# Supplementary material for: Global geo-hazard risk assessment of long-span bridges enhanced with InSAR availability
Source: Nat Commun. 2025 Oct 13;16:9048. doi: 10.1038/s41467-025-64260-x (PMC12518672; doi:10.1038/s41467-025-64260-x)
Supplement: Supplementary file 3 — Source Data [file 41467_2025_64260_MOESM3_ESM.zip]

Archive with 19 entries (19 files):
- fig6b_map_relative_change.csv
- fig6a_box_plot_risk.csv
- fig5b_monitoring_risk.csv
- fig5a_risk_by_continent.csv
- fig4b_monitoring_vulnerability.csv
- fig4a_vulnerability_by_continent.csv
- fig3b_SHM_and_space_monitoring_overlap.csv
- fig3a_monitoring_by_continent.csv
- fig2c_ps_availability_by_azimuth.csv
- fig2b_ps_availability_by_bridge_type.csv
- fig2a_ps_availability_by_material.csv
- fig1c_space_monitoring.csv
- fig1b_snt_avail.csv
- fig1a_ps_availability.csv
- figSup5_monitoring_factor_sensitivity.csv
- figSup2_map_bridges_locations.csv
- figSup1_ps_availability_by_segment_and_bridge_type.csv
- fig7b_map_snt_availability_change.csv
- fig7a_sentinel_availability.csv
