# Supplementary material for: Global geo-hazard risk assessment of long-span bridges enhanced with InSAR availability
Source: Nat Commun. 2025 Oct 13;16:9048. doi: 10.1038/s41467-025-64260-x (PMC12518672; doi:10.1038/s41467-025-64260-x)
Supplement: Supplementary file 3 — Source Data [file 41467_2025_64260_MOESM3_ESM.zip › fig6b_map_relative_change.csv]

ID	SNT_availability_1sc	SNT_availability_2sc	SNT_availability_1sc_labels	SNT_availability_2sc_labels	Monitoring_PS_availability_only
15	3	4	12 days 1 s/c	12 days 2 s/c	0.26
18	3	1	12 days 1 s/c	6 days 1 s/c	0.41000000000000003
19	4	2	12 days 2 s/c	6 days 2 s/c	0.9
20	4	2	12 days 2 s/c	6 days 2 s/c	0.27999999999999997
21	3	4	12 days 1 s/c	12 days 2 s/c	0.32000000000000006
22	3	1	12 days 1 s/c	6 days 1 s/c	0.33999999999999997
23	3	1	12 days 1 s/c	6 days 1 s/c	0.28
24	4	2	12 days 2 s/c	6 days 2 s/c	0.24000000000000002
25	4	2	12 days 2 s/c	6 days 2 s/c	0.83
26	3	1	12 days 1 s/c	6 days 1 s/c	0.42000000000000004
27	3	3	12 days 1 s/c	12 days 1 s/c	0.78
35	4	2	12 days 2 s/c	6 days 2 s/c	0.2
36	3	3	12 days 1 s/c	12 days 1 s/c	0.72
37	4	4	12 days 2 s/c	12 days 2 s/c	0.51
38	3	3	12 days 1 s/c	12 days 1 s/c	0.63
39	4	2	12 days 2 s/c	6 days 2 s/c	0.2
40	4	4	12 days 2 s/c	12 days 2 s/c	0.6399999999999999
41	3	3	12 days 1 s/c	12 days 1 s/c	0.31000000000000005
42	3	3	12 days 1 s/c	12 days 1 s/c	0.2
43	3	4	12 days 1 s/c	12 days 2 s/c	0.96
44	3	3	12 days 1 s/c	12 days 1 s/c	0.2
45	3	3	12 days 1 s/c	12 days 1 s/c	0.42000000000000004
46	3	4	12 days 1 s/c	12 days 2 s/c	0.31
47	4	2	12 days 2 s/c	6 days 2 s/c	0.85
48	3	4	12 days 1 s/c	12 days 2 s/c	0.37999999999999995
49	3	1	12 days 1 s/c	6 days 1 s/c	0.6000000000000001
50	3	1	12 days 1 s/c	6 days 1 s/c	0.62
51	4	2	12 days 2 s/c	6 days 2 s/c	0.41000000000000003
52	3	3	12 days 1 s/c	12 days 1 s/c	0.41000000000000003
53	3	4	12 days 1 s/c	12 days 2 s/c	0.66
54	3	4	12 days 1 s/c	12 days 2 s/c	0.6599999999999999
55	4	2	12 days 2 s/c	6 days 2 s/c	0.5
56	4	2	12 days 2 s/c	6 days 2 s/c	0.26
57	3	4	12 days 1 s/c	12 days 2 s/c	0.41000000000000003
58	4	2	12 days 2 s/c	6 days 2 s/c	0.98
59	3	3	12 days 1 s/c	12 days 1 s/c	0.5700000000000001
60	3	4	12 days 1 s/c	12 days 2 s/c	0.61
61	3	3	12 days 1 s/c	12 days 1 s/c	0.32
62	3	3	12 days 1 s/c	12 days 1 s/c	0.25
63	3	3	12 days 1 s/c	12 days 1 s/c	0.88
64	3	4	12 days 1 s/c	12 days 2 s/c	0.7
65	3	3	12 days 1 s/c	12 days 1 s/c	0.37
66	4	4	12 days 2 s/c	12 days 2 s/c	0.2
67	4	4	12 days 2 s/c	12 days 2 s/c	0.2
68	4	2	12 days 2 s/c	6 days 2 s/c	0.2
69	3	3	12 days 1 s/c	12 days 1 s/c	0.51
70	3	4	12 days 1 s/c	12 days 2 s/c	0.38
71	3	3	12 days 1 s/c	12 days 1 s/c	0.63
72	3	4	12 days 1 s/c	12 days 2 s/c	0.9100000000000001
73	3	3	12 days 1 s/c	12 days 1 s/c	0.22000000000000003
74	3	4	12 days 1 s/c	12 days 2 s/c	0.29000000000000004
75	3	4	12 days 1 s/c	12 days 2 s/c	0.26
76	0	3	No SNT availability	12 days 1 s/c	0.45999999999999996
77	4	2	12 days 2 s/c	6 days 2 s/c	0.96
78	3	4	12 days 1 s/c	12 days 2 s/c	0.41000000000000003
79	3	4	12 days 1 s/c	12 days 2 s/c	0.22000000000000003
80	3	4	12 days 1 s/c	12 days 2 s/c	0.64
81	4	2	12 days 2 s/c	6 days 2 s/c	0.7000000000000001
82	3	3	12 days 1 s/c	12 days 1 s/c	0.62
83	4	2	12 days 2 s/c	6 days 2 s/c	0.24
84	4	3	12 days 2 s/c	12 days 1 s/c	0.6000000000000001
85	3	3	12 days 1 s/c	12 days 1 s/c	0.5900000000000001
86	3	3	12 days 1 s/c	12 days 1 s/c	0.5900000000000001
87	3	3	12 days 1 s/c	12 days 1 s/c	0.75
88	3	4	12 days 1 s/c	12 days 2 s/c	0.22000000000000003
89	3	4	12 days 1 s/c	12 days 2 s/c	0.24000000000000002
90	4	2	12 days 2 s/c	6 days 2 s/c	0.2
91	3	4	12 days 1 s/c	12 days 2 s/c	0.27
92	3	3	12 days 1 s/c	12 days 1 s/c	0.8600000000000001
93	4	2	12 days 2 s/c	6 days 2 s/c	0.33
94	4	2	12 days 2 s/c	6 days 2 s/c	0.7799999999999999
95	3	4	12 days 1 s/c	12 days 2 s/c	0.9999999999999999
96	3	4	12 days 1 s/c	12 days 2 s/c	0.49
97	3	4	12 days 1 s/c	12 days 2 s/c	0.36
98	4	2	12 days 2 s/c	6 days 2 s/c	0.24
99	3	3	12 days 1 s/c	12 days 1 s/c	0.38
100	4	2	12 days 2 s/c	6 days 2 s/c	0.3
101	3	4	12 days 1 s/c	12 days 2 s/c	0.53
102	3	3	12 days 1 s/c	12 days 1 s/c	0.71
103	3	4	12 days 1 s/c	12 days 2 s/c	0.26
104	3	3	12 days 1 s/c	12 days 1 s/c	0.43000000000000005
105	3	3	12 days 1 s/c	12 days 1 s/c	0.4
106	3	4	12 days 1 s/c	12 days 2 s/c	0.98
107	3	4	12 days 1 s/c	12 days 2 s/c	0.41000000000000003
108	4	4	12 days 2 s/c	12 days 2 s/c	0.77
109	3	3	12 days 1 s/c	12 days 1 s/c	0.77
110	4	2	12 days 2 s/c	6 days 2 s/c	0.24
111	4	2	12 days 2 s/c	6 days 2 s/c	0.2
112	4	2	12 days 2 s/c	6 days 2 s/c	0.69
113	3	4	12 days 1 s/c	12 days 2 s/c	0.51
114	4	2	12 days 2 s/c	6 days 2 s/c	0.31999999999999995
115	4	4	12 days 2 s/c	12 days 2 s/c	0.2
116	3	4	12 days 1 s/c	12 days 2 s/c	0.52
117	3	4	12 days 1 s/c	12 days 2 s/c	0.71
118	3	1	12 days 1 s/c	6 days 1 s/c	0.7100000000000001
119	3	3	12 days 1 s/c	12 days 1 s/c	0.29000000000000004
120	3	4	12 days 1 s/c	12 days 2 s/c	0.91
121	3	3	12 days 1 s/c	12 days 1 s/c	0.61
122	4	4	12 days 2 s/c	12 days 2 s/c	0.82
123	3	3	12 days 1 s/c	12 days 1 s/c	0.22000000000000003
124	3	1	12 days 1 s/c	6 days 1 s/c	0.37
125	3	3	12 days 1 s/c	12 days 1 s/c	0.96
126	3	4	12 days 1 s/c	12 days 2 s/c	0.49000000000000005
127	3	3	12 days 1 s/c	12 days 1 s/c	0.29000000000000004
128	3	3	12 days 1 s/c	12 days 1 s/c	0.54
129	3	3	12 days 1 s/c	12 days 1 s/c	0.49
130	3	4	12 days 1 s/c	12 days 2 s/c	0.33
131	4	2	12 days 2 s/c	6 days 2 s/c	0.7899999999999999
132	4	4	12 days 2 s/c	12 days 2 s/c	0.63
133	3	3	12 days 1 s/c	12 days 1 s/c	0.61
134	3	3	12 days 1 s/c	12 days 1 s/c	0.54
135	3	3	12 days 1 s/c	12 days 1 s/c	0.74
136	4	4	12 days 2 s/c	12 days 2 s/c	0.6699999999999999
137	3	4	12 days 1 s/c	12 days 2 s/c	0.5
138	0	3	No SNT availability	12 days 1 s/c	0.86
139	3	3	12 days 1 s/c	12 days 1 s/c	0.38
140	4	4	12 days 2 s/c	12 days 2 s/c	0.37
141	3	4	12 days 1 s/c	12 days 2 s/c	0.8699999999999999
142	4	2	12 days 2 s/c	6 days 2 s/c	0.96
143	3	3	12 days 1 s/c	12 days 1 s/c	0.8999999999999999
144	3	3	12 days 1 s/c	12 days 1 s/c	0.9999999999999999
145	3	4	12 days 1 s/c	12 days 2 s/c	0.4600000000000001
146	3	4	12 days 1 s/c	12 days 2 s/c	0.26
147	4	4	12 days 2 s/c	12 days 2 s/c	0.5800000000000001
148	3	3	12 days 1 s/c	12 days 1 s/c	0.25
149	3	3	12 days 1 s/c	12 days 1 s/c	0.54
150	3	1	12 days 1 s/c	6 days 1 s/c	0.9499999999999998
151	4	4	12 days 2 s/c	12 days 2 s/c	0.6300000000000001
152	3	1	12 days 1 s/c	6 days 1 s/c	0.5700000000000001
153	4	2	12 days 2 s/c	6 days 2 s/c	0.6
154	3	3	12 days 1 s/c	12 days 1 s/c	0.25
155	3	4	12 days 1 s/c	12 days 2 s/c	0.9499999999999998
156	3	4	12 days 1 s/c	12 days 2 s/c	0.9
157	3	4	12 days 1 s/c	12 days 2 s/c	0.94
158	3	4	12 days 1 s/c	12 days 2 s/c	0.9999999999999999
159	3	1	12 days 1 s/c	6 days 1 s/c	0.9999999999999999
160	3	3	12 days 1 s/c	12 days 1 s/c	0.2
161	4	2	12 days 2 s/c	6 days 2 s/c	0.9999999999999999
162	3	3	12 days 1 s/c	12 days 1 s/c	0.82
163	4	4	12 days 2 s/c	12 days 2 s/c	0.52
164	3	4	12 days 1 s/c	12 days 2 s/c	0.51
165	4	2	12 days 2 s/c	6 days 2 s/c	0.9999999999999999
166	4	2	12 days 2 s/c	6 days 2 s/c	0.94
167	4	4	12 days 2 s/c	12 days 2 s/c	0.9999999999999999
168	3	3	12 days 1 s/c	12 days 1 s/c	0.85
169	3	1	12 days 1 s/c	6 days 1 s/c	0.73
170	4	4	12 days 2 s/c	12 days 2 s/c	0.75
171	4	2	12 days 2 s/c	6 days 2 s/c	0.9999999999999999
172	4	3	12 days 2 s/c	12 days 1 s/c	0.69
173	4	2	12 days 2 s/c	6 days 2 s/c	0.98
174	3	4	12 days 1 s/c	12 days 2 s/c	0.94
175	3	3	12 days 1 s/c	12 days 1 s/c	0.7699999999999999
176	3	3	12 days 1 s/c	12 days 1 s/c	0.5
177	3	3	12 days 1 s/c	12 days 1 s/c	0.5
178	4	4	12 days 2 s/c	12 days 2 s/c	0.9999999999999999
179	3	3	12 days 1 s/c	12 days 1 s/c	0.26
180	3	4	12 days 1 s/c	12 days 2 s/c	0.41000000000000003
181	4	4	12 days 2 s/c	12 days 2 s/c	0.2
182	4	4	12 days 2 s/c	12 days 2 s/c	0.2
183	3	3	12 days 1 s/c	12 days 1 s/c	0.73
184	4	3	12 days 2 s/c	12 days 1 s/c	0.8200000000000001
185	4	4	12 days 2 s/c	12 days 2 s/c	0.35
186	3	3	12 days 1 s/c	12 days 1 s/c	0.9999999999999999
187	4	2	12 days 2 s/c	6 days 2 s/c	0.55
188	4	4	12 days 2 s/c	12 days 2 s/c	0.45999999999999996
189	4	2	12 days 2 s/c	6 days 2 s/c	0.9999999999999999
190	4	4	12 days 2 s/c	12 days 2 s/c	0.9999999999999999
191	3	3	12 days 1 s/c	12 days 1 s/c	0.43000000000000005
192	4	4	12 days 2 s/c	12 days 2 s/c	0.9999999999999999
193	4	3	12 days 2 s/c	12 days 1 s/c	0.88
194	4	3	12 days 2 s/c	12 days 1 s/c	0.88
195	4	2	12 days 2 s/c	6 days 2 s/c	0.55
196	4	2	12 days 2 s/c	6 days 2 s/c	0.81
197	3	3	12 days 1 s/c	12 days 1 s/c	0.9199999999999999
198	3	3	12 days 1 s/c	12 days 1 s/c	0.9999999999999999
199	3	3	12 days 1 s/c	12 days 1 s/c	0.31000000000000005
200	3	3	12 days 1 s/c	12 days 1 s/c	0.64
201	3	3	12 days 1 s/c	12 days 1 s/c	0.82
202	3	3	12 days 1 s/c	12 days 1 s/c	0.9999999999999999
203	3	3	12 days 1 s/c	12 days 1 s/c	0.49000000000000005
204	3	3	12 days 1 s/c	12 days 1 s/c	0.9999999999999999
205	3	3	12 days 1 s/c	12 days 1 s/c	0.9999999999999999
206	3	3	12 days 1 s/c	12 days 1 s/c	0.31
207	4	2	12 days 2 s/c	6 days 2 s/c	0.32
208	4	2	12 days 2 s/c	6 days 2 s/c	0.5
209	3	3	12 days 1 s/c	12 days 1 s/c	0.9999999999999999
210	3	3	12 days 1 s/c	12 days 1 s/c	0.9999999999999999
211	4	2	12 days 2 s/c	6 days 2 s/c	0.31000000000000005
212	3	3	12 days 1 s/c	12 days 1 s/c	0.9999999999999999
213	3	3	12 days 1 s/c	12 days 1 s/c	0.4
214	3	3	12 days 1 s/c	12 days 1 s/c	0.4
215	3	3	12 days 1 s/c	12 days 1 s/c	0.46
216	3	3	12 days 1 s/c	12 days 1 s/c	0.92
218	3	3	12 days 1 s/c	12 days 1 s/c	0.98
219	3	3	12 days 1 s/c	12 days 1 s/c	0.72
220	3	3	12 days 1 s/c	12 days 1 s/c	0.7100000000000001
222	4	2	12 days 2 s/c	6 days 2 s/c	0.39
223	3	4	12 days 1 s/c	12 days 2 s/c	0.2
224	3	3	12 days 1 s/c	12 days 1 s/c	0.64
225	0	3	No SNT availability	12 days 1 s/c	0.2
226	3	3	12 days 1 s/c	12 days 1 s/c	0.61
227	3	4	12 days 1 s/c	12 days 2 s/c	0.6599999999999999
228	3	4	12 days 1 s/c	12 days 2 s/c	0.4
230	3	4	12 days 1 s/c	12 days 2 s/c	0.94
231	3	3	12 days 1 s/c	12 days 1 s/c	0.9500000000000001
232	3	3	12 days 1 s/c	12 days 1 s/c	0.74
233	3	4	12 days 1 s/c	12 days 2 s/c	0.56
234	3	4	12 days 1 s/c	12 days 2 s/c	0.7899999999999999
235	3	3	12 days 1 s/c	12 days 1 s/c	0.81
236	3	3	12 days 1 s/c	12 days 1 s/c	0.98
237	3	3	12 days 1 s/c	12 days 1 s/c	0.52
238	3	4	12 days 1 s/c	12 days 2 s/c	0.83
239	4	3	12 days 2 s/c	12 days 1 s/c	0.2
240	3	3	12 days 1 s/c	12 days 1 s/c	0.31
241	3	3	12 days 1 s/c	12 days 1 s/c	0.2
242	3	3	12 days 1 s/c	12 days 1 s/c	0.58
243	3	3	12 days 1 s/c	12 days 1 s/c	0.89
244	4	4	12 days 2 s/c	12 days 2 s/c	0.28
245	3	3	12 days 1 s/c	12 days 1 s/c	0.9999999999999999
246	3	3	12 days 1 s/c	12 days 1 s/c	0.94
247	3	3	12 days 1 s/c	12 days 1 s/c	0.48
248	0	3	No SNT availability	12 days 1 s/c	0.5800000000000001
249	3	1	12 days 1 s/c	6 days 1 s/c	0.4
250	3	3	12 days 1 s/c	12 days 1 s/c	0.46
251	3	3	12 days 1 s/c	12 days 1 s/c	0.98
252	3	4	12 days 1 s/c	12 days 2 s/c	0.98
253	4	2	12 days 2 s/c	6 days 2 s/c	0.24
254	3	1	12 days 1 s/c	6 days 1 s/c	0.82
255	3	3	12 days 1 s/c	12 days 1 s/c	0.52
256	3	4	12 days 1 s/c	12 days 2 s/c	0.9999999999999999
257	3	4	12 days 1 s/c	12 days 2 s/c	0.29000000000000004
258	3	3	12 days 1 s/c	12 days 1 s/c	0.8500000000000001
259	0	3	No SNT availability	12 days 1 s/c	0.33999999999999997
261	3	1	12 days 1 s/c	6 days 1 s/c	0.7
262	3	4	12 days 1 s/c	12 days 2 s/c	0.35000000000000003
263	3	1	12 days 1 s/c	6 days 1 s/c	0.6900000000000001
264	3	3	12 days 1 s/c	12 days 1 s/c	0.9999999999999999
265	3	1	12 days 1 s/c	6 days 1 s/c	0.85
266	3	3	12 days 1 s/c	12 days 1 s/c	0.7900000000000001
267	3	3	12 days 1 s/c	12 days 1 s/c	0.9999999999999999
268	3	1	12 days 1 s/c	6 days 1 s/c	0.9999999999999999
269	3	1	12 days 1 s/c	6 days 1 s/c	0.56
270	3	4	12 days 1 s/c	12 days 2 s/c	0.8099999999999998
271	3	3	12 days 1 s/c	12 days 1 s/c	0.86
272	3	1	12 days 1 s/c	6 days 1 s/c	0.33
273	3	1	12 days 1 s/c	6 days 1 s/c	0.9999999999999999
274	3	3	12 days 1 s/c	12 days 1 s/c	0.45
275	3	3	12 days 1 s/c	12 days 1 s/c	0.41000000000000003
276	3	4	12 days 1 s/c	12 days 2 s/c	0.47
277	3	3	12 days 1 s/c	12 days 1 s/c	0.7699999999999999
278	3	1	12 days 1 s/c	6 days 1 s/c	0.9500000000000001
279	3	1	12 days 1 s/c	6 days 1 s/c	0.6699999999999999
280	3	4	12 days 1 s/c	12 days 2 s/c	0.9999999999999999
281	3	1	12 days 1 s/c	6 days 1 s/c	0.84
282	3	3	12 days 1 s/c	12 days 1 s/c	0.96
283	3	3	12 days 1 s/c	12 days 1 s/c	0.9999999999999999
284	4	2	12 days 2 s/c	6 days 2 s/c	0.52
285	4	4	12 days 2 s/c	12 days 2 s/c	0.43999999999999995
286	3	4	12 days 1 s/c	12 days 2 s/c	0.28
287	4	2	12 days 2 s/c	6 days 2 s/c	0.9999999999999999
288	4	2	12 days 2 s/c	6 days 2 s/c	0.48000000000000004
289	4	4	12 days 2 s/c	12 days 2 s/c	0.27
290	3	4	12 days 1 s/c	12 days 2 s/c	0.76
291	3	3	12 days 1 s/c	12 days 1 s/c	0.22000000000000003
292	3	4	12 days 1 s/c	12 days 2 s/c	0.8999999999999999
293	3	3	12 days 1 s/c	12 days 1 s/c	0.8099999999999999
294	3	3	12 days 1 s/c	12 days 1 s/c	0.8299999999999998
295	3	3	12 days 1 s/c	12 days 1 s/c	0.6600000000000001
296	4	4	12 days 2 s/c	12 days 2 s/c	0.56
297	4	4	12 days 2 s/c	12 days 2 s/c	0.9999999999999999
298	3	4	12 days 1 s/c	12 days 2 s/c	0.49
299	3	4	12 days 1 s/c	12 days 2 s/c	0.39
300	4	4	12 days 2 s/c	12 days 2 s/c	0.98
301	3	3	12 days 1 s/c	12 days 1 s/c	0.8499999999999999
302	4	2	12 days 2 s/c	6 days 2 s/c	0.9500000000000001
303	3	3	12 days 1 s/c	12 days 1 s/c	0.7
304	3	3	12 days 1 s/c	12 days 1 s/c	0.93
305	4	2	12 days 2 s/c	6 days 2 s/c	0.7599999999999999
306	4	4	12 days 2 s/c	12 days 2 s/c	0.6600000000000001
307	4	4	12 days 2 s/c	12 days 2 s/c	0.29000000000000004
308	4	2	12 days 2 s/c	6 days 2 s/c	0.9999999999999999
309	4	2	12 days 2 s/c	6 days 2 s/c	0.9999999999999999
310	4	2	12 days 2 s/c	6 days 2 s/c	0.75
311	4	2	12 days 2 s/c	6 days 2 s/c	0.9999999999999999
312	4	2	12 days 2 s/c	6 days 2 s/c	0.9999999999999999
313	4	2	12 days 2 s/c	6 days 2 s/c	0.9999999999999999
314	4	2	12 days 2 s/c	6 days 2 s/c	0.9999999999999999
315	3	4	12 days 1 s/c	12 days 2 s/c	0.98
316	3	4	12 days 1 s/c	12 days 2 s/c	0.98
317	3	3	12 days 1 s/c	12 days 1 s/c	0.54
318	3	3	12 days 1 s/c	12 days 1 s/c	0.96
319	4	4	12 days 2 s/c	12 days 2 s/c	0.9999999999999999
320	4	4	12 days 2 s/c	12 days 2 s/c	0.36000000000000004
321	4	2	12 days 2 s/c	6 days 2 s/c	0.85
322	4	2	12 days 2 s/c	6 days 2 s/c	0.98
323	4	2	12 days 2 s/c	6 days 2 s/c	0.9199999999999999
324	4	2	12 days 2 s/c	6 days 2 s/c	0.63
325	4	2	12 days 2 s/c	6 days 2 s/c	0.9999999999999999
326	0	3	No SNT availability	12 days 1 s/c	0.43000000000000005
327	3	1	12 days 1 s/c	6 days 1 s/c	0.9999999999999999
328	3	3	12 days 1 s/c	12 days 1 s/c	0.26
329	3	3	12 days 1 s/c	12 days 1 s/c	0.6000000000000001
330	3	1	12 days 1 s/c	6 days 1 s/c	0.61
331	3	3	12 days 1 s/c	12 days 1 s/c	0.53
333	3	1	12 days 1 s/c	6 days 1 s/c	0.31000000000000005
334	4	4	12 days 2 s/c	12 days 2 s/c	0.2
335	3	4	12 days 1 s/c	12 days 2 s/c	0.9999999999999999
336	3	3	12 days 1 s/c	12 days 1 s/c	0.9500000000000001
337	3	3	12 days 1 s/c	12 days 1 s/c	0.9499999999999998
338	4	2	12 days 2 s/c	6 days 2 s/c	0.9999999999999999
339	4	2	12 days 2 s/c	6 days 2 s/c	0.5499999999999999
340	4	2	12 days 2 s/c	6 days 2 s/c	0.92
341	4	2	12 days 2 s/c	6 days 2 s/c	0.28
342	0	3	No SNT availability	12 days 1 s/c	0.9500000000000001
343	3	3	12 days 1 s/c	12 days 1 s/c	0.30000000000000004
344	4	2	12 days 2 s/c	6 days 2 s/c	0.36
345	4	2	12 days 2 s/c	6 days 2 s/c	0.9999999999999999
346	3	3	12 days 1 s/c	12 days 1 s/c	0.96
347	0	3	No SNT availability	12 days 1 s/c	0.89
348	3	1	12 days 1 s/c	6 days 1 s/c	0.84
349	4	2	12 days 2 s/c	6 days 2 s/c	0.5
350	4	2	12 days 2 s/c	6 days 2 s/c	0.49
351	4	2	12 days 2 s/c	6 days 2 s/c	0.76
352	3	4	12 days 1 s/c	12 days 2 s/c	0.44
353	3	4	12 days 1 s/c	12 days 2 s/c	0.61
354	3	3	12 days 1 s/c	12 days 1 s/c	0.47000000000000003
355	4	4	12 days 2 s/c	12 days 2 s/c	0.62
356	3	3	12 days 1 s/c	12 days 1 s/c	0.35
358	3	4	12 days 1 s/c	12 days 2 s/c	0.9999999999999999
359	3	4	12 days 1 s/c	12 days 2 s/c	0.2
360	4	2	12 days 2 s/c	6 days 2 s/c	0.7
361	4	2	12 days 2 s/c	6 days 2 s/c	0.9999999999999999
362	4	2	12 days 2 s/c	6 days 2 s/c	0.9999999999999999
363	4	2	12 days 2 s/c	6 days 2 s/c	0.9499999999999998
364	4	2	12 days 2 s/c	6 days 2 s/c	0.6699999999999999
365	4	2	12 days 2 s/c	6 days 2 s/c	0.9999999999999999
366	4	2	12 days 2 s/c	6 days 2 s/c	0.96
367	4	2	12 days 2 s/c	6 days 2 s/c	0.41000000000000003
368	4	2	12 days 2 s/c	6 days 2 s/c	0.6300000000000001
369	4	2	12 days 2 s/c	6 days 2 s/c	0.7699999999999999
370	4	2	12 days 2 s/c	6 days 2 s/c	0.83
371	4	2	12 days 2 s/c	6 days 2 s/c	0.9999999999999999
372	4	4	12 days 2 s/c	12 days 2 s/c	0.30000000000000004
373	4	2	12 days 2 s/c	6 days 2 s/c	0.71
375	4	2	12 days 2 s/c	6 days 2 s/c	0.2
376	3	3	12 days 1 s/c	12 days 1 s/c	0.9400000000000001
377	4	4	12 days 2 s/c	12 days 2 s/c	0.24
378	4	2	12 days 2 s/c	6 days 2 s/c	0.9
380	3	4	12 days 1 s/c	12 days 2 s/c	0.32
381	0	3	No SNT availability	12 days 1 s/c	0.5499999999999999
382	4	2	12 days 2 s/c	6 days 2 s/c	0.6100000000000001
383	3	3	12 days 1 s/c	12 days 1 s/c	0.94
384	3	3	12 days 1 s/c	12 days 1 s/c	0.9999999999999999
385	4	2	12 days 2 s/c	6 days 2 s/c	0.98
386	4	2	12 days 2 s/c	6 days 2 s/c	0.73
387	4	2	12 days 2 s/c	6 days 2 s/c	0.51
388	4	2	12 days 2 s/c	6 days 2 s/c	0.9999999999999999
389	4	2	12 days 2 s/c	6 days 2 s/c	0.64
390	4	4	12 days 2 s/c	12 days 2 s/c	0.47
391	3	3	12 days 1 s/c	12 days 1 s/c	0.37
392	4	4	12 days 2 s/c	12 days 2 s/c	0.2
393	4	2	12 days 2 s/c	6 days 2 s/c	0.62
394	4	2	12 days 2 s/c	6 days 2 s/c	0.9999999999999999
395	4	2	12 days 2 s/c	6 days 2 s/c	0.49000000000000005
396	4	2	12 days 2 s/c	6 days 2 s/c	0.45000000000000007
397	4	2	12 days 2 s/c	6 days 2 s/c	0.55
398	4	2	12 days 2 s/c	6 days 2 s/c	0.76
399	4	2	12 days 2 s/c	6 days 2 s/c	0.45000000000000007
400	4	2	12 days 2 s/c	6 days 2 s/c	0.37
401	4	2	12 days 2 s/c	6 days 2 s/c	0.7999999999999999
402	4	2	12 days 2 s/c	6 days 2 s/c	0.2
403	4	2	12 days 2 s/c	6 days 2 s/c	0.26
404	4	2	12 days 2 s/c	6 days 2 s/c	0.91
405	4	2	12 days 2 s/c	6 days 2 s/c	0.93
406	4	2	12 days 2 s/c	6 days 2 s/c	0.77
407	4	2	12 days 2 s/c	6 days 2 s/c	0.88
408	3	3	12 days 1 s/c	12 days 1 s/c	0.94
409	4	4	12 days 2 s/c	12 days 2 s/c	0.38
410	3	4	12 days 1 s/c	12 days 2 s/c	0.9999999999999999
411	3	3	12 days 1 s/c	12 days 1 s/c	0.9999999999999999
412	4	4	12 days 2 s/c	12 days 2 s/c	0.56
414	3	3	12 days 1 s/c	12 days 1 s/c	0.7
415	3	3	12 days 1 s/c	12 days 1 s/c	0.3
416	3	3	12 days 1 s/c	12 days 1 s/c	0.4800000000000001
417	3	3	12 days 1 s/c	12 days 1 s/c	0.9499999999999998
418	4	4	12 days 2 s/c	12 days 2 s/c	0.66
419	3	3	12 days 1 s/c	12 days 1 s/c	0.8699999999999999
420	4	4	12 days 2 s/c	12 days 2 s/c	0.9999999999999999
421	4	2	12 days 2 s/c	6 days 2 s/c	0.9999999999999999
422	4	2	12 days 2 s/c	6 days 2 s/c	0.9999999999999999
423	4	2	12 days 2 s/c	6 days 2 s/c	0.8
424	4	2	12 days 2 s/c	6 days 2 s/c	0.58
425	4	4	12 days 2 s/c	12 days 2 s/c	0.94
426	4	2	12 days 2 s/c	6 days 2 s/c	0.6
427	4	2	12 days 2 s/c	6 days 2 s/c	0.9
428	4	2	12 days 2 s/c	6 days 2 s/c	0.5
429	4	2	12 days 2 s/c	6 days 2 s/c	0.65
430	3	4	12 days 1 s/c	12 days 2 s/c	0.9999999999999999
431	4	4	12 days 2 s/c	12 days 2 s/c	0.35
432	4	2	12 days 2 s/c	6 days 2 s/c	0.55
433	4	2	12 days 2 s/c	6 days 2 s/c	0.9999999999999999
434	4	2	12 days 2 s/c	6 days 2 s/c	0.65
435	4	2	12 days 2 s/c	6 days 2 s/c	0.9999999999999999
436	4	4	12 days 2 s/c	12 days 2 s/c	0.98
437	4	2	12 days 2 s/c	6 days 2 s/c	0.9999999999999999
438	4	2	12 days 2 s/c	6 days 2 s/c	0.25
439	4	2	12 days 2 s/c	6 days 2 s/c	0.6799999999999999
440	4	2	12 days 2 s/c	6 days 2 s/c	0.9500000000000001
441	4	4	12 days 2 s/c	12 days 2 s/c	0.89
442	4	2	12 days 2 s/c	6 days 2 s/c	0.77
443	4	2	12 days 2 s/c	6 days 2 s/c	0.9999999999999999
444	3	4	12 days 1 s/c	12 days 2 s/c	0.8999999999999999
445	4	2	12 days 2 s/c	6 days 2 s/c	0.9999999999999999
446	4	2	12 days 2 s/c	6 days 2 s/c	0.94
447	3	3	12 days 1 s/c	12 days 1 s/c	0.2
448	4	2	12 days 2 s/c	6 days 2 s/c	0.9
449	4	2	12 days 2 s/c	6 days 2 s/c	0.78
450	0	3	No SNT availability	12 days 1 s/c	0.2
451	3	4	12 days 1 s/c	12 days 2 s/c	0.6000000000000001
452	3	4	12 days 1 s/c	12 days 2 s/c	0.9999999999999999
454	4	4	12 days 2 s/c	12 days 2 s/c	0.9999999999999999
455	3	4	12 days 1 s/c	12 days 2 s/c	0.37
456	4	2	12 days 2 s/c	6 days 2 s/c	0.73
457	4	4	12 days 2 s/c	12 days 2 s/c	0.2
458	4	4	12 days 2 s/c	12 days 2 s/c	0.26
459	4	2	12 days 2 s/c	6 days 2 s/c	0.56
460	3	3	12 days 1 s/c	12 days 1 s/c	0.25
461	3	3	12 days 1 s/c	12 days 1 s/c	0.9999999999999999
462	3	3	12 days 1 s/c	12 days 1 s/c	0.33000000000000007
463	3	3	12 days 1 s/c	12 days 1 s/c	0.27
464	3	3	12 days 1 s/c	12 days 1 s/c	0.8
465	3	4	12 days 1 s/c	12 days 2 s/c	0.96
467	3	3	12 days 1 s/c	12 days 1 s/c	0.2
468	3	3	12 days 1 s/c	12 days 1 s/c	0.2
469	3	3	12 days 1 s/c	12 days 1 s/c	0.25
470	3	4	12 days 1 s/c	12 days 2 s/c	0.79
471	4	2	12 days 2 s/c	6 days 2 s/c	0.9999999999999999
472	4	2	12 days 2 s/c	6 days 2 s/c	0.9
473	4	2	12 days 2 s/c	6 days 2 s/c	0.7799999999999999
474	4	2	12 days 2 s/c	6 days 2 s/c	0.22000000000000003
475	4	4	12 days 2 s/c	12 days 2 s/c	0.9999999999999999
476	4	2	12 days 2 s/c	6 days 2 s/c	0.72
477	4	2	12 days 2 s/c	6 days 2 s/c	0.75
478	4	2	12 days 2 s/c	6 days 2 s/c	0.5599999999999999
479	4	2	12 days 2 s/c	6 days 2 s/c	0.39999999999999997
480	4	2	12 days 2 s/c	6 days 2 s/c	0.2
481	4	2	12 days 2 s/c	6 days 2 s/c	0.79
482	4	2	12 days 2 s/c	6 days 2 s/c	0.79
483	4	2	12 days 2 s/c	6 days 2 s/c	0.7100000000000001
484	4	2	12 days 2 s/c	6 days 2 s/c	0.77
485	4	2	12 days 2 s/c	6 days 2 s/c	0.94
486	4	2	12 days 2 s/c	6 days 2 s/c	0.59
487	4	2	12 days 2 s/c	6 days 2 s/c	0.6300000000000001
488	4	2	12 days 2 s/c	6 days 2 s/c	0.22000000000000003
489	4	2	12 days 2 s/c	6 days 2 s/c	0.22000000000000003
490	4	2	12 days 2 s/c	6 days 2 s/c	0.32
491	4	2	12 days 2 s/c	6 days 2 s/c	0.65
492	4	2	12 days 2 s/c	6 days 2 s/c	0.98
493	4	2	12 days 2 s/c	6 days 2 s/c	0.2
494	4	2	12 days 2 s/c	6 days 2 s/c	0.96
495	4	2	12 days 2 s/c	6 days 2 s/c	0.89
496	4	2	12 days 2 s/c	6 days 2 s/c	0.51
497	4	2	12 days 2 s/c	6 days 2 s/c	0.32
498	4	2	12 days 2 s/c	6 days 2 s/c	0.67
499	4	2	12 days 2 s/c	6 days 2 s/c	0.31
500	4	2	12 days 2 s/c	6 days 2 s/c	0.76
501	4	2	12 days 2 s/c	6 days 2 s/c	0.38
502	4	2	12 days 2 s/c	6 days 2 s/c	0.8999999999999999
503	4	2	12 days 2 s/c	6 days 2 s/c	0.36
504	4	2	12 days 2 s/c	6 days 2 s/c	0.2
505	4	2	12 days 2 s/c	6 days 2 s/c	0.2
506	4	2	12 days 2 s/c	6 days 2 s/c	0.9999999999999999
507	4	4	12 days 2 s/c	12 days 2 s/c	0.7
508	3	3	12 days 1 s/c	12 days 1 s/c	0.9299999999999999
509	3	3	12 days 1 s/c	12 days 1 s/c	0.93
511	3	4	12 days 1 s/c	12 days 2 s/c	0.9999999999999999
512	3	3	12 days 1 s/c	12 days 1 s/c	0.5800000000000001
513	3	3	12 days 1 s/c	12 days 1 s/c	0.82
514	0	3	No SNT availability	12 days 1 s/c	0.79
515	3	3	12 days 1 s/c	12 days 1 s/c	0.41000000000000003
516	4	3	12 days 2 s/c	12 days 1 s/c	0.9999999999999999
517	3	3	12 days 1 s/c	12 days 1 s/c	0.74
518	3	4	12 days 1 s/c	12 days 2 s/c	0.7
519	3	4	12 days 1 s/c	12 days 2 s/c	0.74
520	3	3	12 days 1 s/c	12 days 1 s/c	0.8499999999999999
521	3	3	12 days 1 s/c	12 days 1 s/c	0.33000000000000007
523	3	3	12 days 1 s/c	12 days 1 s/c	0.7899999999999999
524	3	3	12 days 1 s/c	12 days 1 s/c	0.9500000000000001
525	4	2	12 days 2 s/c	6 days 2 s/c	0.9999999999999999
526	4	4	12 days 2 s/c	12 days 2 s/c	0.43000000000000005
527	4	4	12 days 2 s/c	12 days 2 s/c	0.39999999999999997
528	4	3	12 days 2 s/c	12 days 1 s/c	0.22000000000000003
529	3	3	12 days 1 s/c	12 days 1 s/c	0.9499999999999998
530	4	4	12 days 2 s/c	12 days 2 s/c	0.48
531	4	4	12 days 2 s/c	12 days 2 s/c	0.77
532	3	3	12 days 1 s/c	12 days 1 s/c	0.5700000000000001
533	4	2	12 days 2 s/c	6 days 2 s/c	0.5
535	4	2	12 days 2 s/c	6 days 2 s/c	0.39
536	4	2	12 days 2 s/c	6 days 2 s/c	0.9999999999999999
537	4	2	12 days 2 s/c	6 days 2 s/c	0.48
538	4	2	12 days 2 s/c	6 days 2 s/c	0.9999999999999999
539	4	2	12 days 2 s/c	6 days 2 s/c	0.66
540	4	2	12 days 2 s/c	6 days 2 s/c	0.6699999999999999
541	3	4	12 days 1 s/c	12 days 2 s/c	0.9499999999999998
542	4	2	12 days 2 s/c	6 days 2 s/c	0.51
543	4	4	12 days 2 s/c	12 days 2 s/c	0.9100000000000001
544	3	4	12 days 1 s/c	12 days 2 s/c	0.43000000000000005
545	3	4	12 days 1 s/c	12 days 2 s/c	0.9400000000000001
546	4	4	12 days 2 s/c	12 days 2 s/c	0.37
547	4	2	12 days 2 s/c	6 days 2 s/c	0.66
548	4	2	12 days 2 s/c	6 days 2 s/c	0.4
549	4	2	12 days 2 s/c	6 days 2 s/c	0.9999999999999999
550	4	2	12 days 2 s/c	6 days 2 s/c	0.93
551	4	2	12 days 2 s/c	6 days 2 s/c	0.45000000000000007
552	4	2	12 days 2 s/c	6 days 2 s/c	0.8999999999999999
553	4	2	12 days 2 s/c	6 days 2 s/c	0.72
554	3	4	12 days 1 s/c	12 days 2 s/c	0.9999999999999999
555	4	4	12 days 2 s/c	12 days 2 s/c	0.62
556	3	3	12 days 1 s/c	12 days 1 s/c	0.2
557	3	4	12 days 1 s/c	12 days 2 s/c	0.9999999999999999
558	3	3	12 days 1 s/c	12 days 1 s/c	0.32
559	3	4	12 days 1 s/c	12 days 2 s/c	0.65
560	3	4	12 days 1 s/c	12 days 2 s/c	0.65
561	3	3	12 days 1 s/c	12 days 1 s/c	0.6499999999999999
562	3	3	12 days 1 s/c	12 days 1 s/c	0.9499999999999998
563	3	3	12 days 1 s/c	12 days 1 s/c	0.6600000000000001
564	3	3	12 days 1 s/c	12 days 1 s/c	0.5
565	4	3	12 days 2 s/c	12 days 1 s/c	0.94
566	3	3	12 days 1 s/c	12 days 1 s/c	0.9500000000000001
567	3	3	12 days 1 s/c	12 days 1 s/c	0.6
568	3	3	12 days 1 s/c	12 days 1 s/c	0.38999999999999996
570	4	2	12 days 2 s/c	6 days 2 s/c	0.9999999999999999
571	3	4	12 days 1 s/c	12 days 2 s/c	0.67
572	3	3	12 days 1 s/c	12 days 1 s/c	0.48
573	3	3	12 days 1 s/c	12 days 1 s/c	0.31000000000000005
574	3	3	12 days 1 s/c	12 days 1 s/c	0.9999999999999999
575	3	3	12 days 1 s/c	12 days 1 s/c	0.5800000000000001
576	3	3	12 days 1 s/c	12 days 1 s/c	0.91
577	3	3	12 days 1 s/c	12 days 1 s/c	0.96
578	3	3	12 days 1 s/c	12 days 1 s/c	0.29000000000000004
579	3	3	12 days 1 s/c	12 days 1 s/c	0.9200000000000002
580	3	3	12 days 1 s/c	12 days 1 s/c	0.53
581	3	3	12 days 1 s/c	12 days 1 s/c	0.51
582	3	3	12 days 1 s/c	12 days 1 s/c	0.9999999999999999
583	3	3	12 days 1 s/c	12 days 1 s/c	0.51
584	3	4	12 days 1 s/c	12 days 2 s/c	0.9999999999999999
585	3	4	12 days 1 s/c	12 days 2 s/c	0.9999999999999999
586	3	3	12 days 1 s/c	12 days 1 s/c	0.5700000000000001
587	3	3	12 days 1 s/c	12 days 1 s/c	0.63
588	3	4	12 days 1 s/c	12 days 2 s/c	0.67
589	3	3	12 days 1 s/c	12 days 1 s/c	0.42000000000000004
590	4	2	12 days 2 s/c	6 days 2 s/c	0.9999999999999999
591	4	2	12 days 2 s/c	6 days 2 s/c	0.9999999999999999
593	3	3	12 days 1 s/c	12 days 1 s/c	0.53
594	3	3	12 days 1 s/c	12 days 1 s/c	0.35
596	3	3	12 days 1 s/c	12 days 1 s/c	0.9999999999999999
597	4	4	12 days 2 s/c	12 days 2 s/c	0.96
598	3	3	12 days 1 s/c	12 days 1 s/c	0.2
599	3	3	12 days 1 s/c	12 days 1 s/c	0.28
600	3	3	12 days 1 s/c	12 days 1 s/c	0.28
601	4	2	12 days 2 s/c	6 days 2 s/c	0.28
602	3	4	12 days 1 s/c	12 days 2 s/c	0.65
603	3	3	12 days 1 s/c	12 days 1 s/c	0.9999999999999999
604	3	3	12 days 1 s/c	12 days 1 s/c	0.38000000000000006
605	4	2	12 days 2 s/c	6 days 2 s/c	0.9999999999999999
606	4	2	12 days 2 s/c	6 days 2 s/c	0.9400000000000001
607	3	4	12 days 1 s/c	12 days 2 s/c	0.92
608	3	4	12 days 1 s/c	12 days 2 s/c	0.9999999999999999
609	3	4	12 days 1 s/c	12 days 2 s/c	0.9999999999999999
610	3	4	12 days 1 s/c	12 days 2 s/c	0.85
611	3	4	12 days 1 s/c	12 days 2 s/c	0.9999999999999999
612	4	2	12 days 2 s/c	6 days 2 s/c	0.55
613	4	2	12 days 2 s/c	6 days 2 s/c	0.9999999999999999
614	4	2	12 days 2 s/c	6 days 2 s/c	0.7999999999999999
615	4	2	12 days 2 s/c	6 days 2 s/c	0.9999999999999999
616	4	4	12 days 2 s/c	12 days 2 s/c	0.9999999999999999
617	4	4	12 days 2 s/c	12 days 2 s/c	0.2
618	4	4	12 days 2 s/c	12 days 2 s/c	0.84
619	4	2	12 days 2 s/c	6 days 2 s/c	0.45
620	4	4	12 days 2 s/c	12 days 2 s/c	0.33
621	4	4	12 days 2 s/c	12 days 2 s/c	0.98
622	4	4	12 days 2 s/c	12 days 2 s/c	0.7400000000000001
623	4	2	12 days 2 s/c	6 days 2 s/c	0.89
624	4	4	12 days 2 s/c	12 days 2 s/c	0.6
625	4	2	12 days 2 s/c	6 days 2 s/c	0.22000000000000003
626	3	4	12 days 1 s/c	12 days 2 s/c	0.66
627	0	3	No SNT availability	12 days 1 s/c	0.66
628	4	2	12 days 2 s/c	6 days 2 s/c	0.45999999999999996
629	4	2	12 days 2 s/c	6 days 2 s/c	0.49
630	4	2	12 days 2 s/c	6 days 2 s/c	0.9999999999999999
631	4	2	12 days 2 s/c	6 days 2 s/c	0.41000000000000003
632	4	4	12 days 2 s/c	12 days 2 s/c	0.9999999999999999
633	0	3	No SNT availability	12 days 1 s/c	0.64
634	3	3	12 days 1 s/c	12 days 1 s/c	0.52
635	3	3	12 days 1 s/c	12 days 1 s/c	0.51
636	3	3	12 days 1 s/c	12 days 1 s/c	0.61
637	3	3	12 days 1 s/c	12 days 1 s/c	0.9999999999999999
638	3	3	12 days 1 s/c	12 days 1 s/c	0.84
639	3	3	12 days 1 s/c	12 days 1 s/c	0.74
640	3	3	12 days 1 s/c	12 days 1 s/c	0.88
641	4	3	12 days 2 s/c	12 days 1 s/c	0.29000000000000004
642	4	3	12 days 2 s/c	12 days 1 s/c	0.56
643	3	4	12 days 1 s/c	12 days 2 s/c	0.29000000000000004
644	4	3	12 days 2 s/c	12 days 1 s/c	0.37
645	3	3	12 days 1 s/c	12 days 1 s/c	0.82
646	3	3	12 days 1 s/c	12 days 1 s/c	0.30000000000000004
648	3	3	12 days 1 s/c	12 days 1 s/c	0.38
649	3	3	12 days 1 s/c	12 days 1 s/c	0.24
650	3	3	12 days 1 s/c	12 days 1 s/c	0.24
653	3	3	12 days 1 s/c	12 days 1 s/c	0.9999999999999999
654	3	3	12 days 1 s/c	12 days 1 s/c	0.9000000000000001
656	3	4	12 days 1 s/c	12 days 2 s/c	0.22
657	3	3	12 days 1 s/c	12 days 1 s/c	0.67
658	3	3	12 days 1 s/c	12 days 1 s/c	0.49000000000000005
660	3	3	12 days 1 s/c	12 days 1 s/c	0.38
661	4	2	12 days 2 s/c	6 days 2 s/c	0.84
662	4	2	12 days 2 s/c	6 days 2 s/c	0.45999999999999996
663	4	4	12 days 2 s/c	12 days 2 s/c	0.6600000000000001
664	3	4	12 days 1 s/c	12 days 2 s/c	0.2
665	3	3	12 days 1 s/c	12 days 1 s/c	0.61
666	3	3	12 days 1 s/c	12 days 1 s/c	0.71
667	4	4	12 days 2 s/c	12 days 2 s/c	0.4900000000000001
668	3	3	12 days 1 s/c	12 days 1 s/c	0.9999999999999999
669	4	2	12 days 2 s/c	6 days 2 s/c	0.9999999999999999
670	3	3	12 days 1 s/c	12 days 1 s/c	0.4700000000000001
671	3	3	12 days 1 s/c	12 days 1 s/c	0.82
672	3	3	12 days 1 s/c	12 days 1 s/c	0.9999999999999999
673	3	3	12 days 1 s/c	12 days 1 s/c	0.31
674	3	3	12 days 1 s/c	12 days 1 s/c	0.4
675	3	3	12 days 1 s/c	12 days 1 s/c	0.87
676	3	3	12 days 1 s/c	12 days 1 s/c	0.6799999999999999
677	3	3	12 days 1 s/c	12 days 1 s/c	0.2
678	4	4	12 days 2 s/c	12 days 2 s/c	0.9999999999999999
679	3	3	12 days 1 s/c	12 days 1 s/c	0.38
680	3	3	12 days 1 s/c	12 days 1 s/c	0.8
681	4	2	12 days 2 s/c	6 days 2 s/c	0.9400000000000001
683	3	3	12 days 1 s/c	12 days 1 s/c	0.54
684	3	3	12 days 1 s/c	12 days 1 s/c	0.5800000000000001
685	4	2	12 days 2 s/c	6 days 2 s/c	0.4
686	3	3	12 days 1 s/c	12 days 1 s/c	0.6699999999999999
687	3	3	12 days 1 s/c	12 days 1 s/c	0.2
688	3	3	12 days 1 s/c	12 days 1 s/c	0.26
689	3	4	12 days 1 s/c	12 days 2 s/c	0.2
690	3	4	12 days 1 s/c	12 days 2 s/c	0.72
691	3	3	12 days 1 s/c	12 days 1 s/c	0.41000000000000003
692	3	3	12 days 1 s/c	12 days 1 s/c	0.56
693	3	3	12 days 1 s/c	12 days 1 s/c	0.6400000000000001
694	3	3	12 days 1 s/c	12 days 1 s/c	0.88
695	3	3	12 days 1 s/c	12 days 1 s/c	0.88
696	3	3	12 days 1 s/c	12 days 1 s/c	0.9999999999999999
697	3	3	12 days 1 s/c	12 days 1 s/c	0.76
698	3	3	12 days 1 s/c	12 days 1 s/c	0.8700000000000001
699	3	3	12 days 1 s/c	12 days 1 s/c	0.84
700	3	3	12 days 1 s/c	12 days 1 s/c	0.54
701	3	3	12 days 1 s/c	12 days 1 s/c	0.36
702	3	3	12 days 1 s/c	12 days 1 s/c	0.5700000000000001
703	3	3	12 days 1 s/c	12 days 1 s/c	0.84
704	3	3	12 days 1 s/c	12 days 1 s/c	0.69
705	3	3	12 days 1 s/c	12 days 1 s/c	0.98
706	3	3	12 days 1 s/c	12 days 1 s/c	0.38
707	3	3	12 days 1 s/c	12 days 1 s/c	0.22000000000000003
708	3	3	12 days 1 s/c	12 days 1 s/c	0.2
709	4	4	12 days 2 s/c	12 days 2 s/c	0.22000000000000003
710	3	3	12 days 1 s/c	12 days 1 s/c	0.8899999999999999
711	3	3	12 days 1 s/c	12 days 1 s/c	0.9499999999999998
712	3	3	12 days 1 s/c	12 days 1 s/c	0.49000000000000005
713	3	3	12 days 1 s/c	12 days 1 s/c	0.82
714	3	3	12 days 1 s/c	12 days 1 s/c	0.48
715	3	3	12 days 1 s/c	12 days 1 s/c	0.78
716	3	3	12 days 1 s/c	12 days 1 s/c	0.32000000000000006
717	3	4	12 days 1 s/c	12 days 2 s/c	0.9500000000000001
718	3	3	12 days 1 s/c	12 days 1 s/c	0.26
719	3	3	12 days 1 s/c	12 days 1 s/c	0.98
720	3	3	12 days 1 s/c	12 days 1 s/c	0.2
721	3	3	12 days 1 s/c	12 days 1 s/c	0.88
722	3	3	12 days 1 s/c	12 days 1 s/c	0.71
723	3	3	12 days 1 s/c	12 days 1 s/c	0.43000000000000005
724	3	3	12 days 1 s/c	12 days 1 s/c	0.2
725	3	3	12 days 1 s/c	12 days 1 s/c	0.6699999999999999
726	3	3	12 days 1 s/c	12 days 1 s/c	0.42000000000000004
727	3	3	12 days 1 s/c	12 days 1 s/c	0.71
728	3	3	12 days 1 s/c	12 days 1 s/c	0.2
729	3	3	12 days 1 s/c	12 days 1 s/c	0.22000000000000003
730	3	3	12 days 1 s/c	12 days 1 s/c	0.8200000000000001
731	3	4	12 days 1 s/c	12 days 2 s/c	0.29000000000000004
732	4	2	12 days 2 s/c	6 days 2 s/c	0.28
733	4	2	12 days 2 s/c	6 days 2 s/c	0.98
734	4	2	12 days 2 s/c	6 days 2 s/c	0.9499999999999998
735	4	2	12 days 2 s/c	6 days 2 s/c	0.24000000000000002
736	4	4	12 days 2 s/c	12 days 2 s/c	0.33999999999999997
737	4	4	12 days 2 s/c	12 days 2 s/c	0.7500000000000001
738	4	2	12 days 2 s/c	6 days 2 s/c	0.9999999999999999
739	4	2	12 days 2 s/c	6 days 2 s/c	0.56
740	4	2	12 days 2 s/c	6 days 2 s/c	0.6
741	4	2	12 days 2 s/c	6 days 2 s/c	0.89
742	4	2	12 days 2 s/c	6 days 2 s/c	0.87
743	4	2	12 days 2 s/c	6 days 2 s/c	0.83
744	4	2	12 days 2 s/c	6 days 2 s/c	0.9999999999999999
745	4	2	12 days 2 s/c	6 days 2 s/c	0.9999999999999999
746	3	3	12 days 1 s/c	12 days 1 s/c	0.2
747	4	2	12 days 2 s/c	6 days 2 s/c	0.96
748	3	3	12 days 1 s/c	12 days 1 s/c	0.9999999999999999
749	0	3	No SNT availability	12 days 1 s/c	0.22000000000000003
750	3	3	12 days 1 s/c	12 days 1 s/c	0.9999999999999999
751	4	2	12 days 2 s/c	6 days 2 s/c	0.43999999999999995
752	4	4	12 days 2 s/c	12 days 2 s/c	0.49
753	3	4	12 days 1 s/c	12 days 2 s/c	0.9999999999999999
754	3	4	12 days 1 s/c	12 days 2 s/c	0.98
756	3	4	12 days 1 s/c	12 days 2 s/c	0.9500000000000001
757	3	4	12 days 1 s/c	12 days 2 s/c	0.89
758	3	4	12 days 1 s/c	12 days 2 s/c	0.8099999999999998
759	4	2	12 days 2 s/c	6 days 2 s/c	0.9999999999999999
760	4	2	12 days 2 s/c	6 days 2 s/c	0.7699999999999999
761	4	2	12 days 2 s/c	6 days 2 s/c	0.9500000000000001
762	4	2	12 days 2 s/c	6 days 2 s/c	0.6000000000000001
763	4	2	12 days 2 s/c	6 days 2 s/c	0.22000000000000003
764	4	2	12 days 2 s/c	6 days 2 s/c	0.6400000000000001
765	4	2	12 days 2 s/c	6 days 2 s/c	0.71
766	4	4	12 days 2 s/c	12 days 2 s/c	0.5700000000000001
767	3	4	12 days 1 s/c	12 days 2 s/c	0.9999999999999999
768	4	4	12 days 2 s/c	12 days 2 s/c	0.98
769	4	4	12 days 2 s/c	12 days 2 s/c	0.84
770	4	4	12 days 2 s/c	12 days 2 s/c	0.52
771	4	4	12 days 2 s/c	12 days 2 s/c	0.45000000000000007
772	4	4	12 days 2 s/c	12 days 2 s/c	0.9400000000000001
773	4	2	12 days 2 s/c	6 days 2 s/c	0.9999999999999999
774	4	2	12 days 2 s/c	6 days 2 s/c	0.9999999999999999
775	4	2	12 days 2 s/c	6 days 2 s/c	0.9999999999999999
776	4	2	12 days 2 s/c	6 days 2 s/c	0.9999999999999999
777	4	2	12 days 2 s/c	6 days 2 s/c	0.9999999999999999
778	4	2	12 days 2 s/c	6 days 2 s/c	0.98
779	4	2	12 days 2 s/c	6 days 2 s/c	0.9999999999999999
780	4	2	12 days 2 s/c	6 days 2 s/c	0.46
781	4	2	12 days 2 s/c	6 days 2 s/c	0.89
782	4	4	12 days 2 s/c	12 days 2 s/c	0.9999999999999999
783	3	4	12 days 1 s/c	12 days 2 s/c	0.2
784	4	4	12 days 2 s/c	12 days 2 s/c	0.94
785	4	4	12 days 2 s/c	12 days 2 s/c	0.84
786	4	4	12 days 2 s/c	12 days 2 s/c	0.89
787	4	4	12 days 2 s/c	12 days 2 s/c	0.62
788	4	4	12 days 2 s/c	12 days 2 s/c	0.35
789	4	4	12 days 2 s/c	12 days 2 s/c	0.8999999999999999
790	4	4	12 days 2 s/c	12 days 2 s/c	0.7
791	4	4	12 days 2 s/c	12 days 2 s/c	0.8900000000000001
