# Supplementary material for: Global geo-hazard risk assessment of long-span bridges enhanced with InSAR availability
Source: Nat Commun. 2025 Oct 13;16:9048. doi: 10.1038/s41467-025-64260-x (PMC12518672; doi:10.1038/s41467-025-64260-x)
Supplement: Supplementary file 3 — Source Data [file 41467_2025_64260_MOESM3_ESM.zip › fig6a_box_plot_risk.csv]

ID	Multi-hazard_risk_shm	Multi-hazard_risk_com	Multi-hazard_risk_shm_class	Multi-hazard_risk_com_class	Region
15	0.7726412003225249	0.7726412003225249	High	High	Asia
18	0.728818317397697	0.728818317397697	High	High	Asia
19	0.6355611197488537	0.6355611197488537	High	High	Europe
20	0.48468455714978753	0.48468455714978753	Medium	Medium	Middle East
21	0.46669577772390225	0.46669577772390225	Medium	Medium	Asia
22	0.6494856824172226	0.6494856824172226	High	High	Asia
23	0.7079797671122381	0.7079797671122381	High	High	Asia
24	0.5733206906260613	0.5733206906260613	Medium	Medium	Europe
25	0.6666666666666667	0.6666666666666667	High	High	Middle East
26	0.6842665664145335	0.6842665664145335	High	High	Asia
27	0.7129946809982282	0.7129946809982282	High	High	Asia
35	0.607529233874329	0.607529233874329	High	High	Europe
36	0.7416234371221927	0.7416234371221927	High	High	North America
37	0.6843316680499523	0.6843316680499523	High	High	North America
38	0.7030323456915759	0.6738611917835834	High	High	Asia
39	0.5876920317644205	0.5876920317644205	Medium	Medium	Europe
40	0.7089625694952877	0.7089625694952877	High	High	Asia
41	0.8091278038983339	0.808427402009622	Very High	Very High	Asia
42	0.48468455714978753	0.48468455714978753	Medium	Medium	North America
43	0.6552870906564328	0.6552870906564328	High	High	Asia
44	0.5768171326641789	0.5768171326641789	Medium	Medium	Asia
45	0.6842665664145335	0.6842665664145335	High	High	Asia
46	0.7737123364582598	0.7737123364582598	High	High	Asia
47	0.7541914106270359	0.7541914106270359	High	High	Middle East
48	0.6325108856183811	0.6325108856183811	High	High	Asia
49	0.6842665664145335	0.6842665664145335	High	High	Asia
50	0.48468455714978753	0.48468455714978753	Medium	Medium	Asia
51	0.5850203828462006	0.5850203828462006	Medium	Medium	Middle East
52	0.7447746427464368	0.7447746427464368	High	High	North America
53	0.7737123364582598	0.709127366940207	High	High	Asia
54	0.6355611197488537	0.6355611197488537	High	High	Asia
55	0.8544556804694816	0.8544556804694816	Very High	Very High	Europe
56	0.7507505818981203	0.7507505818981203	High	High	Europe
57	0.831347820319508	0.831347820319508	Very High	Very High	Asia
58	0.6806605353688695	0.6806605353688695	High	High	Europe
59	0.7257030200274602	0.7028890151711726	High	High	Asia
60	0.8233357406508066	0.8233357406508066	Very High	Very High	Asia
61	0.6086987535136366	0.6063735915772794	High	High	Asia
62	0.7395532872010707	0.7395532872010707	High	High	Asia
63	0.7314900384123862	0.68597850335649	High	High	Asia
64	0.8717294788853462	0.8717294788853462	Very High	Very High	Asia
65	0.7373040107546611	0.7351780067558513	High	High	Asia
66	0.5840532172311363	0.5797812378511338	Medium	Medium	North America
67	0.6031974509893223	0.6031974509893223	High	High	North America
68	0.7898236215016444	0.7898236215016444	High	High	Europe
69	0.4026972619323551	0.4026972619323551	Medium	Medium	Asia
70	0.44205294772318704	0.44205294772318704	Medium	Medium	Asia
71	0.5055039680841797	0.5055039680841797	Medium	Medium	Asia
72	0.5840532172311363	0.5512525979642935	Medium	Medium	Asia
73	0.6340374532602693	0.6340374532602693	High	High	Asia
74	0.847493916753031	0.847493916753031	Very High	Very High	Asia
75	0.7715482206413765	0.7715482206413765	High	High	Asia
76	0.7657388134867772	0.7657388134867772	High	High	Asia
77	0.7991959976005326	0.7410839082047787	High	High	North America
78	0.80570999778544	0.7996027582996027	Very High	High	Asia
79	0.44240653577524924	0.4359128514484607	Medium	Medium	Latin America/Caribbean
80	0.614471531072657	0.5934591078626126	High	Medium	Asia
81	0.67408684811174	0.6503970932337946	High	High	North America
82	0.6553403486729752	0.6553403486729752	High	High	North America
83	0.6086987535136366	0.5821004736716229	High	Medium	Europe
84	0.7214828879540602	0.7214828879540602	High	High	North America
85	0.8335424396389775	0.8325467682821026	Very High	Very High	North America
86	0.8335424396389775	0.8325467682821026	Very High	Very High	North America
87	0.5791455936165755	0.5284750222974723	Medium	Medium	Asia
88	0.7098965201368783	0.6990024466799274	High	High	Asia
89	0.6216700608387935	0.6216700608387935	High	High	Asia
90	0.8398775447135358	0.8398775447135358	Very High	Very High	Europe
91	0.6513661181599344	0.6513661181599344	High	High	Asia
92	0.7020824165679675	0.7020824165679675	High	High	North America
93	0.8782912121409441	0.8782912121409441	Very High	Very High	Europe
94	0.5453886155540766	0.5453886155540766	Medium	Medium	Europe
95	0.6630067363548422	0.6630067363548422	High	High	Asia
96	0.6086987535136366	0.5667482222174812	High	Medium	Asia
97	0.4698806310741921	0.4698806310741921	Medium	Medium	Asia
98	0.732958998139732	0.7129391965334188	High	High	Europe
99	0.6563456973460045	0.6480406594273295	High	High	Asia
100	0.5560597166419826	0.5197733923272181	Medium	Medium	Europe
101	0.7737123364582598	0.7369667835792753	High	High	Asia
102	0.6494856824172226	0.6494856824172226	High	High	North America
103	0.7395532872010707	0.7395532872010707	High	High	Asia
104	0.6086987535136366	0.5939522148452758	High	Medium	Asia
105	0.7737123364582598	0.7737123364582598	High	High	North America
106	0.6843316680499523	0.6843316680499523	High	High	Asia
107	0.37719444521251577	0.359055781593011	Low	Low	Asia
108	0.5742919117150109	0.5463791505806092	Medium	Medium	Asia
109	0.800598105353509	0.800598105353509	Very High	Very High	North America
110	0.6430191952096249	0.6340138532494193	High	High	Europe
111	0.4240461397710982	0.41299649783848214	Medium	Medium	Europe
112	0.3719540005152153	0.3719540005152153	Low	Low	Europe
113	0.7898236215016444	0.7898236215016444	High	High	Africa
114	0.5458816982120702	0.5314726034655017	Medium	Medium	Europe
115	0.7339510704120501	0.7339510704120501	High	High	Asia
116	0.5560597166419826	0.5064344534091161	Medium	Medium	Asia
117	0.7507505818981203	0.7507505818981203	High	High	Asia
118	0.702801289599095	0.702801289599095	High	High	Asia
119	0.8123084624418655	0.8123084624418655	Very High	Very High	North America
120	0.7098965201368783	0.6453038018911428	High	High	Asia
121	0.6985639748237553	0.6985639748237553	High	High	North America
122	0.9391324307768882	0.8910747325796832	Very High	Very High	Oceania
123	0.6945223590018146	0.6945223590018146	High	High	Asia
124	0.6624882254489575	0.6563409989581146	High	High	Asia
125	0.7520307480762917	0.733625108505269	High	High	Asia
126	0.614471531072657	0.5991239381972414	High	Medium	Asia
127	0.7435776955899196	0.7435776955899196	High	High	Asia
128	0.6888897950370243	0.666536919853171	High	High	Asia
129	0.6086987535136366	0.5874211736999295	High	Medium	Asia
130	0.8090178511620633	0.7936593950987538	Very High	High	Asia
131	0.6458358033483895	0.6458358033483895	High	High	Europe
132	0.725010020905523	0.7089650008405768	High	High	Asia
133	0.6798532992894356	0.6507783470075487	High	High	Asia
134	0.7580572709167153	0.7393662003274211	High	High	Asia
135	0.5288320040386212	0.5086077260974784	Medium	Medium	Asia
136	0.8335424396389775	0.778775702652744	Very High	High	North America
137	0.8210249263355459	0.7962298602016574	Very High	High	Asia
138	0.5772828222860548	0.5538951139409934	Medium	Medium	Europe
139	0.5791455936165755	0.5694307084021479	Medium	Medium	Asia
140	0.8184123395872897	0.8184123395872897	Very High	Very High	North America
141	0.8210249263355459	0.77633634802799	Very High	High	Asia
142	0.7898236215016444	0.7898236215016444	High	High	Europe
143	0.6751311230671986	0.6751311230671986	High	High	Asia
144	0.6853228215502561	0.6249875284553148	High	High	Asia
145	0.614471531072657	0.600272058797713	High	High	Asia
146	0.614471531072657	0.6080615867066121	High	High	Asia
147	0.6167703972531464	0.6167703972531464	High	High	Latin America/Caribbean
148	0.7098965201368783	0.7098965201368783	High	High	Asia
149	0.7098965201368783	0.688655764797055	High	High	Asia
150	0.6602768822667129	0.5924032712404824	High	Medium	Asia
151	0.6675198834106539	0.6675198834106539	High	High	North America
152	0.5664124295286677	0.5664124295286677	Medium	Medium	Asia
153	0.7295532682186794	0.6476573759671813	High	High	Europe
154	0.8555313615766131	0.8555313615766131	Very High	Very High	Asia
155	0.7397496155602291	0.6123932545539017	High	High	Africa
156	0.7289900042213858	0.6681312257024425	High	High	North America
157	0.7991959976005326	0.7473731300458821	High	High	North America
158	0.5742919117150109	0.5374062825083914	Medium	Medium	North America
159	0.6098471432032717	0.5300129957238613	High	Medium	Asia
160	0.7133183113483617	0.7133183113483617	High	High	Asia
161	0.7731627177001318	0.7079797671122381	High	High	Europe
162	0.7849258517440307	0.7303670657070078	High	High	North America
163	0.4526227680977025	0.4307581003260894	Medium	Medium	Oceania
164	0.5882066882569699	0.5424816918804957	Medium	Medium	Asia
165	0.5250971966826883	0.48066658282567143	Medium	Medium	North America
166	0.8908047089255602	0.8062910770038517	Very High	Very High	Europe
167	0.6563456973460045	0.5761650219307838	High	Medium	Asia
168	0.6888897950370243	0.6406307380015825	High	High	Asia
169	0.6798532992894356	0.6321817083973447	High	High	Asia
170	0.670034380770649	0.6477521476358927	High	High	Middle East
171	0.67408684811174	0.6409523852647079	High	High	Europe
172	0.8717294788853462	0.8523678694094263	Very High	Very High	North America
173	0.8138712134122996	0.8138712134122996	Very High	Very High	Europe
174	0.7416234371221927	0.7416234371221927	High	High	Asia
175	0.8335424396389775	0.7959081030042052	Very High	High	North America
176	0.6681779821064873	0.6610545619355406	High	High	North America
177	0.8544556804694816	0.8544556804694816	Very High	Very High	North America
178	0.5772828222860548	0.5406027029018072	Medium	Medium	Asia
179	0.6544856289348107	0.6544856289348107	High	High	North America
180	0.4381057275024792	0.3927324058431717	Medium	Low	Asia
181	0.6666666666666667	0.6666666666666667	High	High	North America
182	0.7129946809982282	0.7129946809982282	High	High	North America
183	0.8544556804694816	0.8544556804694816	Very High	Very High	North America
184	0.8330077911530992	0.8330077911530992	Very High	Very High	North America
185	0.7849258517440307	0.7849258517440307	High	High	North America
186	0.9290162117748173	0.8800156522723388	Very High	Very High	North America
187	0.8812440018302492	0.8386098603286364	Very High	Very High	North America
188	0.7877455353307063	0.7687100666837419	High	High	North America
189	0.7030323456915759	0.6243227600834497	High	High	Africa
190	0.9034437603629051	0.8274707494564434	Very High	Very High	North America
191	0.8544556804694816	0.8544556804694816	Very High	Very High	North America
192	0.7737123364582598	0.6502783893588536	High	High	North America
193	0.8184123395872897	0.758953533080307	Very High	High	North America
194	0.8184123395872897	0.758953533080307	Very High	High	North America
195	0.5502340302754378	0.48612689498061235	Medium	Medium	Europe
196	0.49146949375058424	0.3917115654401684	Medium	Low	Europe
197	0.7657388134867772	0.7657388134867772	High	High	North America
198	0.5150713854921138	0.48276188647134155	Medium	Medium	Oceania
199	0.8544556804694816	0.8544556804694816	Very High	Very High	North America
200	0.8233357406508066	0.8107698661567911	Very High	Very High	North America
201	0.7657388134867772	0.7079707422815866	High	High	North America
202	0.7515742764391514	0.6548252399483488	High	High	North America
203	0.7849258517440307	0.7849258517440307	High	High	North America
204	0.8184123395872897	0.7396489935373394	Very High	High	North America
205	0.7030323456915759	0.6452065376055821	High	High	North America
206	0.8335424396389775	0.8335424396389775	Very High	Very High	North America
207	0.8370307422270329	0.8370307422270329	Very High	Very High	North America
208	0.4569039271448383	0.43119884912034767	Medium	Medium	Europe
209	0.8544556804694816	0.7853913642990242	Very High	High	Oceania
210	0.7532837422800419	0.7025786860229026	High	High	Oceania
211	0.5560597166419826	0.5186387300167994	Medium	Medium	Europe
212	0.9290162117748173	0.9290162117748173	Very High	Very High	North America
213	0.5772828222860548	0.5729559666051075	Medium	Medium	North America
214	0.801786925618432	0.801786925618432	Very High	Very High	North America
215	0.7835916981809385	0.7835916981809385	High	High	North America
216	0.7835916981809385	0.7835916981809385	High	High	North America
218	0.6586982064903881	0.6348404825710173	High	High	North America
219	0.9290162117748173	0.9104361949291748	Very High	Very High	North America
220	0.7835916981809385	0.7835916981809385	High	High	North America
222	0.6086987535136366	0.5667482222174812	High	Medium	Europe
223	0.5560597166419826	0.5434451681465811	Medium	Medium	North America
224	0.8082684469038638	0.8082684469038638	Very High	Very High	North America
225	0.7295532682186794	0.7295532682186794	High	High	Asia
226	0.5530503448349868	0.5392579389814804	Medium	Medium	North America
227	0.4892048597022133	0.46195834180423	Medium	Medium	Asia
228	0.4486270089370158	0.44315885928815724	Medium	Medium	Asia
230	0.5927745041183756	0.5809669740420781	Medium	Medium	Asia
231	0.6544856289348107	0.5938847353432877	High	Medium	North America
232	0.7715482206413765	0.7715482206413765	High	High	North America
233	0.8184123395872897	0.8184123395872897	Very High	Very High	North America
234	0.4602124469187714	0.42540811857217653	Medium	Medium	Asia
235	0.7657388134867772	0.7101113509532757	High	High	North America
236	0.7515742764391514	0.6586067884412352	High	High	North America
237	0.8544556804694816	0.8544556804694816	Very High	Very High	North America
238	0.8717294788853462	0.8036132300013843	Very High	Very High	Asia
239	0.7715482206413765	0.7715482206413765	High	High	North America
240	0.7030323456915759	0.70208587238919	High	High	North America
241	0.894510418960396	0.894510418960396	Very High	Very High	North America
242	0.7657388134867772	0.7657388134867772	High	High	North America
243	0.6586982064903881	0.6378617133576694	High	High	North America
244	0.5763011510577016	0.5685480149019635	Medium	Medium	North America
245	0.5250971966826883	0.4933311663652947	Medium	Medium	North America
246	0.8908047089255602	0.8385930059972077	Very High	Very High	North America
247	0.7715482206413765	0.7715482206413765	High	High	North America
248	0.44205294772318704	0.44205294772318704	Medium	Medium	Europe
249	0.5733206906260613	0.5733206906260613	Medium	Medium	Asia
250	0.5733206906260613	0.5733206906260613	Medium	Medium	Asia
251	0.567676171304252	0.567676171304252	Medium	Medium	Asia
252	0.6031974509893223	0.6031974509893223	High	High	Asia
253	0.549982028481367	0.549982028481367	Medium	Medium	Europe
254	0.6345955187302045	0.6345955187302045	High	High	Asia
255	0.6842665664145335	0.6842665664145335	High	High	Asia
256	0.549982028481367	0.549982028481367	Medium	Medium	Asia
257	0.5768171326641789	0.5768171326641789	Medium	Medium	Asia
258	0.5679633692076687	0.5445749994964244	Medium	Medium	Asia
259	0.5250971966826883	0.523188046956093	Medium	Medium	Europe
261	0.7447187628193005	0.7447187628193005	High	High	Asia
262	0.6216700608387935	0.6216700608387935	High	High	Asia
263	0.6842665664145335	0.6842665664145335	High	High	Asia
264	0.5030269311718705	0.5030269311718705	Medium	Medium	Asia
265	0.7248058638869825	0.7248058638869825	High	High	Asia
266	0.49062638271262027	0.46671606690165723	Medium	Medium	Asia
267	0.4026972619323551	0.4026972619323551	Medium	Medium	Asia
268	0.6494856824172226	0.6494856824172226	High	High	Asia
269	0.6345955187302045	0.6345955187302045	High	High	Asia
270	0.4435822482767704	0.4435822482767704	Medium	Medium	Asia
271	0.6345955187302045	0.6345955187302045	High	High	Asia
272	0.6494856824172226	0.6494856824172226	High	High	Asia
273	0.8210249263355459	0.7748241524124342	Very High	High	Asia
274	0.5791455936165755	0.5612072036078339	Medium	Medium	Asia
275	0.4026972619323551	0.4026972619323551	Medium	Medium	Asia
276	0.5768171326641789	0.5768171326641789	Medium	Medium	Asia
277	0.6458358033483895	0.6458358033483895	High	High	Asia
278	0.8511587788616337	0.7745631507889077	Very High	High	Asia
279	0.8039613265395608	0.773518519398054	Very High	High	Asia
280	0.7731627177001318	0.7135783042443251	High	High	Asia
281	0.7210669106466334	0.6700101769730082	High	High	Asia
282	0.6586982064903881	0.6355085539308549	High	High	Asia
283	0.5530503448349868	0.5227995695820374	Medium	Medium	Asia
284	0.6513661181599344	0.6513661181599344	High	High	Europe
285	0.5664124295286677	0.5664124295286677	Medium	Medium	Asia
286	0.4490022832443804	0.4490022832443804	Medium	Medium	Asia
287	0.7295532682186794	0.7295532682186794	High	High	Europe
288	0.7129946809982282	0.6564372485658514	High	High	Europe
289	0.7098965201368783	0.6946287672864364	High	High	Latin America/Caribbean
290	0.5978665109815353	0.5978665109815353	Medium	Medium	Asia
291	0.6563456973460045	0.6563456973460045	High	High	Asia
292	0.8890628374117515	0.8181760450798099	Very High	Very High	Asia
293	0.6842665664145335	0.6842665664145335	High	High	Asia
294	0.7835916981809385	0.7835916981809385	High	High	Asia
295	0.7532837422800419	0.7255432989070105	High	High	Asia
296	0.7241266349419984	0.6865171060240087	High	High	Asia
297	0.5733206906260613	0.5733206906260613	Medium	Medium	Asia
298	0.4490022832443804	0.4490022832443804	Medium	Medium	Asia
299	0.5621057250164102	0.5621057250164102	Medium	Medium	Asia
300	0.4602124469187714	0.41642084199817164	Medium	Medium	Middle East
301	0.5840532172311363	0.5613576890529375	Medium	Medium	Oceania
302	0.5030269311718705	0.5030269311718705	Medium	Medium	Europe
303	0.49062638271262027	0.47097490393936803	Medium	Medium	Latin America/Caribbean
304	0.5791455936165755	0.5104798922781453	Medium	Medium	Latin America/Caribbean
305	0.6888897950370243	0.6245835395915156	High	High	Europe
306	0.796386814209848	0.796386814209848	High	High	North America
307	0.7810021392537525	0.7810021392537525	High	High	North America
308	0.8170738159465399	0.7947803904845163	Very High	High	Europe
309	0.450658495727406	0.450658495727406	Medium	Medium	Europe
310	0.6561634465924349	0.6298354184024246	High	High	Europe
311	0.37719444521251577	0.3215500873177467	Low	Low	Middle East
312	0.6320861403109528	0.5957672526847954	High	Medium	Europe
313	0.9141784408603038	0.8335424396389775	Very High	Very High	Europe
314	0.8184123395872897	0.6985639748237553	Very High	High	Europe
315	0.8335424396389775	0.8335424396389775	Very High	Very High	Oceania
316	0.49062638271262027	0.4488809873383518	Medium	Medium	Oceania
317	0.5019310877404792	0.46968040662017485	Medium	Medium	Oceania
318	0.5597034850918118	0.4855261195485985	Medium	Medium	Oceania
319	0.549982028481367	0.549982028481367	Medium	Medium	Oceania
320	0.6086987535136366	0.5800018640671996	High	Medium	Asia
321	0.7835916981809385	0.6712707357509486	High	High	Europe
322	0.9141784408603038	0.8352179452798546	Very High	Very High	Europe
323	0.7454789178272331	0.6084448186829801	High	High	Europe
324	0.5150713854921138	0.48584464927408044	Medium	Medium	Europe
325	0.42855654311482083	0.37680637524284244	Medium	Low	Europe
326	0.5530503448349868	0.5471841856265267	Medium	Medium	Latin America/Caribbean
327	0.5882066882569699	0.5049259589717386	Medium	Medium	Latin America/Caribbean
328	0.6544856289348107	0.6544856289348107	High	High	Latin America/Caribbean
329	0.46669577772390225	0.46669577772390225	Medium	Medium	Latin America/Caribbean
330	0.4526227680977025	0.43126251051016584	Medium	Medium	Latin America/Caribbean
331	0.7397496155602291	0.7397496155602291	High	High	Latin America/Caribbean
333	0.470219512577724	0.46450998507690233	Medium	Medium	Latin America/Caribbean
334	0.8233357406508066	0.8233357406508066	Very High	Very High	Oceania
335	0.7241266349419984	0.6558965634914204	High	High	Oceania
336	0.5840532172311363	0.5574274034914677	Medium	Medium	Oceania
337	0.5840532172311363	0.5574274034914677	Medium	Medium	Oceania
338	0.9141784408603038	0.8335424396389775	Very High	Very High	Europe
339	0.8873867267991772	0.8458918949027971	Very High	Very High	Europe
340	0.6320861403109528	0.5984871377133435	High	Medium	Europe
341	0.49062638271262027	0.4767430352156097	Medium	Medium	Europe
342	0.5530503448349868	0.5248583336900621	Medium	Medium	Latin America/Caribbean
343	0.728818317397697	0.728818317397697	High	High	Latin America/Caribbean
344	0.6340374532602693	0.6203973922380794	High	High	Europe
345	0.8707813866638912	0.7723760386362316	Very High	High	Africa
346	0.42855654311482083	0.3935703543410374	Medium	Low	Oceania
347	0.68515214363101	0.68515214363101	High	High	Latin America/Caribbean
348	0.8370307422270329	0.7720748323819066	Very High	High	Latin America/Caribbean
349	0.41476384279309786	0.41476384279309786	Medium	Medium	Europe
350	0.827754082341596	0.785684980712894	Very High	High	Europe
351	0.6013490329987383	0.523709915399627	High	Medium	Europe
352	0.5530503448349868	0.5379580806397659	Medium	Medium	North America
353	0.604358415288246	0.604358415288246	High	High	North America
354	0.5118233329727866	0.5036116303977543	Medium	Medium	North America
355	0.7507505818981203	0.6904755313097852	High	High	North America
356	0.44240653577524924	0.43968556100852285	Medium	Medium	North America
358	0.41842181335684236	0.37082612262688974	Medium	Low	Latin America/Caribbean
359	0.8257900562606436	0.8257900562606436	Very High	Very High	Latin America/Caribbean
360	0.5150713854921138	0.48276188647134155	Medium	Medium	Europe
361	0.9137991121939555	0.8330077911530992	Very High	Very High	Europe
362	0.9711198843880301	0.9137991121939555	Very High	Very High	Europe
363	0.5150713854921138	0.4719916104650307	Medium	Medium	Europe
364	0.8335424396389775	0.7632481157825013	Very High	High	Europe
365	0.8335424396389775	0.7198892418058103	Very High	High	Europe
366	0.8091278038983339	0.7528660833703891	Very High	High	Europe
367	0.7968537297762615	0.786659747323393	High	High	Europe
368	0.7520307480762917	0.734423285686775	High	High	Europe
369	0.7373040107546611	0.7151264937796351	High	High	Europe
370	0.8544556804694816	0.7688447071493153	Very High	High	Europe
371	0.725010020905523	0.6957364694994446	High	High	Europe
372	0.7877455353307063	0.7877455353307063	High	High	Oceania
373	0.7030323456915759	0.6444798761618965	High	High	Europe
375	0.4240461397710982	0.41299649783848214	Medium	Medium	Europe
376	0.6555279873920165	0.6328504847532502	High	High	Africa
377	0.5560597166419826	0.5385529285449391	Medium	Medium	Asia
378	0.9030437547208597	0.8269244057747578	Very High	Very High	Middle East
380	0.4381057275024792	0.4053097303521729	Medium	Medium	Asia
381	0.4698806310741921	0.4698806310741921	Medium	Medium	Asia
382	0.5884685606765859	0.5636180892340166	Medium	Medium	Europe
383	0.3956402364764754	0.36002633463780365	Low	Low	Asia
384	0.602512688629061	0.5749431164565273	High	Medium	Asia
385	0.7849258517440307	0.6541413064582724	High	High	Europe
386	0.6888897950370243	0.6268114014780959	High	High	Europe
387	0.5651910207504799	0.5433280638333723	Medium	Medium	Europe
388	0.7712468673686002	0.7454789178272331	High	High	Europe
389	0.5150713854921138	0.48540239261943574	Medium	Medium	Asia
390	0.8335424396389775	0.8151378875163419	Very High	Very High	North America
391	0.5443922136792663	0.5411690361607218	Medium	Medium	North America
392	0.8064080687712403	0.8064080687712403	Very High	Very High	North America
393	0.5458816982120702	0.5185857317478597	Medium	Medium	Europe
394	0.5651910207504799	0.5238002548754768	Medium	Medium	Europe
395	0.49062638271262027	0.46671606690165723	Medium	Medium	Europe
396	0.6295952506553181	0.5837300903279755	High	Medium	Asia
397	0.5880936311534319	0.5283137729726535	Medium	Medium	Asia
398	0.7657388134867772	0.7657388134867772	High	High	Europe
399	0.7373040107546611	0.7240355093759476	High	High	Europe
400	0.6544856289348107	0.6181733142838557	High	High	Europe
401	0.8184123395872897	0.8184123395872897	Very High	Very High	Europe
402	0.692343735753427	0.692343735753427	High	High	Europe
403	0.6098471432032717	0.5812158477086284	High	Medium	Latin America/Caribbean
404	0.8687140839387987	0.8687140839387987	Very High	Very High	Europe
405	0.7390343047859377	0.7390343047859377	High	High	Europe
406	0.6320861403109528	0.6036661760800661	High	High	Europe
407	0.5458816982120702	0.50785380769567	Medium	Medium	Europe
408	0.7715482206413765	0.7715482206413765	High	High	Asia
409	0.42855654311482083	0.41328438278684165	Medium	Medium	Middle East
410	0.5884685606765859	0.552557029672075	Medium	Medium	Middle East
411	0.48267748078522665	0.44861200680604163	Medium	Medium	North America
412	0.5250971966826883	0.5038500404534174	Medium	Medium	North America
414	0.5458816982120702	0.5279802200592191	Medium	Medium	North America
415	0.5481841658076154	0.5481841658076154	Medium	Medium	North America
416	0.7835916981809385	0.7835916981809385	High	High	North America
417	0.7715482206413765	0.6892173633747307	High	High	North America
418	0.6774370662511646	0.62705839051025	High	High	North America
419	0.3759957939644283	0.3432385237197215	Low	Low	North America
420	0.7160565440173756	0.6464036173508716	High	High	Asia
421	0.7715482206413765	0.632510885618381	High	High	Europe
422	0.5250971966826883	0.48066658282567143	Medium	Medium	Europe
423	0.7314900384123862	0.6710294295427415	High	High	Europe
424	0.470219512577724	0.44118130493430663	Medium	Medium	Europe
425	0.6112977411009157	0.5791089914362806	High	Medium	Middle East
426	0.6544856289348107	0.5980550296356915	High	Medium	Europe
427	0.8170738159465399	0.7968700850543536	Very High	High	Europe
428	0.8709695166810614	0.8709695166810614	Very High	Very High	Europe
429	0.6966773796324965	0.6757410926137155	High	High	Europe
430	0.7688215564832394	0.708471743487536	High	High	Latin America/Caribbean
431	0.7129946809982282	0.7129946809982282	High	High	Latin America/Caribbean
432	0.5560597166419826	0.49261844571716995	Medium	Medium	Europe
433	0.6960815925601561	0.6160313567026203	High	High	Europe
434	0.7737123364582598	0.6919061935094295	High	High	Europe
435	0.6407118856630674	0.549982028481367	High	Medium	Europe
436	0.7098965201368783	0.6405095088600186	High	High	Latin America/Caribbean
437	0.6544856289348107	0.5664124295286677	High	Medium	Africa
438	0.6853228215502561	0.66189007344576	High	High	Europe
439	0.6221246888001901	0.5545837191235422	High	Medium	Europe
440	0.8370307422270329	0.7306896016613765	Very High	High	Europe
441	0.6086987535136366	0.5295520987681053	High	Medium	Asia
442	0.5733206906260613	0.5733206906260613	Medium	Medium	Europe
443	0.7295532682186794	0.5733206906260613	High	Medium	Europe
444	0.603425553858245	0.52256866757524	High	Medium	Asia
445	0.5458816982120702	0.5030269311718705	Medium	Medium	Europe
446	0.5742919117150109	0.5358741583133813	Medium	Medium	Europe
447	0.637694689156977	0.637694689156977	High	High	Asia
448	0.8398775447135358	0.7406494733586577	Very High	High	Europe
449	0.7129946809982282	0.5897712871059293	High	Medium	Europe
450	0.5250971966826883	0.5250971966826883	Medium	Medium	Asia
451	0.6283909460257099	0.6283909460257099	High	High	Asia
452	0.614471531072657	0.5803467020441169	High	Medium	Asia
454	0.7215468070702535	0.5790286258875532	High	Medium	Latin America/Caribbean
455	0.7295532682186794	0.7295532682186794	High	High	Africa
456	0.6013490329987383	0.5263996884210612	High	Medium	Asia
457	0.5019310877404792	0.48808636809143024	Medium	Medium	Asia
458	0.42855654311482083	0.4197470623897702	Medium	Medium	Oceania
459	0.4892048597022133	0.46195834180423	Medium	Medium	Europe
460	0.7835916981809385	0.7835916981809385	High	High	North America
461	0.8184123395872897	0.8184123395872897	Very High	Very High	North America
462	0.7835916981809385	0.7835916981809385	High	High	North America
463	0.7295532682186794	0.7295532682186794	High	High	North America
464	0.7657388134867772	0.7657388134867772	High	High	North America
465	0.44240653577524924	0.3983776542912184	Medium	Low	North America
467	0.7657388134867772	0.7657388134867772	High	High	Europe
468	0.7898236215016444	0.7898236215016444	High	High	Africa
469	0.7373040107546611	0.7373040107546611	High	High	Africa
470	0.7580572709167153	0.7086592822857876	High	High	Asia
471	0.6460447574302981	0.5563434961042739	High	Medium	Europe
472	0.4892048597022133	0.44647277520047934	Medium	Medium	Europe
473	0.68515214363101	0.68515214363101	High	High	Europe
474	0.41842181335684236	0.40618695246136427	Medium	Medium	Europe
475	0.5019310877404792	0.3945252379443772	Medium	Low	Asia
476	0.5150713854921138	0.4818866310472171	Medium	Medium	Europe
477	0.49146949375058424	0.3981817364740431	Medium	Low	Europe
478	0.7117307851972952	0.7117307851972952	High	High	Europe
479	0.7650735627039355	0.7650735627039355	High	High	Europe
480	0.6086987535136366	0.5863483845257448	High	Medium	Europe
481	0.7129946809982282	0.7129946809982282	High	High	Europe
482	0.5767767630078409	0.5767767630078409	Medium	Medium	Europe
483	0.8335424396389775	0.8335424396389775	Very High	Very High	Europe
484	0.6985639748237553	0.6985639748237553	High	High	Europe
485	0.47654092758657274	0.47654092758657274	Medium	Medium	Europe
486	0.7657388134867772	0.6935853305109533	High	High	Europe
487	0.7129946809982282	0.7129946809982282	High	High	Europe
488	0.7129946809982282	0.7129946809982282	High	High	Europe
489	0.4892048597022133	0.47822022849644075	Medium	Medium	Europe
490	0.5560597166419826	0.5175083971933915	Medium	Medium	Europe
491	0.4240461397710982	0.3893371179228914	Medium	Low	Europe
492	0.5560597166419826	0.4508208761831668	Medium	Medium	Europe
493	0.7425880170964518	0.7425880170964518	High	High	Europe
494	0.7898236215016444	0.6637699744358246	High	High	Europe
495	0.5560597166419826	0.45913126015012506	Medium	Medium	Europe
496	0.732958998139732	0.6925882250537705	High	High	Europe
497	0.7810021392537525	0.7717563758477137	High	High	Europe
498	0.541412665799653	0.5117902964050642	Medium	Medium	Europe
499	0.4240461397710982	0.40706541024287257	Medium	Medium	Europe
500	0.6555279873920165	0.6288307632357584	High	High	Europe
501	0.8398775447135358	0.8199029548499608	Very High	Very High	Europe
502	0.6430191952096249	0.610855917770998	High	High	Europe
503	0.541412665799653	0.5251243601461801	Medium	Medium	Europe
504	0.7507505818981203	0.7507505818981203	High	High	Europe
505	0.4240461397710982	0.41299649783848214	Medium	Medium	Europe
506	0.549982028481367	0.549982028481367	Medium	Medium	Europe
507	0.7373040107546611	0.7198088731950179	High	High	North America
508	0.8544556804694816	0.7950446504970533	Very High	High	North America
509	0.7486872230297699	0.7019058252915948	High	High	North America
511	0.8184123395872897	0.7113314389008376	Very High	High	North America
512	0.6295952506553181	0.6000963785371971	High	High	North America
513	0.6681779821064873	0.6501050865365159	High	High	North America
514	0.9179256059195137	0.9179256059195137	Very High	Very High	Africa
515	0.7849258517440307	0.7849258517440307	High	High	North America
516	0.8233357406508066	0.7458972499792702	Very High	High	North America
517	0.7849258517440307	0.7471869410723033	High	High	North America
518	0.7295532682186794	0.7295532682186794	High	High	North America
519	0.7515742764391514	0.6663655388924232	High	High	North America
520	0.8709695166810614	0.8709695166810614	Very High	Very High	North America
521	0.7849258517440307	0.7849258517440307	High	High	North America
523	0.8335424396389775	0.7923327166975248	Very High	High	North America
524	0.8184123395872897	0.8184123395872897	Very High	Very High	North America
525	0.5621057250164102	0.5621057250164102	Medium	Medium	Europe
526	0.6381062146821814	0.6256809039445803	High	High	Asia
527	0.7835916981809385	0.7797077068220848	High	High	Asia
528	0.5458816982120702	0.5458816982120702	Medium	Medium	Asia
529	0.7580572709167153	0.7112018521176424	High	High	Asia
530	0.6631741367876558	0.6266608450963258	High	High	Asia
531	0.7123461538714355	0.6579837672269817	High	High	Asia
532	0.4892048597022133	0.47577625063468876	Medium	Medium	Asia
533	0.7241266349419984	0.6835486445111758	High	High	Europe
535	0.6098471432032717	0.5679925003877373	High	Medium	Europe
536	0.7030323456915759	0.6243227600834497	High	High	Europe
537	0.7688215564832394	0.7342383726065993	High	High	Asia
538	0.7712468673686002	0.7454789178272331	High	High	Europe
539	0.8184123395872897	0.7458584403039634	Very High	High	Europe
540	0.838823917953099	0.7698671295795891	Very High	High	Europe
541	0.49062638271262027	0.4502190012396311	Medium	Medium	North America
542	0.6381062146821814	0.6191633586583717	High	High	North America
543	0.8544556804694816	0.7712866433704605	Very High	High	North America
544	0.8083146359742395	0.7974454368910244	Very High	High	North America
545	0.7835916981809385	0.7835916981809385	High	High	North America
546	0.8184123395872897	0.8184123395872897	Very High	Very High	North America
547	0.5058240231432698	0.4747983889816775	Medium	Medium	Europe
548	0.7425880170964518	0.7101490057274037	High	High	Europe
549	0.4240461397710982	0.3719540005152153	Medium	Low	Europe
550	0.607529233874329	0.607529233874329	High	High	Europe
551	0.3440937604384273	0.31686803153923593	Low	Low	Europe
552	0.4892048597022133	0.44647277520047934	Medium	Medium	Europe
553	0.4526227680977025	0.4159611614488612	Medium	Medium	Europe
554	0.7849258517440307	0.6655942563914747	High	High	Asia
555	0.37719444521251577	0.3472486172956599	Low	Low	Asia
556	0.7657388134867772	0.7657388134867772	High	High	Europe
557	0.7773667621538656	0.7185235728843603	High	High	Asia
558	0.7295532682186794	0.7295532682186794	High	High	North America
559	0.7877455353307063	0.7877455353307063	High	High	North America
560	0.7877455353307063	0.7277699531010302	High	High	North America
561	0.8335424396389775	0.8192973132968389	Very High	Very High	North America
562	0.7657388134867772	0.7657388134867772	High	High	North America
563	0.8544556804694816	0.8544556804694816	Very High	Very High	North America
564	0.7295532682186794	0.7295532682186794	High	High	North America
565	0.8233357406508066	0.8233357406508066	Very High	Very High	North America
566	0.8335424396389775	0.7662427808304082	Very High	High	North America
567	0.7877455353307063	0.7877455353307063	High	High	North America
568	0.7295532682186794	0.7295532682186794	High	High	North America
570	0.8555313615766131	0.8555313615766131	Very High	Very High	North America
571	0.8555313615766131	0.8051032320347369	Very High	Very High	North America
572	0.8335424396389775	0.8335424396389775	Very High	Very High	North America
573	0.8233357406508066	0.8233357406508066	Very High	Very High	North America
574	0.7737123364582598	0.7737123364582598	High	High	North America
575	0.8233357406508066	0.8233357406508066	Very High	Very High	North America
576	0.848962670952213	0.7912106589339521	Very High	High	North America
577	0.6340374532602693	0.6095837467946206	High	High	North America
578	0.8184123395872897	0.8184123395872897	Very High	Very High	North America
579	0.7097356926241505	0.6190578893840308	High	High	North America
580	0.8233357406508066	0.8233357406508066	Very High	Very High	North America
581	0.8184123395872897	0.8184123395872897	Very High	Very High	North America
582	0.848962670952213	0.7784202214530372	Very High	High	North America
583	0.7657388134867772	0.7657388134867772	High	High	North America
584	0.6631741367876558	0.584197398325183	High	Medium	North America
585	0.7898236215016444	0.6722838259378945	High	High	North America
586	0.7241266349419984	0.701219316899436	High	High	North America
587	0.7241266349419984	0.696463387865843	High	High	North America
588	0.7547834500372631	0.7127260822232493	High	High	North America
589	0.7257030200274602	0.7152381362729257	High	High	North America
590	0.8210249263355459	0.7650735627039355	Very High	High	North America
591	0.8210249263355459	0.7650735627039355	Very High	High	North America
593	0.7515742764391514	0.7515742764391514	High	High	North America
594	0.7737123364582598	0.7737123364582598	High	High	North America
596	0.7532837422800419	0.7025786860229026	High	High	North America
597	0.7877455353307063	0.6753481907936826	High	High	North America
598	0.8544556804694816	0.8544556804694816	Very High	Very High	North America
599	0.7241266349419984	0.7241266349419984	High	High	North America
600	0.7241266349419984	0.7241266349419984	High	High	North America
601	0.8210249263355459	0.8032535173941501	Very High	Very High	North America
602	0.6508752823505539	0.5982712420893269	High	Medium	North America
603	0.7849258517440307	0.7849258517440307	High	High	North America
604	0.6513661181599344	0.6513661181599344	High	High	North America
605	0.7731627177001318	0.7079797671122381	High	High	Middle East
606	0.6624882254489575	0.6303822884573504	High	High	Europe
607	0.6993877002035287	0.564003304131649	High	Medium	Asia
608	0.8687140839387987	0.7800355703317913	Very High	High	Asia
609	0.7731627177001318	0.7135783042443251	High	High	Asia
610	0.831347820319508	0.7489148419944266	Very High	High	Asia
611	0.848962670952213	0.7530583016252694	Very High	High	Asia
612	0.7657388134867772	0.7016815786186876	High	High	Europe
613	0.8000538571474713	0.6726884328196019	Very High	High	Africa
614	0.9548055459850248	0.9049064859706185	Very High	Very High	Europe
615	0.795916300632622	0.6668567134634131	High	High	Europe
616	0.5826041650736857	0.4894219603319587	Medium	Medium	Asia
617	0.5182101689532627	0.5047354209166905	Medium	Medium	Asia
618	0.8039613265395608	0.7582597974084441	Very High	High	Asia
619	0.894510418960396	0.8679972934193894	Very High	Very High	Latin America/Caribbean
620	0.7849258517440307	0.7849258517440307	High	High	Latin America/Caribbean
621	0.7487424977115498	0.6860736027362168	High	High	Latin America/Caribbean
622	0.6563456973460045	0.5968169655075841	High	Medium	Asia
623	0.7486872230297699	0.6853972494929932	High	High	Asia
624	0.8555313615766131	0.8159675268212475	Very High	Very High	Asia
625	0.5991635299975449	0.5742159860101844	Medium	Medium	Europe
626	0.43844981294714735	0.43844981294714735	Medium	Medium	Asia
627	0.5272683001410801	0.4820060875569113	Medium	Medium	Africa
628	0.6243227600834497	0.6243227600834497	High	High	Europe
629	0.8370307422270329	0.7963389162889678	Very High	High	Europe
630	0.7657388134867772	0.6243227600834497	High	High	Europe
631	0.4526227680977025	0.43126251051016584	Medium	Medium	Europe
632	0.5791455936165755	0.4853536006477558	Medium	Medium	Asia
633	0.49062638271262027	0.4738459171862973	Medium	Medium	Africa
634	0.6586982064903881	0.6507073093113799	High	High	North America
635	0.7454789178272331	0.7454789178272331	High	High	North America
636	0.7835916981809385	0.7835916981809385	High	High	North America
637	0.9290162117748173	0.8800156522723388	Very High	Very High	North America
638	0.7156082121087867	0.6446291148086778	High	High	North America
639	0.7657914875639409	0.7657914875639409	High	High	North America
640	0.8544556804694816	0.8544556804694816	Very High	Very High	North America
641	0.7849258517440307	0.7849258517440307	High	High	North America
642	0.8555313615766131	0.8555313615766131	Very High	Very High	North America
643	0.7507505818981203	0.7507505818981203	High	High	North America
644	0.8656003405567706	0.8656003405567706	Very High	Very High	North America
645	0.8082684469038638	0.8082684469038638	Very High	Very High	North America
646	0.8000538571474713	0.8000538571474713	Very High	Very High	North America
648	0.7469683241774907	0.7469683241774907	High	High	North America
649	0.8184123395872897	0.8184123395872897	Very High	Very High	North America
650	0.8184123395872897	0.8184123395872897	Very High	Very High	North America
653	0.7877455353307063	0.7007299506282589	High	High	North America
654	0.7827286236688561	0.7122460551414111	High	High	North America
656	0.68515214363101	0.68515214363101	High	High	North America
657	0.7737123364582598	0.7513406714527037	High	High	North America
658	0.7657388134867772	0.7657388134867772	High	High	North America
660	0.723633522472529	0.723633522472529	High	High	North America
661	0.8709695166810614	0.7897366792929811	Very High	High	North America
662	0.8257900562606436	0.7889739173558449	Very High	High	North America
663	0.7877455353307063	0.7258468047367582	High	High	North America
664	0.43880530520646166	0.4333560432312019	Medium	Medium	North America
665	0.7737123364582598	0.7669652257598266	High	High	North America
666	0.7454789178272331	0.7107166580119119	High	High	North America
667	0.8064080687712403	0.7817631482021244	Very High	High	North America
668	0.8039613265395608	0.7604374139977529	Very High	High	North America
669	0.790631849522351	0.728818317397697	High	High	North America
670	0.7835916981809385	0.7835916981809385	High	High	North America
671	0.7877455353307063	0.7336583785567472	High	High	North America
672	0.7715482206413765	0.6801740433308565	High	High	North America
673	0.7715482206413765	0.7715482206413765	High	High	North America
674	0.8064080687712403	0.8064080687712403	Very High	Very High	North America
675	0.5250971966826883	0.4989839927889107	Medium	Medium	North America
676	0.8184123395872897	0.8184123395872897	Very High	Very High	North America
677	0.8335424396389775	0.8335424396389775	Very High	Very High	North America
678	0.8555313615766131	0.7620300816262651	Very High	High	North America
679	0.7657388134867772	0.7657388134867772	High	High	North America
680	0.8346731183634359	0.7918804202522042	Very High	High	North America
681	0.80570999778544	0.80570999778544	Very High	Very High	North America
683	0.8335424396389775	0.8335424396389775	Very High	Very High	North America
684	0.68515214363101	0.68515214363101	High	High	North America
685	0.7877455353307063	0.7592814858329506	High	High	North America
686	0.7835916981809385	0.7618750971161332	High	High	North America
687	0.692343735753427	0.692343735753427	High	High	North America
688	0.8184123395872897	0.8184123395872897	Very High	Very High	North America
689	0.791026155735077	0.791026155735077	High	High	North America
690	0.8064080687712403	0.7375702644430255	Very High	High	North America
691	0.5458816982120702	0.5408462243743644	Medium	Medium	North America
692	0.7715482206413765	0.7715482206413765	High	High	North America
693	0.5150713854921138	0.4989520136360429	Medium	Medium	North America
694	0.8908047089255602	0.8460516828995043	Very High	Very High	North America
695	0.5772828222860548	0.5530955545292211	Medium	Medium	North America
696	0.7255485285755825	0.7255485285755825	High	High	North America
697	0.8346731183634359	0.8346731183634359	Very High	Very High	North America
698	0.49062638271262027	0.4629771344154212	Medium	Medium	North America
699	0.7657388134867772	0.7037564260512412	High	High	North America
700	0.7657388134867772	0.7657388134867772	High	High	North America
701	0.8335424396389775	0.8335424396389775	Very High	Very High	North America
702	0.8335424396389775	0.8335424396389775	Very High	Very High	North America
703	0.8335424396389775	0.7837284590345857	Very High	High	North America
704	0.6098471432032717	0.5679925003877373	High	Medium	North America
705	0.7715482206413765	0.6837455092082472	High	High	North America
706	0.7835916981809385	0.7835916981809385	High	High	North America
707	0.8233357406508066	0.8233357406508066	Very High	Very High	North America
708	0.7295532682186794	0.7295532682186794	High	High	North America
709	0.7524360376258462	0.7524360376258462	High	High	North America
710	0.796386814209848	0.7306361609155769	High	High	North America
711	0.7849258517440307	0.7058385522034806	High	High	North America
712	0.5664124295286677	0.5664124295286677	Medium	Medium	North America
713	0.6295952506553181	0.5772772772228598	High	Medium	North America
714	0.7456254233517634	0.7309304249676791	High	High	North America
715	0.6295952506553181	0.5809453537580398	High	Medium	North America
716	0.6295952506553181	0.6273667976056398	High	High	North America
717	0.6602768822667129	0.5846038481216461	High	Medium	North America
718	0.5791455936165755	0.5791455936165755	Medium	Medium	North America
719	0.6945223590018146	0.6369812760799745	High	High	North America
720	0.637694689156977	0.637694689156977	High	High	North America
721	0.7532837422800419	0.7103849834605107	High	High	North America
722	0.603425553858245	0.5590313600989567	High	Medium	North America
723	0.5150713854921138	0.508806003411271	Medium	Medium	North America
724	0.6888897950370243	0.6888897950370243	High	High	North America
725	0.6320861403109528	0.6180206031146906	High	High	North America
726	0.6544856289348107	0.6420869982343043	High	High	North America
727	0.4526227680977025	0.43126251051016584	Medium	Medium	North America
728	0.5742919117150109	0.5742919117150109	Medium	Medium	North America
729	0.5458816982120702	0.5458816982120702	Medium	Medium	North America
730	0.5250971966826883	0.501186209708615	Medium	Medium	North America
731	0.4892048597022133	0.4796957223442414	Medium	Medium	Latin America/Caribbean
732	0.5560597166419826	0.5220558728455795	Medium	Medium	Europe
733	0.5981377537049966	0.5599702321764515	Medium	Medium	Europe
734	0.3759957939644283	0.3228640963267353	Low	Low	Europe
735	0.732958998139732	0.7129391965334188	High	High	Europe
736	0.7314900384123862	0.7113924684126135	High	High	Latin America/Caribbean
737	0.4353879728699056	0.4012519156600465	Medium	Medium	Latin America/Caribbean
738	0.6086987535136366	0.5117942541328759	High	Medium	Asia
739	0.6098471432032717	0.5516167390572531	High	Medium	Europe
740	0.6098471432032717	0.5479000394602255	High	Medium	Europe
741	0.6544856289348107	0.5747452596226483	High	Medium	Europe
742	0.557448133484577	0.46263322665338014	Medium	Medium	Europe
743	0.6681779821064873	0.639972081834705	High	High	Europe
744	0.6842665664145335	0.6842665664145335	High	High	Europe
745	0.6985639748237553	0.6985639748237553	High	High	Europe
746	0.5664124295286677	0.5664124295286677	Medium	Medium	Europe
747	0.6243227600834497	0.6243227600834497	High	High	Europe
748	0.6295952506553181	0.5613632177818284	High	Medium	Europe
749	0.6098471432032717	0.6098471432032717	High	High	Europe
750	0.7435776955899196	0.6914972676135493	High	High	Middle East
751	0.557448133484577	0.5057857217056256	Medium	Medium	Europe
752	0.5530705520351658	0.5064751656279005	Medium	Medium	Asia
753	0.5272683001410801	0.42432970916002155	Medium	Medium	Africa
754	0.5560597166419826	0.46006780051114704	Medium	Medium	Asia
756	0.6774370662511646	0.60464438835571	High	High	Asia
757	0.5742919117150109	0.5416623824456421	Medium	Medium	Asia
758	0.549982028481367	0.549982028481367	Medium	Medium	Asia
759	0.7730272505442373	0.6345955187302045	High	High	Europe
760	0.795780597132413	0.795780597132413	High	High	Europe
761	0.7088161463934743	0.7088161463934743	High	High	Europe
762	0.6407118856630674	0.5825791023690642	High	Medium	Europe
763	0.847125703033942	0.847125703033942	Very High	Very High	Europe
764	0.670034380770649	0.648078961012033	High	High	Europe
765	0.6700848325738716	0.6068049466202581	High	High	Asia
766	0.8360199773103653	0.8087546274605636	Very High	Very High	Asia
767	0.5150713854921138	0.4741166276586941	Medium	Medium	Africa
768	0.6397567432395268	0.5582395911352477	High	Medium	Asia
769	0.8544556804694816	0.780122748060029	Very High	High	Asia
770	0.6888897950370243	0.6511404187423409	High	High	Asia
771	0.6544856289348107	0.6200018753353731	High	High	Asia
772	0.5276496902774188	0.4900738775019322	Medium	Medium	Asia
773	0.48585565605369785	0.43844981294714735	Medium	Medium	Middle East
774	0.603425553858245	0.5055039680841797	High	Medium	Middle East
775	0.670034380770649	0.6365926664963606	High	High	Middle East
776	0.6602768822667129	0.5733206906260613	High	Medium	Europe
777	0.8064080687712403	0.6816444383234936	Very High	High	Europe
778	0.6295952506553181	0.5382988926570407	High	Medium	Europe
779	0.7097356926241505	0.5453886155540766	High	Medium	Europe
780	0.5852579404868838	0.5661920374514446	Medium	Medium	Europe
781	0.7295532682186794	0.5916879324150177	High	Medium	Europe
782	0.4892048597022133	0.44647277520047934	Medium	Medium	Latin America/Caribbean
783	0.8170906712216156	0.8104085240644632	Very High	Very High	Latin America/Caribbean
784	0.6508752823505539	0.5744097974648581	High	Medium	Asia
785	0.6544856289348107	0.5865432639261545	High	Medium	Asia
786	0.7160565440173756	0.6538223116092945	High	High	Asia
787	0.6544856289348107	0.6048720610193747	High	High	Asia
788	0.5458816982120702	0.5345633387120323	Medium	Medium	Asia
789	0.6888897950370243	0.6216444293725071	High	High	Asia
790	0.6544856289348107	0.5980550296356915	High	Medium	Asia
791	0.5458816982120702	0.5115253084017855	Medium	Medium	Asia
