# Supplementary material for: Global geo-hazard risk assessment of long-span bridges enhanced with InSAR availability
Source: Nat Commun. 2025 Oct 13;16:9048. doi: 10.1038/s41467-025-64260-x (PMC12518672; doi:10.1038/s41467-025-64260-x)
Supplement: Supplementary file 3 — Source Data [file 41467_2025_64260_MOESM3_ESM.zip › fig5b_monitoring_risk.csv]

ID	Multi-hazard_risk_shm	Multi-hazard_risk_shm_class	Multi-hazard_risk_com	Multi-hazard_risk_com_class	SHM-based monitoring	SHM-based monitoring class	Spaceborne monitoring	Spaceborne monitoring class
15	0.7726412003225249	High	0.7726412003225249	High	1	SHM available	0.16	No monitoring
18	0.728818317397697	High	0.728818317397697	High	1	SHM available	0.21000000000000002	Low
19	0.6355611197488537	High	0.6355611197488537	High	1	SHM available	0.9	Very High
20	0.48468455714978753	Medium	0.48468455714978753	Medium	1	SHM available	0.27999999999999997	Low
21	0.46669577772390225	Medium	0.46669577772390225	Medium	1	SHM available	0.22000000000000006	Low
22	0.6494856824172226	High	0.6494856824172226	High	1	SHM available	0.13999999999999996	No monitoring
23	0.7079797671122381	High	0.7079797671122381	High	1	SHM available	0.08000000000000002	No monitoring
24	0.5733206906260613	Medium	0.5733206906260613	Medium	1	SHM available	0.24000000000000002	Low
25	0.6666666666666667	High	0.6666666666666667	High	1	SHM available	0.83	Very High
26	0.6842665664145335	High	0.6842665664145335	High	1	SHM available	0.22000000000000003	Low
27	0.7129946809982282	High	0.7129946809982282	High	1	SHM available	0.48000000000000004	Medium
35	0.607529233874329	High	0.607529233874329	High	1	SHM available	0.2	Low
36	0.7416234371221927	High	0.7416234371221927	High	1	SHM available	0.42	Medium
37	0.6843316680499523	High	0.6843316680499523	High	1	SHM available	0.41000000000000003	Medium
38	0.7030323456915759	High	0.6738611917835834	High	0	No SHM	0.33	Low
39	0.5876920317644205	Medium	0.5876920317644205	Medium	1	SHM available	0.2	Low
40	0.7089625694952877	High	0.7089625694952877	High	1	SHM available	0.5399999999999999	Medium
41	0.8091278038983339	Very High	0.808427402009622	Very High	0	No SHM	0.010000000000000064	No monitoring
42	0.48468455714978753	Medium	0.48468455714978753	Medium	1	SHM available	0.0	No monitoring
43	0.6552870906564328	High	0.6552870906564328	High	1	SHM available	0.86	Very High
44	0.5768171326641789	Medium	0.5768171326641789	Medium	1	SHM available	0.0	No monitoring
45	0.6842665664145335	High	0.6842665664145335	High	1	SHM available	0.12000000000000005	No monitoring
46	0.7737123364582598	High	0.7737123364582598	High	1	SHM available	0.21	Low
47	0.7541914106270359	High	0.7541914106270359	High	1	SHM available	0.85	Very High
48	0.6325108856183811	High	0.6325108856183811	High	1	SHM available	0.2799999999999999	Low
49	0.6842665664145335	High	0.6842665664145335	High	1	SHM available	0.4000000000000001	Medium
50	0.48468455714978753	Medium	0.48468455714978753	Medium	1	SHM available	0.42	Medium
51	0.5850203828462006	Medium	0.5850203828462006	Medium	1	SHM available	0.41000000000000003	Medium
52	0.7447746427464368	High	0.7447746427464368	High	1	SHM available	0.11000000000000004	No monitoring
53	0.7737123364582598	High	0.709127366940207	High	0	No SHM	0.56	Medium
54	0.6355611197488537	High	0.6355611197488537	High	1	SHM available	0.5599999999999999	Medium
55	0.8544556804694816	Very High	0.8544556804694816	Very High	1	SHM available	0.5	Medium
56	0.7507505818981203	High	0.7507505818981203	High	1	SHM available	0.26	Low
57	0.831347820319508	Very High	0.831347820319508	Very High	1	SHM available	0.31000000000000005	Low
58	0.6806605353688695	High	0.6806605353688695	High	1	SHM available	0.98	Very High
59	0.7257030200274602	High	0.7028890151711726	High	0	No SHM	0.2700000000000001	Low
60	0.8233357406508066	Very High	0.8233357406508066	Very High	1	SHM available	0.51	Medium
61	0.6086987535136366	High	0.6063735915772794	High	0	No SHM	0.020000000000000018	No monitoring
62	0.7395532872010707	High	0.7395532872010707	High	1	SHM available	0.0	No monitoring
63	0.7314900384123862	High	0.68597850335649	High	0	No SHM	0.5800000000000001	Medium
64	0.8717294788853462	Very High	0.8717294788853462	Very High	1	SHM available	0.6	High
65	0.7373040107546611	High	0.7351780067558513	High	0	No SHM	0.07	No monitoring
66	0.5840532172311363	Medium	0.5797812378511338	Medium	0	No SHM	0.1	No monitoring
67	0.6031974509893223	High	0.6031974509893223	High	1	SHM available	0.1	No monitoring
68	0.7898236215016444	High	0.7898236215016444	High	0	No SHM	0.2	Low
69	0.4026972619323551	Medium	0.4026972619323551	Medium	1	SHM available	0.21000000000000002	Low
70	0.44205294772318704	Medium	0.44205294772318704	Medium	1	SHM available	0.28	Low
71	0.5055039680841797	Medium	0.5055039680841797	Medium	1	SHM available	0.33	Low
72	0.5840532172311363	Medium	0.5512525979642935	Medium	0	No SHM	0.8100000000000002	Very High
73	0.6340374532602693	High	0.6340374532602693	High	0	No SHM	0.0	No monitoring
74	0.847493916753031	Very High	0.847493916753031	Very High	0	No SHM	0.19000000000000003	No monitoring
75	0.7715482206413765	High	0.7715482206413765	High	0	No SHM	0.16	No monitoring
76	0.7657388134867772	High	0.7657388134867772	High	0	No SHM	0.15999999999999998	No monitoring
77	0.7991959976005326	High	0.7410839082047787	High	0	No SHM	0.96	Very High
78	0.80570999778544	Very High	0.7996027582996027	High	0	No SHM	0.31000000000000005	Low
79	0.44240653577524924	Medium	0.4359128514484607	Medium	0	No SHM	0.12000000000000002	No monitoring
80	0.614471531072657	High	0.5934591078626126	Medium	0	No SHM	0.54	Medium
81	0.67408684811174	High	0.6503970932337946	High	0	No SHM	0.7000000000000001	High
82	0.6553403486729752	High	0.6553403486729752	High	1	SHM available	0.32	Low
83	0.6086987535136366	High	0.5821004736716229	Medium	0	No SHM	0.24	Low
84	0.7214828879540602	High	0.7214828879540602	High	1	SHM available	0.3000000000000001	Low
85	0.8335424396389775	Very High	0.8325467682821026	Very High	0	No SHM	0.2900000000000001	Low
86	0.8335424396389775	Very High	0.8325467682821026	Very High	0	No SHM	0.2900000000000001	Low
87	0.5791455936165755	Medium	0.5284750222974723	Medium	0	No SHM	0.45	Medium
88	0.7098965201368783	High	0.6990024466799274	High	0	No SHM	0.12000000000000002	No monitoring
89	0.6216700608387935	High	0.6216700608387935	High	1	SHM available	0.14	No monitoring
90	0.8398775447135358	Very High	0.8398775447135358	Very High	0	No SHM	0.2	Low
91	0.6513661181599344	High	0.6513661181599344	High	1	SHM available	0.17	No monitoring
92	0.7020824165679675	High	0.7020824165679675	High	1	SHM available	0.56	Medium
93	0.8782912121409441	Very High	0.8782912121409441	Very High	1	SHM available	0.33	Low
94	0.5453886155540766	Medium	0.5453886155540766	Medium	1	SHM available	0.7799999999999999	High
95	0.6630067363548422	High	0.6630067363548422	High	1	SHM available	0.8999999999999999	Very High
96	0.6086987535136366	High	0.5667482222174812	Medium	0	No SHM	0.39	Low
97	0.4698806310741921	Medium	0.4698806310741921	Medium	1	SHM available	0.26	Low
98	0.732958998139732	High	0.7129391965334188	High	0	No SHM	0.24	Low
99	0.6563456973460045	High	0.6480406594273295	High	0	No SHM	0.08000000000000002	No monitoring
100	0.5560597166419826	Medium	0.5197733923272181	Medium	0	No SHM	0.3	Low
101	0.7737123364582598	High	0.7369667835792753	High	0	No SHM	0.43000000000000005	Medium
102	0.6494856824172226	High	0.6494856824172226	High	1	SHM available	0.41	Medium
103	0.7395532872010707	High	0.7395532872010707	High	1	SHM available	0.16	No monitoring
104	0.6086987535136366	High	0.5939522148452758	Medium	0	No SHM	0.13000000000000006	No monitoring
105	0.7737123364582598	High	0.7737123364582598	High	0	No SHM	0.10000000000000003	No monitoring
106	0.6843316680499523	High	0.6843316680499523	High	1	SHM available	0.88	Very High
107	0.37719444521251577	Low	0.359055781593011	Low	0	No SHM	0.31000000000000005	Low
108	0.5742919117150109	Medium	0.5463791505806092	Medium	0	No SHM	0.67	High
109	0.800598105353509	Very High	0.800598105353509	Very High	1	SHM available	0.47000000000000003	Medium
110	0.6430191952096249	High	0.6340138532494193	High	0	No SHM	0.24	Low
111	0.4240461397710982	Medium	0.41299649783848214	Medium	0	No SHM	0.2	Low
112	0.3719540005152153	Low	0.3719540005152153	Low	1	SHM available	0.69	High
113	0.7898236215016444	High	0.7898236215016444	High	0	No SHM	0.41000000000000003	Medium
114	0.5458816982120702	Medium	0.5314726034655017	Medium	0	No SHM	0.31999999999999995	Low
115	0.7339510704120501	High	0.7339510704120501	High	0	No SHM	0.1	No monitoring
116	0.5560597166419826	Medium	0.5064344534091161	Medium	0	No SHM	0.42000000000000004	Medium
117	0.7507505818981203	High	0.7507505818981203	High	1	SHM available	0.61	High
118	0.702801289599095	High	0.702801289599095	High	1	SHM available	0.51	Medium
119	0.8123084624418655	Very High	0.8123084624418655	Very High	0	No SHM	0.0	No monitoring
120	0.7098965201368783	High	0.6453038018911428	High	0	No SHM	0.81	Very High
121	0.6985639748237553	High	0.6985639748237553	High	1	SHM available	0.31	Low
122	0.9391324307768882	Very High	0.8910747325796832	Very High	0	No SHM	0.72	High
123	0.6945223590018146	High	0.6945223590018146	High	0	No SHM	0.0	No monitoring
124	0.6624882254489575	High	0.6563409989581146	High	0	No SHM	0.16999999999999998	No monitoring
125	0.7520307480762917	High	0.733625108505269	High	0	No SHM	0.6599999999999999	High
126	0.614471531072657	High	0.5991239381972414	Medium	0	No SHM	0.39	Low
127	0.7435776955899196	High	0.7435776955899196	High	0	No SHM	0.0	No monitoring
128	0.6888897950370243	High	0.666536919853171	High	0	No SHM	0.24000000000000005	Low
129	0.6086987535136366	High	0.5874211736999295	Medium	0	No SHM	0.19	No monitoring
130	0.8090178511620633	Very High	0.7936593950987538	High	0	No SHM	0.23	Low
131	0.6458358033483895	High	0.6458358033483895	High	1	SHM available	0.7899999999999999	High
132	0.725010020905523	High	0.7089650008405768	High	0	No SHM	0.53	Medium
133	0.6798532992894356	High	0.6507783470075487	High	0	No SHM	0.31	Low
134	0.7580572709167153	High	0.7393662003274211	High	0	No SHM	0.24000000000000005	Low
135	0.5288320040386212	Medium	0.5086077260974784	Medium	0	No SHM	0.44	Medium
136	0.8335424396389775	Very High	0.778775702652744	High	0	No SHM	0.57	Medium
137	0.8210249263355459	Very High	0.7962298602016574	High	0	No SHM	0.4	Medium
138	0.5772828222860548	Medium	0.5538951139409934	Medium	0	No SHM	0.56	Medium
139	0.5791455936165755	Medium	0.5694307084021479	Medium	0	No SHM	0.08000000000000002	No monitoring
140	0.8184123395872897	Very High	0.8184123395872897	Very High	0	No SHM	0.27	Low
141	0.8210249263355459	Very High	0.77633634802799	High	0	No SHM	0.7699999999999999	High
142	0.7898236215016444	High	0.7898236215016444	High	0	No SHM	0.96	Very High
143	0.6751311230671986	High	0.6751311230671986	High	1	SHM available	0.5999999999999999	Medium
144	0.6853228215502561	High	0.6249875284553148	High	0	No SHM	0.7	High
145	0.614471531072657	High	0.600272058797713	High	0	No SHM	0.3600000000000001	Low
146	0.614471531072657	High	0.6080615867066121	High	0	No SHM	0.16	No monitoring
147	0.6167703972531464	High	0.6167703972531464	High	1	SHM available	0.4800000000000001	Medium
148	0.7098965201368783	High	0.7098965201368783	High	0	No SHM	0.0	No monitoring
149	0.7098965201368783	High	0.688655764797055	High	0	No SHM	0.24000000000000005	Low
150	0.6602768822667129	High	0.5924032712404824	Medium	0	No SHM	0.7499999999999998	High
151	0.6675198834106539	High	0.6675198834106539	High	1	SHM available	0.5300000000000001	Medium
152	0.5664124295286677	Medium	0.5664124295286677	Medium	1	SHM available	0.37000000000000005	Low
153	0.7295532682186794	High	0.6476573759671813	High	0	No SHM	0.6	High
154	0.8555313615766131	Very High	0.8555313615766131	Very High	0	No SHM	0.0	No monitoring
155	0.7397496155602291	High	0.6123932545539017	High	0	No SHM	0.8499999999999999	Very High
156	0.7289900042213858	High	0.6681312257024425	High	0	No SHM	0.8	Very High
157	0.7991959976005326	High	0.7473731300458821	High	0	No SHM	0.84	Very High
158	0.5742919117150109	Medium	0.5374062825083914	Medium	0	No SHM	0.8999999999999999	Very High
159	0.6098471432032717	High	0.5300129957238613	Medium	0	No SHM	0.7999999999999998	High
160	0.7133183113483617	High	0.7133183113483617	High	0	No SHM	0.0	No monitoring
161	0.7731627177001318	High	0.7079797671122381	High	0	No SHM	0.9999999999999999	Very High
162	0.7849258517440307	High	0.7303670657070078	High	0	No SHM	0.52	Medium
163	0.4526227680977025	Medium	0.4307581003260894	Medium	0	No SHM	0.42000000000000004	Medium
164	0.5882066882569699	Medium	0.5424816918804957	Medium	0	No SHM	0.41000000000000003	Medium
165	0.5250971966826883	Medium	0.48066658282567143	Medium	0	No SHM	0.9999999999999999	Very High
166	0.8908047089255602	Very High	0.8062910770038517	Very High	0	No SHM	0.94	Very High
167	0.6563456973460045	High	0.5761650219307838	Medium	0	No SHM	0.8999999999999999	Very High
168	0.6888897950370243	High	0.6406307380015825	High	0	No SHM	0.55	Medium
169	0.6798532992894356	High	0.6321817083973447	High	0	No SHM	0.53	Medium
170	0.670034380770649	High	0.6477521476358927	High	0	No SHM	0.65	High
171	0.67408684811174	High	0.6409523852647079	High	0	No SHM	0.9999999999999999	Very High
172	0.8717294788853462	Very High	0.8523678694094263	Very High	0	No SHM	0.38999999999999996	Low
173	0.8138712134122996	Very High	0.8138712134122996	Very High	1	SHM available	0.98	Very High
174	0.7416234371221927	High	0.7416234371221927	High	1	SHM available	0.84	Very High
175	0.8335424396389775	Very High	0.7959081030042052	High	0	No SHM	0.4699999999999999	Medium
176	0.6681779821064873	High	0.6610545619355406	High	0	No SHM	0.2	Low
177	0.8544556804694816	Very High	0.8544556804694816	Very High	0	No SHM	0.2	Low
178	0.5772828222860548	Medium	0.5406027029018072	Medium	0	No SHM	0.8999999999999999	Very High
179	0.6544856289348107	High	0.6544856289348107	High	0	No SHM	0.0	No monitoring
180	0.4381057275024792	Medium	0.3927324058431717	Low	0	No SHM	0.31000000000000005	Low
181	0.6666666666666667	High	0.6666666666666667	High	0	No SHM	0.1	No monitoring
182	0.7129946809982282	High	0.7129946809982282	High	0	No SHM	0.1	No monitoring
183	0.8544556804694816	Very High	0.8544556804694816	Very High	0	No SHM	0.43	Medium
184	0.8330077911530992	Very High	0.8330077911530992	Very High	1	SHM available	0.52	Medium
185	0.7849258517440307	High	0.7849258517440307	High	0	No SHM	0.24999999999999997	Low
186	0.9290162117748173	Very High	0.8800156522723388	Very High	0	No SHM	0.7	High
187	0.8812440018302492	Very High	0.8386098603286364	Very High	0	No SHM	0.55	Medium
188	0.7877455353307063	High	0.7687100666837419	High	0	No SHM	0.36	Low
189	0.7030323456915759	High	0.6243227600834497	High	0	No SHM	0.9999999999999999	Very High
190	0.9034437603629051	Very High	0.8274707494564434	Very High	0	No SHM	0.8999999999999999	Very High
191	0.8544556804694816	Very High	0.8544556804694816	Very High	0	No SHM	0.13000000000000006	No monitoring
192	0.7737123364582598	High	0.6502783893588536	High	0	No SHM	0.8999999999999999	Very High
193	0.8184123395872897	Very High	0.758953533080307	High	0	No SHM	0.5800000000000001	Medium
194	0.8184123395872897	Very High	0.758953533080307	High	0	No SHM	0.5800000000000001	Medium
195	0.5502340302754378	Medium	0.48612689498061235	Medium	0	No SHM	0.55	Medium
196	0.49146949375058424	Medium	0.3917115654401684	Low	0	No SHM	0.81	Very High
197	0.7657388134867772	High	0.7657388134867772	High	0	No SHM	0.6199999999999999	High
198	0.5150713854921138	Medium	0.48276188647134155	Medium	0	No SHM	0.7	High
199	0.8544556804694816	Very High	0.8544556804694816	Very High	0	No SHM	0.010000000000000064	No monitoring
200	0.8233357406508066	Very High	0.8107698661567911	Very High	0	No SHM	0.34	Low
201	0.7657388134867772	High	0.7079707422815866	High	0	No SHM	0.52	Medium
202	0.7515742764391514	High	0.6548252399483488	High	0	No SHM	0.7	High
203	0.7849258517440307	High	0.7849258517440307	High	0	No SHM	0.19000000000000006	No monitoring
204	0.8184123395872897	Very High	0.7396489935373394	High	0	No SHM	0.7	High
205	0.7030323456915759	High	0.6452065376055821	High	0	No SHM	0.7	High
206	0.8335424396389775	Very High	0.8335424396389775	Very High	0	No SHM	0.010000000000000009	No monitoring
207	0.8370307422270329	Very High	0.8370307422270329	Very High	0	No SHM	0.32	Low
208	0.4569039271448383	Medium	0.43119884912034767	Medium	0	No SHM	0.5	Medium
209	0.8544556804694816	Very High	0.7853913642990242	High	0	No SHM	0.7	High
210	0.7532837422800419	High	0.7025786860229026	High	0	No SHM	0.7	High
211	0.5560597166419826	Medium	0.5186387300167994	Medium	0	No SHM	0.31000000000000005	Low
212	0.9290162117748173	Very High	0.9290162117748173	Very High	0	No SHM	0.7	High
213	0.5772828222860548	Medium	0.5729559666051075	Medium	0	No SHM	0.10000000000000003	No monitoring
214	0.801786925618432	Very High	0.801786925618432	Very High	0	No SHM	0.10000000000000003	No monitoring
215	0.7835916981809385	High	0.7835916981809385	High	0	No SHM	0.16000000000000003	No monitoring
216	0.7835916981809385	High	0.7835916981809385	High	1	SHM available	0.6200000000000001	High
218	0.6586982064903881	High	0.6348404825710173	High	0	No SHM	0.6799999999999999	High
219	0.9290162117748173	Very High	0.9104361949291748	Very High	0	No SHM	0.42	Medium
220	0.7835916981809385	High	0.7835916981809385	High	0	No SHM	0.4100000000000001	Medium
222	0.6086987535136366	High	0.5667482222174812	Medium	0	No SHM	0.39	Low
223	0.5560597166419826	Medium	0.5434451681465811	Medium	0	No SHM	0.1	No monitoring
224	0.8082684469038638	Very High	0.8082684469038638	Very High	0	No SHM	0.34	Low
225	0.7295532682186794	High	0.7295532682186794	High	0	No SHM	0.0	No monitoring
226	0.5530503448349868	Medium	0.5392579389814804	Medium	0	No SHM	0.31	Low
227	0.4892048597022133	Medium	0.46195834180423	Medium	0	No SHM	0.5599999999999999	Medium
228	0.4486270089370158	Medium	0.44315885928815724	Medium	0	No SHM	0.30000000000000004	Low
230	0.5927745041183756	Medium	0.5809669740420781	Medium	0	No SHM	0.84	Very High
231	0.6544856289348107	High	0.5938847353432877	Medium	0	No SHM	0.6500000000000001	High
232	0.7715482206413765	High	0.7715482206413765	High	0	No SHM	0.44	Medium
233	0.8184123395872897	Very High	0.8184123395872897	Very High	0	No SHM	0.4600000000000001	Medium
234	0.4602124469187714	Medium	0.42540811857217653	Medium	0	No SHM	0.69	High
235	0.7657388134867772	High	0.7101113509532757	High	0	No SHM	0.51	Medium
236	0.7515742764391514	High	0.6586067884412352	High	0	No SHM	0.6799999999999999	High
237	0.8544556804694816	Very High	0.8544556804694816	Very High	0	No SHM	0.22000000000000003	Low
238	0.8717294788853462	Very High	0.8036132300013843	Very High	0	No SHM	0.73	High
239	0.7715482206413765	High	0.7715482206413765	High	0	No SHM	0.0	No monitoring
240	0.7030323456915759	High	0.70208587238919	High	0	No SHM	0.010000000000000009	No monitoring
241	0.894510418960396	Very High	0.894510418960396	Very High	0	No SHM	0.0	No monitoring
242	0.7657388134867772	High	0.7657388134867772	High	0	No SHM	0.27999999999999997	Low
243	0.6586982064903881	High	0.6378617133576694	High	0	No SHM	0.5900000000000001	Medium
244	0.5763011510577016	Medium	0.5685480149019635	Medium	0	No SHM	0.18000000000000002	No monitoring
245	0.5250971966826883	Medium	0.4933311663652947	Medium	0	No SHM	0.7	High
246	0.8908047089255602	Very High	0.8385930059972077	Very High	0	No SHM	0.6399999999999999	High
247	0.7715482206413765	High	0.7715482206413765	High	0	No SHM	0.18	No monitoring
248	0.44205294772318704	Medium	0.44205294772318704	Medium	1	SHM available	0.2800000000000001	Low
249	0.5733206906260613	Medium	0.5733206906260613	Medium	1	SHM available	0.2	Low
250	0.5733206906260613	Medium	0.5733206906260613	Medium	1	SHM available	0.16000000000000003	No monitoring
251	0.567676171304252	Medium	0.567676171304252	Medium	1	SHM available	0.6799999999999999	High
252	0.6031974509893223	High	0.6031974509893223	High	1	SHM available	0.88	Very High
253	0.549982028481367	Medium	0.549982028481367	Medium	1	SHM available	0.24	Low
254	0.6345955187302045	High	0.6345955187302045	High	1	SHM available	0.6199999999999999	High
255	0.6842665664145335	High	0.6842665664145335	High	1	SHM available	0.22000000000000003	Low
256	0.549982028481367	Medium	0.549982028481367	Medium	1	SHM available	0.8999999999999999	Very High
257	0.5768171326641789	Medium	0.5768171326641789	Medium	1	SHM available	0.19000000000000003	No monitoring
258	0.5679633692076687	Medium	0.5445749994964244	Medium	0	No SHM	0.55	Medium
259	0.5250971966826883	Medium	0.523188046956093	Medium	0	No SHM	0.03999999999999998	No monitoring
261	0.7447187628193005	High	0.7447187628193005	High	1	SHM available	0.49999999999999994	Medium
262	0.6216700608387935	High	0.6216700608387935	High	1	SHM available	0.25	Low
263	0.6842665664145335	High	0.6842665664145335	High	1	SHM available	0.49000000000000005	Medium
264	0.5030269311718705	Medium	0.5030269311718705	Medium	1	SHM available	0.7	High
265	0.7248058638869825	High	0.7248058638869825	High	1	SHM available	0.6499999999999999	High
266	0.49062638271262027	Medium	0.46671606690165723	Medium	0	No SHM	0.49000000000000016	Medium
267	0.4026972619323551	Medium	0.4026972619323551	Medium	1	SHM available	0.7	High
268	0.6494856824172226	High	0.6494856824172226	High	1	SHM available	0.7999999999999998	High
269	0.6345955187302045	High	0.6345955187302045	High	1	SHM available	0.36000000000000004	Low
270	0.4435822482767704	Medium	0.4435822482767704	Medium	1	SHM available	0.7099999999999999	High
271	0.6345955187302045	High	0.6345955187302045	High	1	SHM available	0.56	Medium
272	0.6494856824172226	High	0.6494856824172226	High	1	SHM available	0.13	No monitoring
273	0.8210249263355459	Very High	0.7748241524124342	High	0	No SHM	0.7999999999999998	High
274	0.5791455936165755	Medium	0.5612072036078339	Medium	0	No SHM	0.15000000000000002	No monitoring
275	0.4026972619323551	Medium	0.4026972619323551	Medium	1	SHM available	0.11000000000000004	No monitoring
276	0.5768171326641789	Medium	0.5768171326641789	Medium	1	SHM available	0.37	Low
277	0.6458358033483895	High	0.6458358033483895	High	1	SHM available	0.4699999999999999	Medium
278	0.8511587788616337	Very High	0.7745631507889077	High	0	No SHM	0.75	High
279	0.8039613265395608	Very High	0.773518519398054	High	0	No SHM	0.4699999999999999	Medium
280	0.7731627177001318	High	0.7135783042443251	High	0	No SHM	0.8999999999999999	Very High
281	0.7210669106466334	High	0.6700101769730082	High	0	No SHM	0.6399999999999999	High
282	0.6586982064903881	High	0.6355085539308549	High	0	No SHM	0.6599999999999999	High
283	0.5530503448349868	Medium	0.5227995695820374	Medium	0	No SHM	0.7	High
284	0.6513661181599344	High	0.6513661181599344	High	1	SHM available	0.52	Medium
285	0.5664124295286677	Medium	0.5664124295286677	Medium	1	SHM available	0.33999999999999997	Low
286	0.4490022832443804	Medium	0.4490022832443804	Medium	1	SHM available	0.18000000000000002	No monitoring
287	0.7295532682186794	High	0.7295532682186794	High	1	SHM available	0.9999999999999999	Very High
288	0.7129946809982282	High	0.6564372485658514	High	0	No SHM	0.48000000000000004	Medium
289	0.7098965201368783	High	0.6946287672864364	High	0	No SHM	0.17	No monitoring
290	0.5978665109815353	Medium	0.5978665109815353	Medium	1	SHM available	0.66	High
291	0.6563456973460045	High	0.6563456973460045	High	0	No SHM	0.0	No monitoring
292	0.8890628374117515	Very High	0.8181760450798099	Very High	0	No SHM	0.7999999999999999	High
293	0.6842665664145335	High	0.6842665664145335	High	1	SHM available	0.51	Medium
294	0.7835916981809385	High	0.7835916981809385	High	1	SHM available	0.5299999999999998	Medium
295	0.7532837422800419	High	0.7255432989070105	High	0	No SHM	0.36000000000000015	Low
296	0.7241266349419984	High	0.6865171060240087	High	0	No SHM	0.4600000000000001	Medium
297	0.5733206906260613	Medium	0.5733206906260613	Medium	1	SHM available	0.8999999999999999	Very High
298	0.4490022832443804	Medium	0.4490022832443804	Medium	1	SHM available	0.39	Low
299	0.5621057250164102	Medium	0.5621057250164102	Medium	1	SHM available	0.29000000000000004	Low
300	0.4602124469187714	Medium	0.41642084199817164	Medium	0	No SHM	0.88	Very High
301	0.5840532172311363	Medium	0.5613576890529375	Medium	0	No SHM	0.5499999999999998	Medium
302	0.5030269311718705	Medium	0.5030269311718705	Medium	1	SHM available	0.9500000000000001	Very High
303	0.49062638271262027	Medium	0.47097490393936803	Medium	0	No SHM	0.39999999999999997	Low
304	0.5791455936165755	Medium	0.5104798922781453	Medium	0	No SHM	0.6300000000000001	High
305	0.6888897950370243	High	0.6245835395915156	High	0	No SHM	0.7599999999999999	High
306	0.796386814209848	High	0.796386814209848	High	0	No SHM	0.5600000000000002	Medium
307	0.7810021392537525	High	0.7810021392537525	High	0	No SHM	0.19000000000000003	No monitoring
308	0.8170738159465399	Very High	0.7947803904845163	High	0	No SHM	0.9999999999999999	Very High
309	0.450658495727406	Medium	0.450658495727406	Medium	1	SHM available	0.9999999999999999	Very High
310	0.6561634465924349	High	0.6298354184024246	High	0	No SHM	0.75	High
311	0.37719444521251577	Low	0.3215500873177467	Low	0	No SHM	0.9999999999999999	Very High
312	0.6320861403109528	High	0.5957672526847954	Medium	0	No SHM	0.9999999999999999	Very High
313	0.9141784408603038	Very High	0.8335424396389775	Very High	0	No SHM	0.9999999999999999	Very High
314	0.8184123395872897	Very High	0.6985639748237553	High	0	No SHM	0.9999999999999999	Very High
315	0.8335424396389775	Very High	0.8335424396389775	Very High	1	SHM available	0.88	Very High
316	0.49062638271262027	Medium	0.4488809873383518	Medium	0	No SHM	0.88	Very High
317	0.5019310877404792	Medium	0.46968040662017485	Medium	0	No SHM	0.24000000000000005	Low
318	0.5597034850918118	Medium	0.4855261195485985	Medium	0	No SHM	0.6599999999999999	High
319	0.549982028481367	Medium	0.549982028481367	Medium	1	SHM available	0.8999999999999999	Very High
320	0.6086987535136366	High	0.5800018640671996	Medium	0	No SHM	0.26	Low
321	0.7835916981809385	High	0.6712707357509486	High	0	No SHM	0.85	Very High
322	0.9141784408603038	Very High	0.8352179452798546	Very High	0	No SHM	0.98	Very High
323	0.7454789178272331	High	0.6084448186829801	High	0	No SHM	0.9199999999999999	Very High
324	0.5150713854921138	Medium	0.48584464927408044	Medium	0	No SHM	0.63	High
325	0.42855654311482083	Medium	0.37680637524284244	Low	0	No SHM	0.9999999999999999	Very High
326	0.5530503448349868	Medium	0.5471841856265267	Medium	0	No SHM	0.13000000000000006	No monitoring
327	0.5882066882569699	Medium	0.5049259589717386	Medium	0	No SHM	0.7999999999999998	High
328	0.6544856289348107	High	0.6544856289348107	High	0	No SHM	0.0	No monitoring
329	0.46669577772390225	Medium	0.46669577772390225	Medium	1	SHM available	0.3000000000000001	Low
330	0.4526227680977025	Medium	0.43126251051016584	Medium	0	No SHM	0.41	Medium
331	0.7397496155602291	High	0.7397496155602291	High	0	No SHM	0.23000000000000004	Low
333	0.470219512577724	Medium	0.46450998507690233	Medium	0	No SHM	0.11000000000000004	No monitoring
334	0.8233357406508066	Very High	0.8233357406508066	Very High	0	No SHM	0.1	No monitoring
335	0.7241266349419984	High	0.6558965634914204	High	0	No SHM	0.8999999999999999	Very High
336	0.5840532172311363	Medium	0.5574274034914677	Medium	0	No SHM	0.6500000000000001	High
337	0.5840532172311363	Medium	0.5574274034914677	Medium	0	No SHM	0.6499999999999999	High
338	0.9141784408603038	Very High	0.8335424396389775	Very High	0	No SHM	0.9999999999999999	Very High
339	0.8873867267991772	Very High	0.8458918949027971	Very High	0	No SHM	0.5499999999999999	Medium
340	0.6320861403109528	High	0.5984871377133435	Medium	0	No SHM	0.92	Very High
341	0.49062638271262027	Medium	0.4767430352156097	Medium	0	No SHM	0.28	Low
342	0.5530503448349868	Medium	0.5248583336900621	Medium	0	No SHM	0.6500000000000001	High
343	0.728818317397697	High	0.728818317397697	High	1	SHM available	5.551115123125783e-17	No monitoring
344	0.6340374532602693	High	0.6203973922380794	High	0	No SHM	0.36	Low
345	0.8707813866638912	Very High	0.7723760386362316	High	0	No SHM	0.9999999999999999	Very High
346	0.42855654311482083	Medium	0.3935703543410374	Low	0	No SHM	0.6599999999999999	High
347	0.68515214363101	High	0.68515214363101	High	0	No SHM	0.5900000000000001	Medium
348	0.8370307422270329	Very High	0.7720748323819066	High	0	No SHM	0.6399999999999999	High
349	0.41476384279309786	Medium	0.41476384279309786	Medium	1	SHM available	0.5	Medium
350	0.827754082341596	Very High	0.785684980712894	High	0	No SHM	0.49	Medium
351	0.6013490329987383	High	0.523709915399627	Medium	0	No SHM	0.76	High
352	0.5530503448349868	Medium	0.5379580806397659	Medium	0	No SHM	0.33999999999999997	Low
353	0.604358415288246	High	0.604358415288246	High	1	SHM available	0.51	Medium
354	0.5118233329727866	Medium	0.5036116303977543	Medium	0	No SHM	0.17000000000000004	No monitoring
355	0.7507505818981203	High	0.6904755313097852	High	0	No SHM	0.52	Medium
356	0.44240653577524924	Medium	0.43968556100852285	Medium	0	No SHM	0.04999999999999999	No monitoring
358	0.41842181335684236	Medium	0.37082612262688974	Low	0	No SHM	0.8999999999999999	Very High
359	0.8257900562606436	Very High	0.8257900562606436	Very High	0	No SHM	0.1	No monitoring
360	0.5150713854921138	Medium	0.48276188647134155	Medium	0	No SHM	0.7	High
361	0.9137991121939555	Very High	0.8330077911530992	Very High	0	No SHM	0.9999999999999999	Very High
362	0.9711198843880301	Very High	0.9137991121939555	Very High	0	No SHM	0.9999999999999999	Very High
363	0.5150713854921138	Medium	0.4719916104650307	Medium	0	No SHM	0.9499999999999998	Very High
364	0.8335424396389775	Very High	0.7632481157825013	High	0	No SHM	0.6699999999999999	High
365	0.8335424396389775	Very High	0.7198892418058103	High	0	No SHM	0.9999999999999999	Very High
366	0.8091278038983339	Very High	0.7528660833703891	High	0	No SHM	0.96	Very High
367	0.7968537297762615	High	0.786659747323393	High	0	No SHM	0.41000000000000003	Medium
368	0.7520307480762917	High	0.734423285686775	High	0	No SHM	0.6300000000000001	High
369	0.7373040107546611	High	0.7151264937796351	High	0	No SHM	0.7699999999999999	High
370	0.8544556804694816	Very High	0.7688447071493153	High	0	No SHM	0.83	Very High
371	0.725010020905523	High	0.6957364694994446	High	0	No SHM	0.9999999999999999	Very High
372	0.7877455353307063	High	0.7877455353307063	High	0	No SHM	0.20000000000000004	Low
373	0.7030323456915759	High	0.6444798761618965	High	0	No SHM	0.71	High
375	0.4240461397710982	Medium	0.41299649783848214	Medium	0	No SHM	0.2	Low
376	0.6555279873920165	High	0.6328504847532502	High	0	No SHM	0.6400000000000001	High
377	0.5560597166419826	Medium	0.5385529285449391	Medium	0	No SHM	0.13999999999999999	No monitoring
378	0.9030437547208597	Very High	0.8269244057747578	Very High	0	No SHM	0.9	Very High
380	0.4381057275024792	Medium	0.4053097303521729	Medium	0	No SHM	0.22	Low
381	0.4698806310741921	Medium	0.4698806310741921	Medium	1	SHM available	0.24999999999999994	Low
382	0.5884685606765859	Medium	0.5636180892340166	Medium	0	No SHM	0.6100000000000001	High
383	0.3956402364764754	Low	0.36002633463780365	Low	0	No SHM	0.6399999999999999	High
384	0.602512688629061	High	0.5749431164565273	Medium	0	No SHM	0.7	High
385	0.7849258517440307	High	0.6541413064582724	High	0	No SHM	0.98	Very High
386	0.6888897950370243	High	0.6268114014780959	High	0	No SHM	0.73	High
387	0.5651910207504799	Medium	0.5433280638333723	Medium	0	No SHM	0.51	Medium
388	0.7712468673686002	High	0.7454789178272331	High	0	No SHM	0.9999999999999999	Very High
389	0.5150713854921138	Medium	0.48540239261943574	Medium	0	No SHM	0.64	High
390	0.8335424396389775	Very High	0.8151378875163419	Very High	0	No SHM	0.37	Low
391	0.5443922136792663	Medium	0.5411690361607218	Medium	0	No SHM	0.07	No monitoring
392	0.8064080687712403	Very High	0.8064080687712403	Very High	0	No SHM	0.1	No monitoring
393	0.5458816982120702	Medium	0.5185857317478597	Medium	0	No SHM	0.62	High
394	0.5651910207504799	Medium	0.5238002548754768	Medium	0	No SHM	0.9999999999999999	Very High
395	0.49062638271262027	Medium	0.46671606690165723	Medium	0	No SHM	0.49000000000000005	Medium
396	0.6295952506553181	High	0.5837300903279755	Medium	0	No SHM	0.45000000000000007	Medium
397	0.5880936311534319	Medium	0.5283137729726535	Medium	0	No SHM	0.55	Medium
398	0.7657388134867772	High	0.7657388134867772	High	0	No SHM	0.76	High
399	0.7373040107546611	High	0.7240355093759476	High	0	No SHM	0.45000000000000007	Medium
400	0.6544856289348107	High	0.6181733142838557	High	0	No SHM	0.37	Low
401	0.8184123395872897	Very High	0.8184123395872897	Very High	0	No SHM	0.7999999999999999	High
402	0.692343735753427	High	0.692343735753427	High	0	No SHM	0.2	Low
403	0.6098471432032717	High	0.5812158477086284	Medium	0	No SHM	0.26	Low
404	0.8687140839387987	Very High	0.8687140839387987	Very High	0	No SHM	0.91	Very High
405	0.7390343047859377	High	0.7390343047859377	High	1	SHM available	0.93	Very High
406	0.6320861403109528	High	0.6036661760800661	High	0	No SHM	0.77	High
407	0.5458816982120702	Medium	0.50785380769567	Medium	0	No SHM	0.88	Very High
408	0.7715482206413765	High	0.7715482206413765	High	0	No SHM	0.6399999999999999	High
409	0.42855654311482083	Medium	0.41328438278684165	Medium	0	No SHM	0.28	Low
410	0.5884685606765859	Medium	0.552557029672075	Medium	0	No SHM	0.8999999999999999	Very High
411	0.48267748078522665	Medium	0.44861200680604163	Medium	0	No SHM	0.7	High
412	0.5250971966826883	Medium	0.5038500404534174	Medium	0	No SHM	0.4600000000000001	Medium
414	0.5458816982120702	Medium	0.5279802200592191	Medium	0	No SHM	0.39999999999999997	Low
415	0.5481841658076154	Medium	0.5481841658076154	Medium	0	No SHM	0.0	No monitoring
416	0.7835916981809385	High	0.7835916981809385	High	0	No SHM	0.1800000000000001	No monitoring
417	0.7715482206413765	High	0.6892173633747307	High	0	No SHM	0.6499999999999999	High
418	0.6774370662511646	High	0.62705839051025	High	0	No SHM	0.56	Medium
419	0.3759957939644283	Low	0.3432385237197215	Low	0	No SHM	0.5699999999999998	Medium
420	0.7160565440173756	High	0.6464036173508716	High	0	No SHM	0.8999999999999999	Very High
421	0.7715482206413765	High	0.632510885618381	High	0	No SHM	0.9999999999999999	Very High
422	0.5250971966826883	Medium	0.48066658282567143	Medium	0	No SHM	0.9999999999999999	Very High
423	0.7314900384123862	High	0.6710294295427415	High	0	No SHM	0.8	Very High
424	0.470219512577724	Medium	0.44118130493430663	Medium	0	No SHM	0.58	Medium
425	0.6112977411009157	High	0.5791089914362806	Medium	0	No SHM	0.84	Very High
426	0.6544856289348107	High	0.5980550296356915	Medium	0	No SHM	0.6	High
427	0.8170738159465399	Very High	0.7968700850543536	High	0	No SHM	0.9	Very High
428	0.8709695166810614	Very High	0.8709695166810614	Very High	0	No SHM	0.5	Medium
429	0.6966773796324965	High	0.6757410926137155	High	0	No SHM	0.65	High
430	0.7688215564832394	High	0.708471743487536	High	0	No SHM	0.8999999999999999	Very High
431	0.7129946809982282	High	0.7129946809982282	High	0	No SHM	0.24999999999999997	Low
432	0.5560597166419826	Medium	0.49261844571716995	Medium	0	No SHM	0.55	Medium
433	0.6960815925601561	High	0.6160313567026203	High	0	No SHM	0.9999999999999999	Very High
434	0.7737123364582598	High	0.6919061935094295	High	0	No SHM	0.65	High
435	0.6407118856630674	High	0.549982028481367	Medium	0	No SHM	0.9999999999999999	Very High
436	0.7098965201368783	High	0.6405095088600186	High	0	No SHM	0.88	Very High
437	0.6544856289348107	High	0.5664124295286677	Medium	0	No SHM	0.9999999999999999	Very High
438	0.6853228215502561	High	0.66189007344576	High	0	No SHM	0.25	Low
439	0.6221246888001901	High	0.5545837191235422	Medium	0	No SHM	0.6799999999999999	High
440	0.8370307422270329	Very High	0.7306896016613765	High	0	No SHM	0.9500000000000001	Very High
441	0.6086987535136366	High	0.5295520987681053	Medium	0	No SHM	0.79	High
442	0.5733206906260613	Medium	0.5733206906260613	Medium	1	SHM available	0.77	High
443	0.7295532682186794	High	0.5733206906260613	Medium	0	No SHM	0.9999999999999999	Very High
444	0.603425553858245	High	0.52256866757524	Medium	0	No SHM	0.7999999999999999	High
445	0.5458816982120702	Medium	0.5030269311718705	Medium	0	No SHM	0.9999999999999999	Very High
446	0.5742919117150109	Medium	0.5358741583133813	Medium	0	No SHM	0.94	Very High
447	0.637694689156977	High	0.637694689156977	High	0	No SHM	0.0	No monitoring
448	0.8398775447135358	Very High	0.7406494733586577	High	0	No SHM	0.9	Very High
449	0.7129946809982282	High	0.5897712871059293	Medium	0	No SHM	0.78	High
450	0.5250971966826883	Medium	0.5250971966826883	Medium	0	No SHM	0.0	No monitoring
451	0.6283909460257099	High	0.6283909460257099	High	0	No SHM	0.5000000000000001	Medium
452	0.614471531072657	High	0.5803467020441169	Medium	0	No SHM	0.8999999999999999	Very High
454	0.7215468070702535	High	0.5790286258875532	Medium	0	No SHM	0.8999999999999999	Very High
455	0.7295532682186794	High	0.7295532682186794	High	0	No SHM	0.27	Low
456	0.6013490329987383	High	0.5263996884210612	Medium	0	No SHM	0.73	High
457	0.5019310877404792	Medium	0.48808636809143024	Medium	0	No SHM	0.1	No monitoring
458	0.42855654311482083	Medium	0.4197470623897702	Medium	0	No SHM	0.16	No monitoring
459	0.4892048597022133	Medium	0.46195834180423	Medium	0	No SHM	0.56	Medium
460	0.7835916981809385	High	0.7835916981809385	High	0	No SHM	0.0	No monitoring
461	0.8184123395872897	Very High	0.8184123395872897	Very High	0	No SHM	0.7	High
462	0.7835916981809385	High	0.7835916981809385	High	0	No SHM	0.030000000000000082	No monitoring
463	0.7295532682186794	High	0.7295532682186794	High	0	No SHM	0.0	No monitoring
464	0.7657388134867772	High	0.7657388134867772	High	0	No SHM	0.5	Medium
465	0.44240653577524924	Medium	0.3983776542912184	Low	0	No SHM	0.86	Very High
467	0.7657388134867772	High	0.7657388134867772	High	0	No SHM	0.0	No monitoring
468	0.7898236215016444	High	0.7898236215016444	High	0	No SHM	0.0	No monitoring
469	0.7373040107546611	High	0.7373040107546611	High	0	No SHM	0.0	No monitoring
470	0.7580572709167153	High	0.7086592822857876	High	0	No SHM	0.6900000000000001	High
471	0.6460447574302981	High	0.5563434961042739	Medium	0	No SHM	0.9999999999999999	Very High
472	0.4892048597022133	Medium	0.44647277520047934	Medium	0	No SHM	0.9	Very High
473	0.68515214363101	High	0.68515214363101	High	0	No SHM	0.7799999999999999	High
474	0.41842181335684236	Medium	0.40618695246136427	Medium	0	No SHM	0.22000000000000003	Low
475	0.5019310877404792	Medium	0.3945252379443772	Low	0	No SHM	0.8999999999999999	Very High
476	0.5150713854921138	Medium	0.4818866310472171	Medium	0	No SHM	0.72	High
477	0.49146949375058424	Medium	0.3981817364740431	Low	0	No SHM	0.75	High
478	0.7117307851972952	High	0.7117307851972952	High	1	SHM available	0.5599999999999999	Medium
479	0.7650735627039355	High	0.7650735627039355	High	1	SHM available	0.39999999999999997	Low
480	0.6086987535136366	High	0.5863483845257448	Medium	0	No SHM	0.2	Low
481	0.7129946809982282	High	0.7129946809982282	High	1	SHM available	0.79	High
482	0.5767767630078409	Medium	0.5767767630078409	Medium	1	SHM available	0.79	High
483	0.8335424396389775	Very High	0.8335424396389775	Very High	0	No SHM	0.7100000000000001	High
484	0.6985639748237553	High	0.6985639748237553	High	1	SHM available	0.77	High
485	0.47654092758657274	Medium	0.47654092758657274	Medium	1	SHM available	0.94	Very High
486	0.7657388134867772	High	0.6935853305109533	High	0	No SHM	0.59	Medium
487	0.7129946809982282	High	0.7129946809982282	High	0	No SHM	0.6300000000000001	High
488	0.7129946809982282	High	0.7129946809982282	High	0	No SHM	0.22000000000000003	Low
489	0.4892048597022133	Medium	0.47822022849644075	Medium	0	No SHM	0.22000000000000003	Low
490	0.5560597166419826	Medium	0.5175083971933915	Medium	0	No SHM	0.32	Low
491	0.4240461397710982	Medium	0.3893371179228914	Low	0	No SHM	0.65	High
492	0.5560597166419826	Medium	0.4508208761831668	Medium	0	No SHM	0.98	Very High
493	0.7425880170964518	High	0.7425880170964518	High	0	No SHM	0.2	Low
494	0.7898236215016444	High	0.6637699744358246	High	0	No SHM	0.96	Very High
495	0.5560597166419826	Medium	0.45913126015012506	Medium	0	No SHM	0.89	Very High
496	0.732958998139732	High	0.6925882250537705	High	0	No SHM	0.51	Medium
497	0.7810021392537525	High	0.7717563758477137	High	0	No SHM	0.32	Low
498	0.541412665799653	Medium	0.5117902964050642	Medium	0	No SHM	0.67	High
499	0.4240461397710982	Medium	0.40706541024287257	Medium	0	No SHM	0.31	Low
500	0.6555279873920165	High	0.6288307632357584	High	0	No SHM	0.76	High
501	0.8398775447135358	Very High	0.8199029548499608	Very High	0	No SHM	0.38	Low
502	0.6430191952096249	High	0.610855917770998	High	0	No SHM	0.8999999999999999	Very High
503	0.541412665799653	Medium	0.5251243601461801	Medium	0	No SHM	0.36	Low
504	0.7507505818981203	High	0.7507505818981203	High	0	No SHM	0.2	Low
505	0.4240461397710982	Medium	0.41299649783848214	Medium	0	No SHM	0.2	Low
506	0.549982028481367	Medium	0.549982028481367	Medium	1	SHM available	0.9999999999999999	Very High
507	0.7373040107546611	High	0.7198088731950179	High	0	No SHM	0.6	High
508	0.8544556804694816	Very High	0.7950446504970533	High	0	No SHM	0.6299999999999999	High
509	0.7486872230297699	High	0.7019058252915948	High	0	No SHM	0.6300000000000001	High
511	0.8184123395872897	Very High	0.7113314389008376	High	0	No SHM	0.8999999999999999	Very High
512	0.6295952506553181	High	0.6000963785371971	High	0	No SHM	0.2800000000000001	Low
513	0.6681779821064873	High	0.6501050865365159	High	0	No SHM	0.52	Medium
514	0.9179256059195137	Very High	0.9179256059195137	Very High	0	No SHM	0.49000000000000005	Medium
515	0.7849258517440307	High	0.7849258517440307	High	0	No SHM	0.11000000000000004	No monitoring
516	0.8233357406508066	Very High	0.7458972499792702	High	0	No SHM	0.7	High
517	0.7849258517440307	High	0.7471869410723033	High	0	No SHM	0.44	Medium
518	0.7295532682186794	High	0.7295532682186794	High	0	No SHM	0.6	High
519	0.7515742764391514	High	0.6663655388924232	High	0	No SHM	0.64	High
520	0.8709695166810614	Very High	0.8709695166810614	Very High	0	No SHM	0.5499999999999998	Medium
521	0.7849258517440307	High	0.7849258517440307	High	0	No SHM	0.030000000000000082	No monitoring
523	0.8335424396389775	Very High	0.7923327166975248	High	0	No SHM	0.48999999999999994	Medium
524	0.8184123395872897	Very High	0.8184123395872897	Very High	0	No SHM	0.6500000000000001	High
525	0.5621057250164102	Medium	0.5621057250164102	Medium	1	SHM available	0.9999999999999999	Very High
526	0.6381062146821814	High	0.6256809039445803	High	0	No SHM	0.33000000000000007	Low
527	0.7835916981809385	High	0.7797077068220848	High	0	No SHM	0.29999999999999993	Low
528	0.5458816982120702	Medium	0.5458816982120702	Medium	0	No SHM	0.0	No monitoring
529	0.7580572709167153	High	0.7112018521176424	High	0	No SHM	0.6499999999999999	High
530	0.6631741367876558	High	0.6266608450963258	High	0	No SHM	0.38	Low
531	0.7123461538714355	High	0.6579837672269817	High	0	No SHM	0.67	High
532	0.4892048597022133	Medium	0.47577625063468876	Medium	0	No SHM	0.2700000000000001	Low
533	0.7241266349419984	High	0.6835486445111758	High	0	No SHM	0.5	Medium
535	0.6098471432032717	High	0.5679925003877373	Medium	0	No SHM	0.39	Low
536	0.7030323456915759	High	0.6243227600834497	High	0	No SHM	0.9999999999999999	Very High
537	0.7688215564832394	High	0.7342383726065993	High	0	No SHM	0.48	Medium
538	0.7712468673686002	High	0.7454789178272331	High	0	No SHM	0.9999999999999999	Very High
539	0.8184123395872897	Very High	0.7458584403039634	High	0	No SHM	0.66	High
540	0.838823917953099	Very High	0.7698671295795891	High	0	No SHM	0.6699999999999999	High
541	0.49062638271262027	Medium	0.4502190012396311	Medium	0	No SHM	0.8499999999999999	Very High
542	0.6381062146821814	High	0.6191633586583717	High	0	No SHM	0.51	Medium
543	0.8544556804694816	Very High	0.7712866433704605	High	0	No SHM	0.8100000000000002	Very High
544	0.8083146359742395	Very High	0.7974454368910244	High	0	No SHM	0.33000000000000007	Low
545	0.7835916981809385	High	0.7835916981809385	High	0	No SHM	0.8400000000000001	Very High
546	0.8184123395872897	Very High	0.8184123395872897	Very High	0	No SHM	0.27	Low
547	0.5058240231432698	Medium	0.4747983889816775	Medium	0	No SHM	0.66	High
548	0.7425880170964518	High	0.7101490057274037	High	0	No SHM	0.4	Medium
549	0.4240461397710982	Medium	0.3719540005152153	Low	0	No SHM	0.9999999999999999	Very High
550	0.607529233874329	High	0.607529233874329	High	1	SHM available	0.93	Very High
551	0.3440937604384273	Low	0.31686803153923593	Low	0	No SHM	0.45000000000000007	Medium
552	0.4892048597022133	Medium	0.44647277520047934	Medium	0	No SHM	0.8999999999999999	Very High
553	0.4526227680977025	Medium	0.4159611614488612	Medium	0	No SHM	0.72	High
554	0.7849258517440307	High	0.6655942563914747	High	0	No SHM	0.8999999999999999	Very High
555	0.37719444521251577	Low	0.3472486172956599	Low	0	No SHM	0.52	Medium
556	0.7657388134867772	High	0.7657388134867772	High	0	No SHM	0.0	No monitoring
557	0.7773667621538656	High	0.7185235728843603	High	0	No SHM	0.8999999999999999	Very High
558	0.7295532682186794	High	0.7295532682186794	High	0	No SHM	0.020000000000000018	No monitoring
559	0.7877455353307063	High	0.7877455353307063	High	0	No SHM	0.55	Medium
560	0.7877455353307063	High	0.7277699531010302	High	0	No SHM	0.55	Medium
561	0.8335424396389775	Very High	0.8192973132968389	Very High	0	No SHM	0.3499999999999999	Low
562	0.7657388134867772	High	0.7657388134867772	High	0	No SHM	0.6499999999999999	High
563	0.8544556804694816	Very High	0.8544556804694816	Very High	0	No SHM	0.36000000000000015	Low
564	0.7295532682186794	High	0.7295532682186794	High	0	No SHM	0.2	Low
565	0.8233357406508066	Very High	0.8233357406508066	Very High	0	No SHM	0.6399999999999999	High
566	0.8335424396389775	Very High	0.7662427808304082	High	0	No SHM	0.6500000000000001	High
567	0.7877455353307063	High	0.7877455353307063	High	0	No SHM	0.3	Low
568	0.7295532682186794	High	0.7295532682186794	High	0	No SHM	0.08999999999999997	No monitoring
570	0.8555313615766131	Very High	0.8555313615766131	Very High	0	No SHM	0.9999999999999999	Very High
571	0.8555313615766131	Very High	0.8051032320347369	Very High	0	No SHM	0.5700000000000001	Medium
572	0.8335424396389775	Very High	0.8335424396389775	Very High	1	SHM available	0.18	No monitoring
573	0.8233357406508066	Very High	0.8233357406508066	Very High	0	No SHM	0.010000000000000064	No monitoring
574	0.7737123364582598	High	0.7737123364582598	High	0	No SHM	0.7	High
575	0.8233357406508066	Very High	0.8233357406508066	Very High	0	No SHM	0.2800000000000001	Low
576	0.848962670952213	Very High	0.7912106589339521	High	0	No SHM	0.6100000000000001	High
577	0.6340374532602693	High	0.6095837467946206	High	0	No SHM	0.6599999999999999	High
578	0.8184123395872897	Very High	0.8184123395872897	Very High	0	No SHM	0.0	No monitoring
579	0.7097356926241505	High	0.6190578893840308	High	0	No SHM	0.6200000000000001	High
580	0.8233357406508066	Very High	0.8233357406508066	Very High	0	No SHM	0.23000000000000004	Low
581	0.8184123395872897	Very High	0.8184123395872897	Very High	0	No SHM	0.21000000000000002	Low
582	0.848962670952213	Very High	0.7784202214530372	High	0	No SHM	0.7	High
583	0.7657388134867772	High	0.7657388134867772	High	0	No SHM	0.21000000000000002	Low
584	0.6631741367876558	High	0.584197398325183	Medium	0	No SHM	0.8999999999999999	Very High
585	0.7898236215016444	High	0.6722838259378945	High	0	No SHM	0.8999999999999999	Very High
586	0.7241266349419984	High	0.701219316899436	High	0	No SHM	0.2700000000000001	Low
587	0.7241266349419984	High	0.696463387865843	High	0	No SHM	0.33	Low
588	0.7547834500372631	High	0.7127260822232493	High	0	No SHM	0.5700000000000001	Medium
589	0.7257030200274602	High	0.7152381362729257	High	0	No SHM	0.12000000000000005	No monitoring
590	0.8210249263355459	Very High	0.7650735627039355	High	0	No SHM	0.9999999999999999	Very High
591	0.8210249263355459	Very High	0.7650735627039355	High	0	No SHM	0.9999999999999999	Very High
593	0.7515742764391514	High	0.7515742764391514	High	0	No SHM	0.23000000000000004	Low
594	0.7737123364582598	High	0.7737123364582598	High	0	No SHM	0.04999999999999999	No monitoring
596	0.7532837422800419	High	0.7025786860229026	High	0	No SHM	0.7	High
597	0.7877455353307063	High	0.6753481907936826	High	0	No SHM	0.86	Very High
598	0.8544556804694816	Very High	0.8544556804694816	Very High	0	No SHM	0.0	No monitoring
599	0.7241266349419984	High	0.7241266349419984	High	0	No SHM	0.0	No monitoring
600	0.7241266349419984	High	0.7241266349419984	High	0	No SHM	0.0	No monitoring
601	0.8210249263355459	Very High	0.8032535173941501	Very High	0	No SHM	0.28	Low
602	0.6508752823505539	High	0.5982712420893269	Medium	0	No SHM	0.55	Medium
603	0.7849258517440307	High	0.7849258517440307	High	0	No SHM	0.7	High
604	0.6513661181599344	High	0.6513661181599344	High	1	SHM available	0.08000000000000007	No monitoring
605	0.7731627177001318	High	0.7079797671122381	High	0	No SHM	0.9999999999999999	Very High
606	0.6624882254489575	High	0.6303822884573504	High	0	No SHM	0.9400000000000001	Very High
607	0.6993877002035287	High	0.564003304131649	Medium	0	No SHM	0.8200000000000001	Very High
608	0.8687140839387987	Very High	0.7800355703317913	High	0	No SHM	0.8999999999999999	Very High
609	0.7731627177001318	High	0.7135783042443251	High	0	No SHM	0.8999999999999999	Very High
610	0.831347820319508	Very High	0.7489148419944266	High	0	No SHM	0.75	High
611	0.848962670952213	Very High	0.7530583016252694	High	0	No SHM	0.8999999999999999	Very High
612	0.7657388134867772	High	0.7016815786186876	High	0	No SHM	0.55	Medium
613	0.8000538571474713	Very High	0.6726884328196019	High	0	No SHM	0.9999999999999999	Very High
614	0.9548055459850248	Very High	0.9049064859706185	Very High	0	No SHM	0.7999999999999999	High
615	0.795916300632622	High	0.6668567134634131	High	0	No SHM	0.9999999999999999	Very High
616	0.5826041650736857	Medium	0.4894219603319587	Medium	0	No SHM	0.8999999999999999	Very High
617	0.5182101689532627	Medium	0.5047354209166905	Medium	0	No SHM	0.1	No monitoring
618	0.8039613265395608	Very High	0.7582597974084441	High	0	No SHM	0.74	High
619	0.894510418960396	Very High	0.8679972934193894	Very High	0	No SHM	0.45	Medium
620	0.7849258517440307	High	0.7849258517440307	High	0	No SHM	0.23	Low
621	0.7487424977115498	High	0.6860736027362168	High	0	No SHM	0.88	Very High
622	0.6563456973460045	High	0.5968169655075841	Medium	0	No SHM	0.6400000000000001	High
623	0.7486872230297699	High	0.6853972494929932	High	0	No SHM	0.89	Very High
624	0.8555313615766131	Very High	0.8159675268212475	Very High	0	No SHM	0.5	Medium
625	0.5991635299975449	Medium	0.5742159860101844	Medium	0	No SHM	0.22000000000000003	Low
626	0.43844981294714735	Medium	0.43844981294714735	Medium	1	SHM available	0.56	Medium
627	0.5272683001410801	Medium	0.4820060875569113	Medium	0	No SHM	0.36000000000000004	Low
628	0.6243227600834497	High	0.6243227600834497	High	1	SHM available	0.45999999999999996	Medium
629	0.8370307422270329	Very High	0.7963389162889678	High	0	No SHM	0.49	Medium
630	0.7657388134867772	High	0.6243227600834497	High	0	No SHM	0.9999999999999999	Very High
631	0.4526227680977025	Medium	0.43126251051016584	Medium	0	No SHM	0.41000000000000003	Medium
632	0.5791455936165755	Medium	0.4853536006477558	Medium	0	No SHM	0.8999999999999999	Very High
633	0.49062638271262027	Medium	0.4738459171862973	Medium	0	No SHM	0.34	Low
634	0.6586982064903881	High	0.6507073093113799	High	0	No SHM	0.22000000000000003	Low
635	0.7454789178272331	High	0.7454789178272331	High	0	No SHM	0.21000000000000002	Low
636	0.7835916981809385	High	0.7835916981809385	High	0	No SHM	0.31	Low
637	0.9290162117748173	Very High	0.8800156522723388	Very High	0	No SHM	0.7	High
638	0.7156082121087867	High	0.6446291148086778	High	0	No SHM	0.54	Medium
639	0.7657914875639409	High	0.7657914875639409	High	0	No SHM	0.44	Medium
640	0.8544556804694816	Very High	0.8544556804694816	Very High	1	SHM available	0.5800000000000001	Medium
641	0.7849258517440307	High	0.7849258517440307	High	0	No SHM	0.0	No monitoring
642	0.8555313615766131	Very High	0.8555313615766131	Very High	0	No SHM	0.26000000000000006	Low
643	0.7507505818981203	High	0.7507505818981203	High	0	No SHM	0.19000000000000003	No monitoring
644	0.8656003405567706	Very High	0.8656003405567706	Very High	0	No SHM	0.07	No monitoring
645	0.8082684469038638	Very High	0.8082684469038638	Very High	0	No SHM	0.52	Medium
646	0.8000538571474713	Very High	0.8000538571474713	Very High	0	No SHM	5.551115123125783e-17	No monitoring
648	0.7469683241774907	High	0.7469683241774907	High	0	No SHM	0.08000000000000002	No monitoring
649	0.8184123395872897	Very High	0.8184123395872897	Very High	0	No SHM	0.0	No monitoring
650	0.8184123395872897	Very High	0.8184123395872897	Very High	0	No SHM	0.0	No monitoring
653	0.7877455353307063	High	0.7007299506282589	High	0	No SHM	0.7	High
654	0.7827286236688561	High	0.7122460551414111	High	0	No SHM	0.6000000000000001	High
656	0.68515214363101	High	0.68515214363101	High	0	No SHM	0.12	No monitoring
657	0.7737123364582598	High	0.7513406714527037	High	0	No SHM	0.37000000000000005	Low
658	0.7657388134867772	High	0.7657388134867772	High	0	No SHM	0.19000000000000006	No monitoring
660	0.723633522472529	High	0.723633522472529	High	0	No SHM	0.08000000000000002	No monitoring
661	0.8709695166810614	Very High	0.7897366792929811	High	0	No SHM	0.84	Very High
662	0.8257900562606436	Very High	0.7889739173558449	High	0	No SHM	0.45999999999999996	Medium
663	0.7877455353307063	High	0.7258468047367582	High	0	No SHM	0.5600000000000002	Medium
664	0.43880530520646166	Medium	0.4333560432312019	Medium	0	No SHM	0.1	No monitoring
665	0.7737123364582598	High	0.7669652257598266	High	0	No SHM	0.31	Low
666	0.7454789178272331	High	0.7107166580119119	High	0	No SHM	0.41	Medium
667	0.8064080687712403	Very High	0.7817631482021244	High	0	No SHM	0.3900000000000001	Low
668	0.8039613265395608	Very High	0.7604374139977529	High	0	No SHM	0.7	High
669	0.790631849522351	High	0.728818317397697	High	0	No SHM	0.9999999999999999	Very High
670	0.7835916981809385	High	0.7835916981809385	High	0	No SHM	0.1700000000000001	No monitoring
671	0.7877455353307063	High	0.7336583785567472	High	0	No SHM	0.52	Medium
672	0.7715482206413765	High	0.6801740433308565	High	0	No SHM	0.7	High
673	0.7715482206413765	High	0.7715482206413765	High	0	No SHM	0.010000000000000009	No monitoring
674	0.8064080687712403	Very High	0.8064080687712403	Very High	0	No SHM	0.10000000000000003	No monitoring
675	0.5250971966826883	Medium	0.4989839927889107	Medium	0	No SHM	0.5700000000000001	Medium
676	0.8184123395872897	Very High	0.8184123395872897	Very High	0	No SHM	0.37999999999999995	Low
677	0.8335424396389775	Very High	0.8335424396389775	Very High	0	No SHM	0.0	No monitoring
678	0.8555313615766131	Very High	0.7620300816262651	High	0	No SHM	0.8999999999999999	Very High
679	0.7657388134867772	High	0.7657388134867772	High	0	No SHM	0.08000000000000002	No monitoring
680	0.8346731183634359	Very High	0.7918804202522042	High	0	No SHM	0.5	Medium
681	0.80570999778544	Very High	0.80570999778544	Very High	0	No SHM	0.9400000000000001	Very High
683	0.8335424396389775	Very High	0.8335424396389775	Very High	0	No SHM	0.24000000000000005	Low
684	0.68515214363101	High	0.68515214363101	High	0	No SHM	0.2800000000000001	Low
685	0.7877455353307063	High	0.7592814858329506	High	0	No SHM	0.4	Medium
686	0.7835916981809385	High	0.7618750971161332	High	0	No SHM	0.36999999999999994	Low
687	0.692343735753427	High	0.692343735753427	High	0	No SHM	0.0	No monitoring
688	0.8184123395872897	Very High	0.8184123395872897	Very High	0	No SHM	0.0	No monitoring
689	0.791026155735077	High	0.791026155735077	High	0	No SHM	0.1	No monitoring
690	0.8064080687712403	Very High	0.7375702644430255	High	0	No SHM	0.62	High
691	0.5458816982120702	Medium	0.5408462243743644	Medium	0	No SHM	0.11000000000000004	No monitoring
692	0.7715482206413765	High	0.7715482206413765	High	0	No SHM	0.26000000000000006	Low
693	0.5150713854921138	Medium	0.4989520136360429	Medium	0	No SHM	0.34000000000000014	Low
694	0.8908047089255602	Very High	0.8460516828995043	Very High	0	No SHM	0.5800000000000001	Medium
695	0.5772828222860548	Medium	0.5530955545292211	Medium	0	No SHM	0.5800000000000001	Medium
696	0.7255485285755825	High	0.7255485285755825	High	0	No SHM	0.7	High
697	0.8346731183634359	Very High	0.8346731183634359	Very High	0	No SHM	0.46	Medium
698	0.49062638271262027	Medium	0.4629771344154212	Medium	0	No SHM	0.5700000000000001	Medium
699	0.7657388134867772	High	0.7037564260512412	High	0	No SHM	0.54	Medium
700	0.7657388134867772	High	0.7657388134867772	High	0	No SHM	0.24000000000000005	Low
701	0.8335424396389775	Very High	0.8335424396389775	Very High	0	No SHM	0.06	No monitoring
702	0.8335424396389775	Very High	0.8335424396389775	Very High	0	No SHM	0.2700000000000001	Low
703	0.8335424396389775	Very High	0.7837284590345857	High	0	No SHM	0.54	Medium
704	0.6098471432032717	High	0.5679925003877373	Medium	0	No SHM	0.38999999999999996	Low
705	0.7715482206413765	High	0.6837455092082472	High	0	No SHM	0.6799999999999999	High
706	0.7835916981809385	High	0.7835916981809385	High	0	No SHM	0.08000000000000002	No monitoring
707	0.8233357406508066	Very High	0.8233357406508066	Very High	0	No SHM	0.0	No monitoring
708	0.7295532682186794	High	0.7295532682186794	High	0	No SHM	0.0	No monitoring
709	0.7524360376258462	High	0.7524360376258462	High	0	No SHM	0.12000000000000002	No monitoring
710	0.796386814209848	High	0.7306361609155769	High	0	No SHM	0.5899999999999999	Medium
711	0.7849258517440307	High	0.7058385522034806	High	0	No SHM	0.6499999999999999	High
712	0.5664124295286677	Medium	0.5664124295286677	Medium	1	SHM available	0.19000000000000006	No monitoring
713	0.6295952506553181	High	0.5772772772228598	Medium	0	No SHM	0.52	Medium
714	0.7456254233517634	High	0.7309304249676791	High	0	No SHM	0.18	No monitoring
715	0.6295952506553181	High	0.5809453537580398	Medium	0	No SHM	0.48000000000000004	Medium
716	0.6295952506553181	High	0.6273667976056398	High	0	No SHM	0.020000000000000073	No monitoring
717	0.6602768822667129	High	0.5846038481216461	Medium	0	No SHM	0.8500000000000001	Very High
718	0.5791455936165755	Medium	0.5791455936165755	Medium	0	No SHM	0.0	No monitoring
719	0.6945223590018146	High	0.6369812760799745	High	0	No SHM	0.6799999999999999	High
720	0.637694689156977	High	0.637694689156977	High	0	No SHM	0.0	No monitoring
721	0.7532837422800419	High	0.7103849834605107	High	0	No SHM	0.5800000000000001	Medium
722	0.603425553858245	High	0.5590313600989567	Medium	0	No SHM	0.41	Medium
723	0.5150713854921138	Medium	0.508806003411271	Medium	0	No SHM	0.13000000000000006	No monitoring
724	0.6888897950370243	High	0.6888897950370243	High	0	No SHM	0.0	No monitoring
725	0.6320861403109528	High	0.6180206031146906	High	0	No SHM	0.36999999999999994	Low
726	0.6544856289348107	High	0.6420869982343043	High	0	No SHM	0.12000000000000005	No monitoring
727	0.4526227680977025	Medium	0.43126251051016584	Medium	0	No SHM	0.41	Medium
728	0.5742919117150109	Medium	0.5742919117150109	Medium	0	No SHM	0.0	No monitoring
729	0.5458816982120702	Medium	0.5458816982120702	Medium	0	No SHM	0.0	No monitoring
730	0.5250971966826883	Medium	0.501186209708615	Medium	0	No SHM	0.52	Medium
731	0.4892048597022133	Medium	0.4796957223442414	Medium	0	No SHM	0.19000000000000003	No monitoring
732	0.5560597166419826	Medium	0.5220558728455795	Medium	0	No SHM	0.28	Low
733	0.5981377537049966	Medium	0.5599702321764515	Medium	0	No SHM	0.98	Very High
734	0.3759957939644283	Low	0.3228640963267353	Low	0	No SHM	0.9499999999999998	Very High
735	0.732958998139732	High	0.7129391965334188	High	0	No SHM	0.24000000000000002	Low
736	0.7314900384123862	High	0.7113924684126135	High	0	No SHM	0.23999999999999996	Low
737	0.4353879728699056	Medium	0.4012519156600465	Medium	0	No SHM	0.6500000000000001	High
738	0.6086987535136366	High	0.5117942541328759	Medium	0	No SHM	0.9999999999999999	Very High
739	0.6098471432032717	High	0.5516167390572531	Medium	0	No SHM	0.56	Medium
740	0.6098471432032717	High	0.5479000394602255	Medium	0	No SHM	0.6	High
741	0.6544856289348107	High	0.5747452596226483	Medium	0	No SHM	0.89	Very High
742	0.557448133484577	Medium	0.46263322665338014	Medium	0	No SHM	0.87	Very High
743	0.6681779821064873	High	0.639972081834705	High	0	No SHM	0.83	Very High
744	0.6842665664145335	High	0.6842665664145335	High	1	SHM available	0.9999999999999999	Very High
745	0.6985639748237553	High	0.6985639748237553	High	1	SHM available	0.9999999999999999	Very High
746	0.5664124295286677	Medium	0.5664124295286677	Medium	1	SHM available	0.0	No monitoring
747	0.6243227600834497	High	0.6243227600834497	High	1	SHM available	0.96	Very High
748	0.6295952506553181	High	0.5613632177818284	Medium	0	No SHM	0.7	High
749	0.6098471432032717	High	0.6098471432032717	High	0	No SHM	0.0	No monitoring
750	0.7435776955899196	High	0.6914972676135493	High	0	No SHM	0.7	High
751	0.557448133484577	Medium	0.5057857217056256	Medium	0	No SHM	0.43999999999999995	Medium
752	0.5530705520351658	Medium	0.5064751656279005	Medium	0	No SHM	0.39	Low
753	0.5272683001410801	Medium	0.42432970916002155	Medium	0	No SHM	0.8999999999999999	Very High
754	0.5560597166419826	Medium	0.46006780051114704	Medium	0	No SHM	0.88	Very High
756	0.6774370662511646	High	0.60464438835571	High	0	No SHM	0.8500000000000001	Very High
757	0.5742919117150109	Medium	0.5416623824456421	Medium	0	No SHM	0.79	High
758	0.549982028481367	Medium	0.549982028481367	Medium	1	SHM available	0.7099999999999999	High
759	0.7730272505442373	High	0.6345955187302045	High	0	No SHM	0.9999999999999999	Very High
760	0.795780597132413	High	0.795780597132413	High	1	SHM available	0.7699999999999999	High
761	0.7088161463934743	High	0.7088161463934743	High	0	No SHM	0.9500000000000001	Very High
762	0.6407118856630674	High	0.5825791023690642	Medium	0	No SHM	0.6000000000000001	High
763	0.847125703033942	Very High	0.847125703033942	Very High	0	No SHM	0.22000000000000003	Low
764	0.670034380770649	High	0.648078961012033	High	0	No SHM	0.6400000000000001	High
765	0.6700848325738716	High	0.6068049466202581	High	0	No SHM	0.71	High
766	0.8360199773103653	Very High	0.8087546274605636	Very High	0	No SHM	0.4700000000000001	Medium
767	0.5150713854921138	Medium	0.4741166276586941	Medium	0	No SHM	0.8999999999999999	Very High
768	0.6397567432395268	High	0.5582395911352477	Medium	0	No SHM	0.88	Very High
769	0.8544556804694816	Very High	0.780122748060029	High	0	No SHM	0.74	High
770	0.6888897950370243	High	0.6511404187423409	High	0	No SHM	0.42000000000000004	Medium
771	0.6544856289348107	High	0.6200018753353731	High	0	No SHM	0.3500000000000001	Low
772	0.5276496902774188	Medium	0.4900738775019322	Medium	0	No SHM	0.8400000000000001	Very High
773	0.48585565605369785	Medium	0.43844981294714735	Medium	0	No SHM	0.9999999999999999	Very High
774	0.603425553858245	High	0.5055039680841797	Medium	0	No SHM	0.9999999999999999	Very High
775	0.670034380770649	High	0.6365926664963606	High	0	No SHM	0.9999999999999999	Very High
776	0.6602768822667129	High	0.5733206906260613	Medium	0	No SHM	0.9999999999999999	Very High
777	0.8064080687712403	Very High	0.6816444383234936	High	0	No SHM	0.9999999999999999	Very High
778	0.6295952506553181	High	0.5382988926570407	Medium	0	No SHM	0.98	Very High
779	0.7097356926241505	High	0.5453886155540766	Medium	0	No SHM	0.9999999999999999	Very High
780	0.5852579404868838	Medium	0.5661920374514446	Medium	0	No SHM	0.46	Medium
781	0.7295532682186794	High	0.5916879324150177	Medium	0	No SHM	0.89	Very High
782	0.4892048597022133	Medium	0.44647277520047934	Medium	0	No SHM	0.8999999999999999	Very High
783	0.8170906712216156	Very High	0.8104085240644632	Very High	0	No SHM	0.1	No monitoring
784	0.6508752823505539	High	0.5744097974648581	Medium	0	No SHM	0.84	Very High
785	0.6544856289348107	High	0.5865432639261545	Medium	0	No SHM	0.74	High
786	0.7160565440173756	High	0.6538223116092945	High	0	No SHM	0.79	High
787	0.6544856289348107	High	0.6048720610193747	High	0	No SHM	0.52	Medium
788	0.5458816982120702	Medium	0.5345633387120323	Medium	0	No SHM	0.24999999999999997	Low
789	0.6888897950370243	High	0.6216444293725071	High	0	No SHM	0.7999999999999999	High
790	0.6544856289348107	High	0.5980550296356915	Medium	0	No SHM	0.6	High
791	0.5458816982120702	Medium	0.5115253084017855	Medium	0	No SHM	0.7900000000000001	High
