# Supplementary material for: Global geo-hazard risk assessment of long-span bridges enhanced with InSAR availability
Source: Nat Commun. 2025 Oct 13;16:9048. doi: 10.1038/s41467-025-64260-x (PMC12518672; doi:10.1038/s41467-025-64260-x)
Supplement: Supplementary file 3 — Source Data [file 41467_2025_64260_MOESM3_ESM.zip › fig5a_risk_by_continent.csv]

ID	Multi-hazard_risk_shm	Multi-hazard_risk_shm_class	Region
15	0.7726412003225249	High	Asia
18	0.728818317397697	High	Asia
19	0.6355611197488537	High	Europe
20	0.48468455714978753	Medium	Middle East
21	0.46669577772390225	Medium	Asia
22	0.6494856824172226	High	Asia
23	0.7079797671122381	High	Asia
24	0.5733206906260613	Medium	Europe
25	0.6666666666666667	High	Middle East
26	0.6842665664145335	High	Asia
27	0.7129946809982282	High	Asia
35	0.607529233874329	High	Europe
36	0.7416234371221927	High	North America
37	0.6843316680499523	High	North America
38	0.7030323456915759	High	Asia
39	0.5876920317644205	Medium	Europe
40	0.7089625694952877	High	Asia
41	0.8091278038983339	Very High	Asia
42	0.48468455714978753	Medium	North America
43	0.6552870906564328	High	Asia
44	0.5768171326641789	Medium	Asia
45	0.6842665664145335	High	Asia
46	0.7737123364582598	High	Asia
47	0.7541914106270359	High	Middle East
48	0.6325108856183811	High	Asia
49	0.6842665664145335	High	Asia
50	0.48468455714978753	Medium	Asia
51	0.5850203828462006	Medium	Middle East
52	0.7447746427464368	High	North America
53	0.7737123364582598	High	Asia
54	0.6355611197488537	High	Asia
55	0.8544556804694816	Very High	Europe
56	0.7507505818981203	High	Europe
57	0.831347820319508	Very High	Asia
58	0.6806605353688695	High	Europe
59	0.7257030200274602	High	Asia
60	0.8233357406508066	Very High	Asia
61	0.6086987535136366	High	Asia
62	0.7395532872010707	High	Asia
63	0.7314900384123862	High	Asia
64	0.8717294788853462	Very High	Asia
65	0.7373040107546611	High	Asia
66	0.5840532172311363	Medium	North America
67	0.6031974509893223	High	North America
68	0.7898236215016444	High	Europe
69	0.4026972619323551	Medium	Asia
70	0.44205294772318704	Medium	Asia
71	0.5055039680841797	Medium	Asia
72	0.5840532172311363	Medium	Asia
73	0.6340374532602693	High	Asia
74	0.847493916753031	Very High	Asia
75	0.7715482206413765	High	Asia
76	0.7657388134867772	High	Asia
77	0.7991959976005326	High	North America
78	0.80570999778544	Very High	Asia
79	0.44240653577524924	Medium	Latin America/Caribbean
80	0.614471531072657	High	Asia
81	0.67408684811174	High	North America
82	0.6553403486729752	High	North America
83	0.6086987535136366	High	Europe
84	0.7214828879540602	High	North America
85	0.8335424396389775	Very High	North America
86	0.8335424396389775	Very High	North America
87	0.5791455936165755	Medium	Asia
88	0.7098965201368783	High	Asia
89	0.6216700608387935	High	Asia
90	0.8398775447135358	Very High	Europe
91	0.6513661181599344	High	Asia
92	0.7020824165679675	High	North America
93	0.8782912121409441	Very High	Europe
94	0.5453886155540766	Medium	Europe
95	0.6630067363548422	High	Asia
96	0.6086987535136366	High	Asia
97	0.4698806310741921	Medium	Asia
98	0.732958998139732	High	Europe
99	0.6563456973460045	High	Asia
100	0.5560597166419826	Medium	Europe
101	0.7737123364582598	High	Asia
102	0.6494856824172226	High	North America
103	0.7395532872010707	High	Asia
104	0.6086987535136366	High	Asia
105	0.7737123364582598	High	North America
106	0.6843316680499523	High	Asia
107	0.37719444521251577	Low	Asia
108	0.5742919117150109	Medium	Asia
109	0.800598105353509	Very High	North America
110	0.6430191952096249	High	Europe
111	0.4240461397710982	Medium	Europe
112	0.3719540005152153	Low	Europe
113	0.7898236215016444	High	Africa
114	0.5458816982120702	Medium	Europe
115	0.7339510704120501	High	Asia
116	0.5560597166419826	Medium	Asia
117	0.7507505818981203	High	Asia
118	0.702801289599095	High	Asia
119	0.8123084624418655	Very High	North America
120	0.7098965201368783	High	Asia
121	0.6985639748237553	High	North America
122	0.9391324307768882	Very High	Oceania
123	0.6945223590018146	High	Asia
124	0.6624882254489575	High	Asia
125	0.7520307480762917	High	Asia
126	0.614471531072657	High	Asia
127	0.7435776955899196	High	Asia
128	0.6888897950370243	High	Asia
129	0.6086987535136366	High	Asia
130	0.8090178511620633	Very High	Asia
131	0.6458358033483895	High	Europe
132	0.725010020905523	High	Asia
133	0.6798532992894356	High	Asia
134	0.7580572709167153	High	Asia
135	0.5288320040386212	Medium	Asia
136	0.8335424396389775	Very High	North America
137	0.8210249263355459	Very High	Asia
138	0.5772828222860548	Medium	Europe
139	0.5791455936165755	Medium	Asia
140	0.8184123395872897	Very High	North America
141	0.8210249263355459	Very High	Asia
142	0.7898236215016444	High	Europe
143	0.6751311230671986	High	Asia
144	0.6853228215502561	High	Asia
145	0.614471531072657	High	Asia
146	0.614471531072657	High	Asia
147	0.6167703972531464	High	Latin America/Caribbean
148	0.7098965201368783	High	Asia
149	0.7098965201368783	High	Asia
150	0.6602768822667129	High	Asia
151	0.6675198834106539	High	North America
152	0.5664124295286677	Medium	Asia
153	0.7295532682186794	High	Europe
154	0.8555313615766131	Very High	Asia
155	0.7397496155602291	High	Africa
156	0.7289900042213858	High	North America
157	0.7991959976005326	High	North America
158	0.5742919117150109	Medium	North America
159	0.6098471432032717	High	Asia
160	0.7133183113483617	High	Asia
161	0.7731627177001318	High	Europe
162	0.7849258517440307	High	North America
163	0.4526227680977025	Medium	Oceania
164	0.5882066882569699	Medium	Asia
165	0.5250971966826883	Medium	North America
166	0.8908047089255602	Very High	Europe
167	0.6563456973460045	High	Asia
168	0.6888897950370243	High	Asia
169	0.6798532992894356	High	Asia
170	0.670034380770649	High	Middle East
171	0.67408684811174	High	Europe
172	0.8717294788853462	Very High	North America
173	0.8138712134122996	Very High	Europe
174	0.7416234371221927	High	Asia
175	0.8335424396389775	Very High	North America
176	0.6681779821064873	High	North America
177	0.8544556804694816	Very High	North America
178	0.5772828222860548	Medium	Asia
179	0.6544856289348107	High	North America
180	0.4381057275024792	Medium	Asia
181	0.6666666666666667	High	North America
182	0.7129946809982282	High	North America
183	0.8544556804694816	Very High	North America
184	0.8330077911530992	Very High	North America
185	0.7849258517440307	High	North America
186	0.9290162117748173	Very High	North America
187	0.8812440018302492	Very High	North America
188	0.7877455353307063	High	North America
189	0.7030323456915759	High	Africa
190	0.9034437603629051	Very High	North America
191	0.8544556804694816	Very High	North America
192	0.7737123364582598	High	North America
193	0.8184123395872897	Very High	North America
194	0.8184123395872897	Very High	North America
195	0.5502340302754378	Medium	Europe
196	0.49146949375058424	Medium	Europe
197	0.7657388134867772	High	North America
198	0.5150713854921138	Medium	Oceania
199	0.8544556804694816	Very High	North America
200	0.8233357406508066	Very High	North America
201	0.7657388134867772	High	North America
202	0.7515742764391514	High	North America
203	0.7849258517440307	High	North America
204	0.8184123395872897	Very High	North America
205	0.7030323456915759	High	North America
206	0.8335424396389775	Very High	North America
207	0.8370307422270329	Very High	North America
208	0.4569039271448383	Medium	Europe
209	0.8544556804694816	Very High	Oceania
210	0.7532837422800419	High	Oceania
211	0.5560597166419826	Medium	Europe
212	0.9290162117748173	Very High	North America
213	0.5772828222860548	Medium	North America
214	0.801786925618432	Very High	North America
215	0.7835916981809385	High	North America
216	0.7835916981809385	High	North America
218	0.6586982064903881	High	North America
219	0.9290162117748173	Very High	North America
220	0.7835916981809385	High	North America
222	0.6086987535136366	High	Europe
223	0.5560597166419826	Medium	North America
224	0.8082684469038638	Very High	North America
225	0.7295532682186794	High	Asia
226	0.5530503448349868	Medium	North America
227	0.4892048597022133	Medium	Asia
228	0.4486270089370158	Medium	Asia
230	0.5927745041183756	Medium	Asia
231	0.6544856289348107	High	North America
232	0.7715482206413765	High	North America
233	0.8184123395872897	Very High	North America
234	0.4602124469187714	Medium	Asia
235	0.7657388134867772	High	North America
236	0.7515742764391514	High	North America
237	0.8544556804694816	Very High	North America
238	0.8717294788853462	Very High	Asia
239	0.7715482206413765	High	North America
240	0.7030323456915759	High	North America
241	0.894510418960396	Very High	North America
242	0.7657388134867772	High	North America
243	0.6586982064903881	High	North America
244	0.5763011510577016	Medium	North America
245	0.5250971966826883	Medium	North America
246	0.8908047089255602	Very High	North America
247	0.7715482206413765	High	North America
248	0.44205294772318704	Medium	Europe
249	0.5733206906260613	Medium	Asia
250	0.5733206906260613	Medium	Asia
251	0.567676171304252	Medium	Asia
252	0.6031974509893223	High	Asia
253	0.549982028481367	Medium	Europe
254	0.6345955187302045	High	Asia
255	0.6842665664145335	High	Asia
256	0.549982028481367	Medium	Asia
257	0.5768171326641789	Medium	Asia
258	0.5679633692076687	Medium	Asia
259	0.5250971966826883	Medium	Europe
261	0.7447187628193005	High	Asia
262	0.6216700608387935	High	Asia
263	0.6842665664145335	High	Asia
264	0.5030269311718705	Medium	Asia
265	0.7248058638869825	High	Asia
266	0.49062638271262027	Medium	Asia
267	0.4026972619323551	Medium	Asia
268	0.6494856824172226	High	Asia
269	0.6345955187302045	High	Asia
270	0.4435822482767704	Medium	Asia
271	0.6345955187302045	High	Asia
272	0.6494856824172226	High	Asia
273	0.8210249263355459	Very High	Asia
274	0.5791455936165755	Medium	Asia
275	0.4026972619323551	Medium	Asia
276	0.5768171326641789	Medium	Asia
277	0.6458358033483895	High	Asia
278	0.8511587788616337	Very High	Asia
279	0.8039613265395608	Very High	Asia
280	0.7731627177001318	High	Asia
281	0.7210669106466334	High	Asia
282	0.6586982064903881	High	Asia
283	0.5530503448349868	Medium	Asia
284	0.6513661181599344	High	Europe
285	0.5664124295286677	Medium	Asia
286	0.4490022832443804	Medium	Asia
287	0.7295532682186794	High	Europe
288	0.7129946809982282	High	Europe
289	0.7098965201368783	High	Latin America/Caribbean
290	0.5978665109815353	Medium	Asia
291	0.6563456973460045	High	Asia
292	0.8890628374117515	Very High	Asia
293	0.6842665664145335	High	Asia
294	0.7835916981809385	High	Asia
295	0.7532837422800419	High	Asia
296	0.7241266349419984	High	Asia
297	0.5733206906260613	Medium	Asia
298	0.4490022832443804	Medium	Asia
299	0.5621057250164102	Medium	Asia
300	0.4602124469187714	Medium	Middle East
301	0.5840532172311363	Medium	Oceania
302	0.5030269311718705	Medium	Europe
303	0.49062638271262027	Medium	Latin America/Caribbean
304	0.5791455936165755	Medium	Latin America/Caribbean
305	0.6888897950370243	High	Europe
306	0.796386814209848	High	North America
307	0.7810021392537525	High	North America
308	0.8170738159465399	Very High	Europe
309	0.450658495727406	Medium	Europe
310	0.6561634465924349	High	Europe
311	0.37719444521251577	Low	Middle East
312	0.6320861403109528	High	Europe
313	0.9141784408603038	Very High	Europe
314	0.8184123395872897	Very High	Europe
315	0.8335424396389775	Very High	Oceania
316	0.49062638271262027	Medium	Oceania
317	0.5019310877404792	Medium	Oceania
318	0.5597034850918118	Medium	Oceania
319	0.549982028481367	Medium	Oceania
320	0.6086987535136366	High	Asia
321	0.7835916981809385	High	Europe
322	0.9141784408603038	Very High	Europe
323	0.7454789178272331	High	Europe
324	0.5150713854921138	Medium	Europe
325	0.42855654311482083	Medium	Europe
326	0.5530503448349868	Medium	Latin America/Caribbean
327	0.5882066882569699	Medium	Latin America/Caribbean
328	0.6544856289348107	High	Latin America/Caribbean
329	0.46669577772390225	Medium	Latin America/Caribbean
330	0.4526227680977025	Medium	Latin America/Caribbean
331	0.7397496155602291	High	Latin America/Caribbean
333	0.470219512577724	Medium	Latin America/Caribbean
334	0.8233357406508066	Very High	Oceania
335	0.7241266349419984	High	Oceania
336	0.5840532172311363	Medium	Oceania
337	0.5840532172311363	Medium	Oceania
338	0.9141784408603038	Very High	Europe
339	0.8873867267991772	Very High	Europe
340	0.6320861403109528	High	Europe
341	0.49062638271262027	Medium	Europe
342	0.5530503448349868	Medium	Latin America/Caribbean
343	0.728818317397697	High	Latin America/Caribbean
344	0.6340374532602693	High	Europe
345	0.8707813866638912	Very High	Africa
346	0.42855654311482083	Medium	Oceania
347	0.68515214363101	High	Latin America/Caribbean
348	0.8370307422270329	Very High	Latin America/Caribbean
349	0.41476384279309786	Medium	Europe
350	0.827754082341596	Very High	Europe
351	0.6013490329987383	High	Europe
352	0.5530503448349868	Medium	North America
353	0.604358415288246	High	North America
354	0.5118233329727866	Medium	North America
355	0.7507505818981203	High	North America
356	0.44240653577524924	Medium	North America
358	0.41842181335684236	Medium	Latin America/Caribbean
359	0.8257900562606436	Very High	Latin America/Caribbean
360	0.5150713854921138	Medium	Europe
361	0.9137991121939555	Very High	Europe
362	0.9711198843880301	Very High	Europe
363	0.5150713854921138	Medium	Europe
364	0.8335424396389775	Very High	Europe
365	0.8335424396389775	Very High	Europe
366	0.8091278038983339	Very High	Europe
367	0.7968537297762615	High	Europe
368	0.7520307480762917	High	Europe
369	0.7373040107546611	High	Europe
370	0.8544556804694816	Very High	Europe
371	0.725010020905523	High	Europe
372	0.7877455353307063	High	Oceania
373	0.7030323456915759	High	Europe
375	0.4240461397710982	Medium	Europe
376	0.6555279873920165	High	Africa
377	0.5560597166419826	Medium	Asia
378	0.9030437547208597	Very High	Middle East
380	0.4381057275024792	Medium	Asia
381	0.4698806310741921	Medium	Asia
382	0.5884685606765859	Medium	Europe
383	0.3956402364764754	Low	Asia
384	0.602512688629061	High	Asia
385	0.7849258517440307	High	Europe
386	0.6888897950370243	High	Europe
387	0.5651910207504799	Medium	Europe
388	0.7712468673686002	High	Europe
389	0.5150713854921138	Medium	Asia
390	0.8335424396389775	Very High	North America
391	0.5443922136792663	Medium	North America
392	0.8064080687712403	Very High	North America
393	0.5458816982120702	Medium	Europe
394	0.5651910207504799	Medium	Europe
395	0.49062638271262027	Medium	Europe
396	0.6295952506553181	High	Asia
397	0.5880936311534319	Medium	Asia
398	0.7657388134867772	High	Europe
399	0.7373040107546611	High	Europe
400	0.6544856289348107	High	Europe
401	0.8184123395872897	Very High	Europe
402	0.692343735753427	High	Europe
403	0.6098471432032717	High	Latin America/Caribbean
404	0.8687140839387987	Very High	Europe
405	0.7390343047859377	High	Europe
406	0.6320861403109528	High	Europe
407	0.5458816982120702	Medium	Europe
408	0.7715482206413765	High	Asia
409	0.42855654311482083	Medium	Middle East
410	0.5884685606765859	Medium	Middle East
411	0.48267748078522665	Medium	North America
412	0.5250971966826883	Medium	North America
414	0.5458816982120702	Medium	North America
415	0.5481841658076154	Medium	North America
416	0.7835916981809385	High	North America
417	0.7715482206413765	High	North America
418	0.6774370662511646	High	North America
419	0.3759957939644283	Low	North America
420	0.7160565440173756	High	Asia
421	0.7715482206413765	High	Europe
422	0.5250971966826883	Medium	Europe
423	0.7314900384123862	High	Europe
424	0.470219512577724	Medium	Europe
425	0.6112977411009157	High	Middle East
426	0.6544856289348107	High	Europe
427	0.8170738159465399	Very High	Europe
428	0.8709695166810614	Very High	Europe
429	0.6966773796324965	High	Europe
430	0.7688215564832394	High	Latin America/Caribbean
431	0.7129946809982282	High	Latin America/Caribbean
432	0.5560597166419826	Medium	Europe
433	0.6960815925601561	High	Europe
434	0.7737123364582598	High	Europe
435	0.6407118856630674	High	Europe
436	0.7098965201368783	High	Latin America/Caribbean
437	0.6544856289348107	High	Africa
438	0.6853228215502561	High	Europe
439	0.6221246888001901	High	Europe
440	0.8370307422270329	Very High	Europe
441	0.6086987535136366	High	Asia
442	0.5733206906260613	Medium	Europe
443	0.7295532682186794	High	Europe
444	0.603425553858245	High	Asia
445	0.5458816982120702	Medium	Europe
446	0.5742919117150109	Medium	Europe
447	0.637694689156977	High	Asia
448	0.8398775447135358	Very High	Europe
449	0.7129946809982282	High	Europe
450	0.5250971966826883	Medium	Asia
451	0.6283909460257099	High	Asia
452	0.614471531072657	High	Asia
454	0.7215468070702535	High	Latin America/Caribbean
455	0.7295532682186794	High	Africa
456	0.6013490329987383	High	Asia
457	0.5019310877404792	Medium	Asia
458	0.42855654311482083	Medium	Oceania
459	0.4892048597022133	Medium	Europe
460	0.7835916981809385	High	North America
461	0.8184123395872897	Very High	North America
462	0.7835916981809385	High	North America
463	0.7295532682186794	High	North America
464	0.7657388134867772	High	North America
465	0.44240653577524924	Medium	North America
467	0.7657388134867772	High	Europe
468	0.7898236215016444	High	Africa
469	0.7373040107546611	High	Africa
470	0.7580572709167153	High	Asia
471	0.6460447574302981	High	Europe
472	0.4892048597022133	Medium	Europe
473	0.68515214363101	High	Europe
474	0.41842181335684236	Medium	Europe
475	0.5019310877404792	Medium	Asia
476	0.5150713854921138	Medium	Europe
477	0.49146949375058424	Medium	Europe
478	0.7117307851972952	High	Europe
479	0.7650735627039355	High	Europe
480	0.6086987535136366	High	Europe
481	0.7129946809982282	High	Europe
482	0.5767767630078409	Medium	Europe
483	0.8335424396389775	Very High	Europe
484	0.6985639748237553	High	Europe
485	0.47654092758657274	Medium	Europe
486	0.7657388134867772	High	Europe
487	0.7129946809982282	High	Europe
488	0.7129946809982282	High	Europe
489	0.4892048597022133	Medium	Europe
490	0.5560597166419826	Medium	Europe
491	0.4240461397710982	Medium	Europe
492	0.5560597166419826	Medium	Europe
493	0.7425880170964518	High	Europe
494	0.7898236215016444	High	Europe
495	0.5560597166419826	Medium	Europe
496	0.732958998139732	High	Europe
497	0.7810021392537525	High	Europe
498	0.541412665799653	Medium	Europe
499	0.4240461397710982	Medium	Europe
500	0.6555279873920165	High	Europe
501	0.8398775447135358	Very High	Europe
502	0.6430191952096249	High	Europe
503	0.541412665799653	Medium	Europe
504	0.7507505818981203	High	Europe
505	0.4240461397710982	Medium	Europe
506	0.549982028481367	Medium	Europe
507	0.7373040107546611	High	North America
508	0.8544556804694816	Very High	North America
509	0.7486872230297699	High	North America
511	0.8184123395872897	Very High	North America
512	0.6295952506553181	High	North America
513	0.6681779821064873	High	North America
514	0.9179256059195137	Very High	Africa
515	0.7849258517440307	High	North America
516	0.8233357406508066	Very High	North America
517	0.7849258517440307	High	North America
518	0.7295532682186794	High	North America
519	0.7515742764391514	High	North America
520	0.8709695166810614	Very High	North America
521	0.7849258517440307	High	North America
523	0.8335424396389775	Very High	North America
524	0.8184123395872897	Very High	North America
525	0.5621057250164102	Medium	Europe
526	0.6381062146821814	High	Asia
527	0.7835916981809385	High	Asia
528	0.5458816982120702	Medium	Asia
529	0.7580572709167153	High	Asia
530	0.6631741367876558	High	Asia
531	0.7123461538714355	High	Asia
532	0.4892048597022133	Medium	Asia
533	0.7241266349419984	High	Europe
535	0.6098471432032717	High	Europe
536	0.7030323456915759	High	Europe
537	0.7688215564832394	High	Asia
538	0.7712468673686002	High	Europe
539	0.8184123395872897	Very High	Europe
540	0.838823917953099	Very High	Europe
541	0.49062638271262027	Medium	North America
542	0.6381062146821814	High	North America
543	0.8544556804694816	Very High	North America
544	0.8083146359742395	Very High	North America
545	0.7835916981809385	High	North America
546	0.8184123395872897	Very High	North America
547	0.5058240231432698	Medium	Europe
548	0.7425880170964518	High	Europe
549	0.4240461397710982	Medium	Europe
550	0.607529233874329	High	Europe
551	0.3440937604384273	Low	Europe
552	0.4892048597022133	Medium	Europe
553	0.4526227680977025	Medium	Europe
554	0.7849258517440307	High	Asia
555	0.37719444521251577	Low	Asia
556	0.7657388134867772	High	Europe
557	0.7773667621538656	High	Asia
558	0.7295532682186794	High	North America
559	0.7877455353307063	High	North America
560	0.7877455353307063	High	North America
561	0.8335424396389775	Very High	North America
562	0.7657388134867772	High	North America
563	0.8544556804694816	Very High	North America
564	0.7295532682186794	High	North America
565	0.8233357406508066	Very High	North America
566	0.8335424396389775	Very High	North America
567	0.7877455353307063	High	North America
568	0.7295532682186794	High	North America
570	0.8555313615766131	Very High	North America
571	0.8555313615766131	Very High	North America
572	0.8335424396389775	Very High	North America
573	0.8233357406508066	Very High	North America
574	0.7737123364582598	High	North America
575	0.8233357406508066	Very High	North America
576	0.848962670952213	Very High	North America
577	0.6340374532602693	High	North America
578	0.8184123395872897	Very High	North America
579	0.7097356926241505	High	North America
580	0.8233357406508066	Very High	North America
581	0.8184123395872897	Very High	North America
582	0.848962670952213	Very High	North America
583	0.7657388134867772	High	North America
584	0.6631741367876558	High	North America
585	0.7898236215016444	High	North America
586	0.7241266349419984	High	North America
587	0.7241266349419984	High	North America
588	0.7547834500372631	High	North America
589	0.7257030200274602	High	North America
590	0.8210249263355459	Very High	North America
591	0.8210249263355459	Very High	North America
593	0.7515742764391514	High	North America
594	0.7737123364582598	High	North America
596	0.7532837422800419	High	North America
597	0.7877455353307063	High	North America
598	0.8544556804694816	Very High	North America
599	0.7241266349419984	High	North America
600	0.7241266349419984	High	North America
601	0.8210249263355459	Very High	North America
602	0.6508752823505539	High	North America
603	0.7849258517440307	High	North America
604	0.6513661181599344	High	North America
605	0.7731627177001318	High	Middle East
606	0.6624882254489575	High	Europe
607	0.6993877002035287	High	Asia
608	0.8687140839387987	Very High	Asia
609	0.7731627177001318	High	Asia
610	0.831347820319508	Very High	Asia
611	0.848962670952213	Very High	Asia
612	0.7657388134867772	High	Europe
613	0.8000538571474713	Very High	Africa
614	0.9548055459850248	Very High	Europe
615	0.795916300632622	High	Europe
616	0.5826041650736857	Medium	Asia
617	0.5182101689532627	Medium	Asia
618	0.8039613265395608	Very High	Asia
619	0.894510418960396	Very High	Latin America/Caribbean
620	0.7849258517440307	High	Latin America/Caribbean
621	0.7487424977115498	High	Latin America/Caribbean
622	0.6563456973460045	High	Asia
623	0.7486872230297699	High	Asia
624	0.8555313615766131	Very High	Asia
625	0.5991635299975449	Medium	Europe
626	0.43844981294714735	Medium	Asia
627	0.5272683001410801	Medium	Africa
628	0.6243227600834497	High	Europe
629	0.8370307422270329	Very High	Europe
630	0.7657388134867772	High	Europe
631	0.4526227680977025	Medium	Europe
632	0.5791455936165755	Medium	Asia
633	0.49062638271262027	Medium	Africa
634	0.6586982064903881	High	North America
635	0.7454789178272331	High	North America
636	0.7835916981809385	High	North America
637	0.9290162117748173	Very High	North America
638	0.7156082121087867	High	North America
639	0.7657914875639409	High	North America
640	0.8544556804694816	Very High	North America
641	0.7849258517440307	High	North America
642	0.8555313615766131	Very High	North America
643	0.7507505818981203	High	North America
644	0.8656003405567706	Very High	North America
645	0.8082684469038638	Very High	North America
646	0.8000538571474713	Very High	North America
648	0.7469683241774907	High	North America
649	0.8184123395872897	Very High	North America
650	0.8184123395872897	Very High	North America
653	0.7877455353307063	High	North America
654	0.7827286236688561	High	North America
656	0.68515214363101	High	North America
657	0.7737123364582598	High	North America
658	0.7657388134867772	High	North America
660	0.723633522472529	High	North America
661	0.8709695166810614	Very High	North America
662	0.8257900562606436	Very High	North America
663	0.7877455353307063	High	North America
664	0.43880530520646166	Medium	North America
665	0.7737123364582598	High	North America
666	0.7454789178272331	High	North America
667	0.8064080687712403	Very High	North America
668	0.8039613265395608	Very High	North America
669	0.790631849522351	High	North America
670	0.7835916981809385	High	North America
671	0.7877455353307063	High	North America
672	0.7715482206413765	High	North America
673	0.7715482206413765	High	North America
674	0.8064080687712403	Very High	North America
675	0.5250971966826883	Medium	North America
676	0.8184123395872897	Very High	North America
677	0.8335424396389775	Very High	North America
678	0.8555313615766131	Very High	North America
679	0.7657388134867772	High	North America
680	0.8346731183634359	Very High	North America
681	0.80570999778544	Very High	North America
683	0.8335424396389775	Very High	North America
684	0.68515214363101	High	North America
685	0.7877455353307063	High	North America
686	0.7835916981809385	High	North America
687	0.692343735753427	High	North America
688	0.8184123395872897	Very High	North America
689	0.791026155735077	High	North America
690	0.8064080687712403	Very High	North America
691	0.5458816982120702	Medium	North America
692	0.7715482206413765	High	North America
693	0.5150713854921138	Medium	North America
694	0.8908047089255602	Very High	North America
695	0.5772828222860548	Medium	North America
696	0.7255485285755825	High	North America
697	0.8346731183634359	Very High	North America
698	0.49062638271262027	Medium	North America
699	0.7657388134867772	High	North America
700	0.7657388134867772	High	North America
701	0.8335424396389775	Very High	North America
702	0.8335424396389775	Very High	North America
703	0.8335424396389775	Very High	North America
704	0.6098471432032717	High	North America
705	0.7715482206413765	High	North America
706	0.7835916981809385	High	North America
707	0.8233357406508066	Very High	North America
708	0.7295532682186794	High	North America
709	0.7524360376258462	High	North America
710	0.796386814209848	High	North America
711	0.7849258517440307	High	North America
712	0.5664124295286677	Medium	North America
713	0.6295952506553181	High	North America
714	0.7456254233517634	High	North America
715	0.6295952506553181	High	North America
716	0.6295952506553181	High	North America
717	0.6602768822667129	High	North America
718	0.5791455936165755	Medium	North America
719	0.6945223590018146	High	North America
720	0.637694689156977	High	North America
721	0.7532837422800419	High	North America
722	0.603425553858245	High	North America
723	0.5150713854921138	Medium	North America
724	0.6888897950370243	High	North America
725	0.6320861403109528	High	North America
726	0.6544856289348107	High	North America
727	0.4526227680977025	Medium	North America
728	0.5742919117150109	Medium	North America
729	0.5458816982120702	Medium	North America
730	0.5250971966826883	Medium	North America
731	0.4892048597022133	Medium	Latin America/Caribbean
732	0.5560597166419826	Medium	Europe
733	0.5981377537049966	Medium	Europe
734	0.3759957939644283	Low	Europe
735	0.732958998139732	High	Europe
736	0.7314900384123862	High	Latin America/Caribbean
737	0.4353879728699056	Medium	Latin America/Caribbean
738	0.6086987535136366	High	Asia
739	0.6098471432032717	High	Europe
740	0.6098471432032717	High	Europe
741	0.6544856289348107	High	Europe
742	0.557448133484577	Medium	Europe
743	0.6681779821064873	High	Europe
744	0.6842665664145335	High	Europe
745	0.6985639748237553	High	Europe
746	0.5664124295286677	Medium	Europe
747	0.6243227600834497	High	Europe
748	0.6295952506553181	High	Europe
749	0.6098471432032717	High	Europe
750	0.7435776955899196	High	Middle East
751	0.557448133484577	Medium	Europe
752	0.5530705520351658	Medium	Asia
753	0.5272683001410801	Medium	Africa
754	0.5560597166419826	Medium	Asia
756	0.6774370662511646	High	Asia
757	0.5742919117150109	Medium	Asia
758	0.549982028481367	Medium	Asia
759	0.7730272505442373	High	Europe
760	0.795780597132413	High	Europe
761	0.7088161463934743	High	Europe
762	0.6407118856630674	High	Europe
763	0.847125703033942	Very High	Europe
764	0.670034380770649	High	Europe
765	0.6700848325738716	High	Asia
766	0.8360199773103653	Very High	Asia
767	0.5150713854921138	Medium	Africa
768	0.6397567432395268	High	Asia
769	0.8544556804694816	Very High	Asia
770	0.6888897950370243	High	Asia
771	0.6544856289348107	High	Asia
772	0.5276496902774188	Medium	Asia
773	0.48585565605369785	Medium	Middle East
774	0.603425553858245	High	Middle East
775	0.670034380770649	High	Middle East
776	0.6602768822667129	High	Europe
777	0.8064080687712403	Very High	Europe
778	0.6295952506553181	High	Europe
779	0.7097356926241505	High	Europe
780	0.5852579404868838	Medium	Europe
781	0.7295532682186794	High	Europe
782	0.4892048597022133	Medium	Latin America/Caribbean
783	0.8170906712216156	Very High	Latin America/Caribbean
784	0.6508752823505539	High	Asia
785	0.6544856289348107	High	Asia
786	0.7160565440173756	High	Asia
787	0.6544856289348107	High	Asia
788	0.5458816982120702	Medium	Asia
789	0.6888897950370243	High	Asia
790	0.6544856289348107	High	Asia
791	0.5458816982120702	Medium	Asia
