# Supplementary material for: Global geo-hazard risk assessment of long-span bridges enhanced with InSAR availability
Source: Nat Commun. 2025 Oct 13;16:9048. doi: 10.1038/s41467-025-64260-x (PMC12518672; doi:10.1038/s41467-025-64260-x)
Supplement: Supplementary file 3 — Source Data [file 41467_2025_64260_MOESM3_ESM.zip › fig4b_monitoring_vulnerability.csv]

ID	Vulnerability_norm	Vulnerability_norm_class	SHM-based monitoring	SHM-based monitoring class	Spaceborne monitoring	Spaceborne monitoring class	Region
15	0.8	High	1	SHM available	0.16	No monitoring	Asia
18	0.6	Medium	1	SHM available	0.21000000000000002	Low	Asia
19	0.8	High	1	SHM available	0.9	Very High	Europe
20	0.4	Low	1	SHM available	0.27999999999999997	Low	Middle East
21	0.6	Medium	1	SHM available	0.22000000000000006	Low	Asia
22	0.6	Medium	1	SHM available	0.13999999999999996	No monitoring	Asia
23	0.6	Medium	1	SHM available	0.08000000000000002	No monitoring	Asia
24	0.8	High	1	SHM available	0.24000000000000002	Low	Europe
25	0.4	Low	1	SHM available	0.83	Very High	Middle East
26	0.6	Medium	1	SHM available	0.22000000000000003	Low	Asia
27	0.6	Medium	1	SHM available	0.48000000000000004	Medium	Asia
35	0.4	Low	1	SHM available	0.2	Low	Europe
36	0.8	High	1	SHM available	0.42	Medium	North America
37	0.4	Low	1	SHM available	0.41000000000000003	Medium	North America
38	0.6	Medium	0	No SHM	0.33	Low	Asia
39	0.8	High	1	SHM available	0.2	Low	Europe
40	0.4	Low	1	SHM available	0.5399999999999999	Medium	Asia
41	0.6	Medium	0	No SHM	0.010000000000000064	No monitoring	Asia
42	0.4	Low	1	SHM available	0.0	No monitoring	North America
43	0.4	Low	1	SHM available	0.86	Very High	Asia
44	0.4	Low	1	SHM available	0.0	No monitoring	Asia
45	0.6	Medium	1	SHM available	0.12000000000000005	No monitoring	Asia
46	0.8	High	1	SHM available	0.21	Low	Asia
47	0.8	High	1	SHM available	0.85	Very High	Middle East
48	0.6	Medium	1	SHM available	0.2799999999999999	Low	Asia
49	0.6	Medium	1	SHM available	0.4000000000000001	Medium	Asia
50	0.4	Low	1	SHM available	0.42	Medium	Asia
51	0.4	Low	1	SHM available	0.41000000000000003	Medium	Middle East
52	0.4	Low	1	SHM available	0.11000000000000004	No monitoring	North America
53	0.8	High	0	No SHM	0.56	Medium	Asia
54	0.8	High	1	SHM available	0.5599999999999999	Medium	Asia
55	0.8	High	1	SHM available	0.5	Medium	Europe
56	1.0	Very High	1	SHM available	0.26	Low	Europe
57	0.8	High	1	SHM available	0.31000000000000005	Low	Asia
58	0.8	High	1	SHM available	0.98	Very High	Europe
59	0.6	Medium	0	No SHM	0.2700000000000001	Low	Asia
60	0.8	High	1	SHM available	0.51	Medium	Asia
61	0.6	Medium	0	No SHM	0.020000000000000018	No monitoring	Asia
62	0.8	High	1	SHM available	0.0	No monitoring	Asia
63	0.6	Medium	0	No SHM	0.5800000000000001	Medium	Asia
64	1.0	Very High	1	SHM available	0.6	High	Asia
65	0.4	Low	0	No SHM	0.07	No monitoring	Asia
66	0.4	Low	0	No SHM	0.1	No monitoring	North America
67	0.6	Medium	1	SHM available	0.1	No monitoring	North America
68	0.8	High	0	No SHM	0.2	Low	Europe
69	0.4	Low	1	SHM available	0.21000000000000002	Low	Asia
70	0.4	Low	1	SHM available	0.28	Low	Asia
71	0.4	Low	1	SHM available	0.33	Low	Asia
72	0.4	Low	0	No SHM	0.8100000000000002	Very High	Asia
73	0.4	Low	0	No SHM	0.0	No monitoring	Asia
74	0.8	High	0	No SHM	0.19000000000000003	No monitoring	Asia
75	0.8	High	0	No SHM	0.16	No monitoring	Asia
76	0.8	High	0	No SHM	0.15999999999999998	No monitoring	Asia
77	0.6	Medium	0	No SHM	0.96	Very High	North America
78	0.8	High	0	No SHM	0.31000000000000005	Low	Asia
79	0.4	Low	0	No SHM	0.12000000000000002	No monitoring	Latin America/Caribbean
80	0.4	Low	0	No SHM	0.54	Medium	Asia
81	0.4	Low	0	No SHM	0.7000000000000001	High	North America
82	0.8	High	1	SHM available	0.32	Low	North America
83	0.6	Medium	0	No SHM	0.24	Low	Europe
84	0.8	High	1	SHM available	0.3000000000000001	Low	North America
85	0.8	High	0	No SHM	0.2900000000000001	Low	North America
86	0.8	High	0	No SHM	0.2900000000000001	Low	North America
87	0.6	Medium	0	No SHM	0.45	Medium	Asia
88	0.6	Medium	0	No SHM	0.12000000000000002	No monitoring	Asia
89	0.4	Low	1	SHM available	0.14	No monitoring	Asia
90	0.8	High	0	No SHM	0.2	Low	Europe
91	0.6	Medium	1	SHM available	0.17	No monitoring	Asia
92	0.4	Low	1	SHM available	0.56	Medium	North America
93	1.0	Very High	1	SHM available	0.33	Low	Europe
94	0.4	Low	1	SHM available	0.7799999999999999	High	Europe
95	0.8	High	1	SHM available	0.8999999999999999	Very High	Asia
96	0.6	Medium	0	No SHM	0.39	Low	Asia
97	0.4	Low	1	SHM available	0.26	Low	Asia
98	0.6	Medium	0	No SHM	0.24	Low	Europe
99	0.6	Medium	0	No SHM	0.08000000000000002	No monitoring	Asia
100	0.6	Medium	0	No SHM	0.3	Low	Europe
101	0.8	High	0	No SHM	0.43000000000000005	Medium	Asia
102	0.8	High	1	SHM available	0.41	Medium	North America
103	0.8	High	1	SHM available	0.16	No monitoring	Asia
104	0.6	Medium	0	No SHM	0.13000000000000006	No monitoring	Asia
105	1.0	Very High	0	No SHM	0.10000000000000003	No monitoring	North America
106	0.8	High	1	SHM available	0.88	Very High	Asia
107	0.4	Low	0	No SHM	0.31000000000000005	Low	Asia
108	0.4	Low	0	No SHM	0.67	High	Asia
109	0.8	High	1	SHM available	0.47000000000000003	Medium	North America
110	0.4	Low	0	No SHM	0.24	Low	Europe
111	0.4	Low	0	No SHM	0.2	Low	Europe
112	0.4	Low	1	SHM available	0.69	High	Europe
113	1.0	Very High	0	No SHM	0.41000000000000003	Medium	Africa
114	0.4	Low	0	No SHM	0.31999999999999995	Low	Europe
115	0.8	High	0	No SHM	0.1	No monitoring	Asia
116	0.6	Medium	0	No SHM	0.42000000000000004	Medium	Asia
117	0.6	Medium	1	SHM available	0.61	High	Asia
118	0.6	Medium	1	SHM available	0.51	Medium	Asia
119	0.8	High	0	No SHM	0.0	No monitoring	North America
120	0.6	Medium	0	No SHM	0.81	Very High	Asia
121	0.8	High	1	SHM available	0.31	Low	North America
122	0.8	High	0	No SHM	0.72	High	Oceania
123	0.6	Medium	0	No SHM	0.0	No monitoring	Asia
124	0.4	Low	0	No SHM	0.16999999999999998	No monitoring	Asia
125	0.4	Low	0	No SHM	0.6599999999999999	High	Asia
126	0.4	Low	0	No SHM	0.39	Low	Asia
127	0.6	Medium	0	No SHM	0.0	No monitoring	Asia
128	0.6	Medium	0	No SHM	0.24000000000000005	Low	Asia
129	0.6	Medium	0	No SHM	0.19	No monitoring	Asia
130	0.6	Medium	0	No SHM	0.23	Low	Asia
131	0.8	High	1	SHM available	0.7899999999999999	High	Europe
132	0.4	Low	0	No SHM	0.53	Medium	Asia
133	0.6	Medium	0	No SHM	0.31	Low	Asia
134	0.6	Medium	0	No SHM	0.24000000000000005	Low	Asia
135	0.4	Low	0	No SHM	0.44	Medium	Asia
136	0.8	High	0	No SHM	0.57	Medium	North America
137	0.6	Medium	0	No SHM	0.4	Medium	Asia
138	0.4	Low	0	No SHM	0.56	Medium	Europe
139	0.6	Medium	0	No SHM	0.08000000000000002	No monitoring	Asia
140	0.8	High	0	No SHM	0.27	Low	North America
141	0.6	Medium	0	No SHM	0.7699999999999999	High	Asia
142	1.0	Very High	0	No SHM	0.96	Very High	Europe
143	0.6	Medium	1	SHM available	0.5999999999999999	Medium	Asia
144	0.6	Medium	0	No SHM	0.7	High	Asia
145	0.4	Low	0	No SHM	0.3600000000000001	Low	Asia
146	0.4	Low	0	No SHM	0.16	No monitoring	Asia
147	0.8	High	1	SHM available	0.4800000000000001	Medium	Latin America/Caribbean
148	0.6	Medium	0	No SHM	0.0	No monitoring	Asia
149	0.6	Medium	0	No SHM	0.24000000000000005	Low	Asia
150	0.6	Medium	0	No SHM	0.7499999999999998	High	Asia
151	0.8	High	1	SHM available	0.5300000000000001	Medium	North America
152	0.6	Medium	1	SHM available	0.37000000000000005	Low	Asia
153	0.8	High	0	No SHM	0.6	High	Europe
154	0.8	High	0	No SHM	0.0	No monitoring	Asia
155	0.8	High	0	No SHM	0.8499999999999999	Very High	Africa
156	0.6	Medium	0	No SHM	0.8	Very High	North America
157	0.6	Medium	0	No SHM	0.84	Very High	North America
158	0.4	Low	0	No SHM	0.8999999999999999	Very High	North America
159	0.6	Medium	0	No SHM	0.7999999999999998	High	Asia
160	0.6	Medium	0	No SHM	0.0	No monitoring	Asia
161	0.6	Medium	0	No SHM	0.9999999999999999	Very High	Europe
162	0.8	High	0	No SHM	0.52	Medium	North America
163	0.4	Low	0	No SHM	0.42000000000000004	Medium	Oceania
164	0.6	Medium	0	No SHM	0.41000000000000003	Medium	Asia
165	0.4	Low	0	No SHM	0.9999999999999999	Very High	North America
166	0.8	High	0	No SHM	0.94	Very High	Europe
167	0.6	Medium	0	No SHM	0.8999999999999999	Very High	Asia
168	0.6	Medium	0	No SHM	0.55	Medium	Asia
169	0.6	Medium	0	No SHM	0.53	Medium	Asia
170	0.4	Low	0	No SHM	0.65	High	Middle East
171	0.4	Low	0	No SHM	0.9999999999999999	Very High	Europe
172	0.8	High	0	No SHM	0.38999999999999996	Low	North America
173	1.0	Very High	1	SHM available	0.98	Very High	Europe
174	0.8	High	1	SHM available	0.84	Very High	Asia
175	0.8	High	0	No SHM	0.4699999999999999	Medium	North America
176	0.4	Low	0	No SHM	0.2	Low	North America
177	0.8	High	0	No SHM	0.2	Low	North America
178	0.4	Low	0	No SHM	0.8999999999999999	Very High	Asia
179	0.6	Medium	0	No SHM	0.0	No monitoring	North America
180	0.6	Medium	0	No SHM	0.31000000000000005	Low	Asia
181	0.8	High	0	No SHM	0.1	No monitoring	North America
182	1.0	Very High	0	No SHM	0.1	No monitoring	North America
183	1.0	Very High	0	No SHM	0.43	Medium	North America
184	0.8	High	1	SHM available	0.52	Medium	North America
185	1.0	Very High	0	No SHM	0.24999999999999997	Low	North America
186	0.8	High	0	No SHM	0.7	High	North America
187	0.8	High	0	No SHM	0.55	Medium	North America
188	0.8	High	0	No SHM	0.36	Low	North America
189	0.6	Medium	0	No SHM	0.9999999999999999	Very High	Africa
190	0.8	High	0	No SHM	0.8999999999999999	Very High	North America
191	0.8	High	0	No SHM	0.13000000000000006	No monitoring	North America
192	0.8	High	0	No SHM	0.8999999999999999	Very High	North America
193	0.8	High	0	No SHM	0.5800000000000001	Medium	North America
194	0.8	High	0	No SHM	0.5800000000000001	Medium	North America
195	0.6	Medium	0	No SHM	0.55	Medium	Europe
196	0.6	Medium	0	No SHM	0.81	Very High	Europe
197	1.0	Very High	0	No SHM	0.6199999999999999	High	North America
198	0.4	Low	0	No SHM	0.7	High	Oceania
199	0.8	High	0	No SHM	0.010000000000000064	No monitoring	North America
200	0.8	High	0	No SHM	0.34	Low	North America
201	0.8	High	0	No SHM	0.52	Medium	North America
202	0.8	High	0	No SHM	0.7	High	North America
203	0.8	High	0	No SHM	0.19000000000000006	No monitoring	North America
204	0.8	High	0	No SHM	0.7	High	North America
205	0.6	Medium	0	No SHM	0.7	High	North America
206	1.0	Very High	0	No SHM	0.010000000000000009	No monitoring	North America
207	1.0	Very High	0	No SHM	0.32	Low	North America
208	0.4	Low	0	No SHM	0.5	Medium	Europe
209	0.8	High	0	No SHM	0.7	High	Oceania
210	0.6	Medium	0	No SHM	0.7	High	Oceania
211	0.6	Medium	0	No SHM	0.31000000000000005	Low	Europe
212	1.0	Very High	0	No SHM	0.7	High	North America
213	0.4	Low	0	No SHM	0.10000000000000003	No monitoring	North America
214	0.8	High	0	No SHM	0.10000000000000003	No monitoring	North America
215	1.0	Very High	0	No SHM	0.16000000000000003	No monitoring	North America
216	1.0	Very High	1	SHM available	0.6200000000000001	High	North America
218	0.4	Low	0	No SHM	0.6799999999999999	High	North America
219	0.8	High	0	No SHM	0.42	Medium	North America
220	1.0	Very High	0	No SHM	0.4100000000000001	Medium	North America
222	0.6	Medium	0	No SHM	0.39	Low	Europe
223	0.6	Medium	0	No SHM	0.1	No monitoring	North America
224	1.0	Very High	0	No SHM	0.34	Low	North America
225	0.8	High	0	No SHM	0.0	No monitoring	Asia
226	0.4	Low	0	No SHM	0.31	Low	North America
227	0.4	Low	0	No SHM	0.5599999999999999	Medium	Asia
228	0.2	Very Low	0	No SHM	0.30000000000000004	Low	Asia
230	0.2	Very Low	0	No SHM	0.84	Very High	Asia
231	0.6	Medium	0	No SHM	0.6500000000000001	High	North America
232	1.0	Very High	0	No SHM	0.44	Medium	North America
233	1.0	Very High	0	No SHM	0.4600000000000001	Medium	North America
234	0.4	Low	0	No SHM	0.69	High	Asia
235	0.8	High	0	No SHM	0.51	Medium	North America
236	0.8	High	0	No SHM	0.6799999999999999	High	North America
237	0.8	High	0	No SHM	0.22000000000000003	Low	North America
238	0.8	High	0	No SHM	0.73	High	Asia
239	0.8	High	0	No SHM	0.0	No monitoring	North America
240	0.6	Medium	0	No SHM	0.010000000000000009	No monitoring	North America
241	0.8	High	0	No SHM	0.0	No monitoring	North America
242	0.8	High	0	No SHM	0.27999999999999997	Low	North America
243	0.4	Low	0	No SHM	0.5900000000000001	Medium	North America
244	0.4	Low	0	No SHM	0.18000000000000002	No monitoring	North America
245	0.4	Low	0	No SHM	0.7	High	North America
246	0.8	High	0	No SHM	0.6399999999999999	High	North America
247	1.0	Very High	0	No SHM	0.18	No monitoring	North America
248	0.4	Low	1	SHM available	0.2800000000000001	Low	Europe
249	0.6	Medium	1	SHM available	0.2	Low	Asia
250	0.6	Medium	1	SHM available	0.16000000000000003	No monitoring	Asia
251	0.4	Low	1	SHM available	0.6799999999999999	High	Asia
252	0.6	Medium	1	SHM available	0.88	Very High	Asia
253	0.8	High	1	SHM available	0.24	Low	Europe
254	0.4	Low	1	SHM available	0.6199999999999999	High	Asia
255	0.6	Medium	1	SHM available	0.22000000000000003	Low	Asia
256	0.6	Medium	1	SHM available	0.8999999999999999	Very High	Asia
257	0.4	Low	1	SHM available	0.19000000000000003	No monitoring	Asia
258	0.4	Low	0	No SHM	0.55	Medium	Asia
259	0.4	Low	0	No SHM	0.03999999999999998	No monitoring	Europe
261	0.6	Medium	1	SHM available	0.49999999999999994	Medium	Asia
262	0.4	Low	1	SHM available	0.25	Low	Asia
263	0.6	Medium	1	SHM available	0.49000000000000005	Medium	Asia
264	0.4	Low	1	SHM available	0.7	High	Asia
265	0.4	Low	1	SHM available	0.6499999999999999	High	Asia
266	0.4	Low	0	No SHM	0.49000000000000016	Medium	Asia
267	0.4	Low	1	SHM available	0.7	High	Asia
268	0.6	Medium	1	SHM available	0.7999999999999998	High	Asia
269	0.4	Low	1	SHM available	0.36000000000000004	Low	Asia
270	0.4	Low	1	SHM available	0.7099999999999999	High	Asia
271	0.4	Low	1	SHM available	0.56	Medium	Asia
272	0.6	Medium	1	SHM available	0.13	No monitoring	Asia
273	0.6	Medium	0	No SHM	0.7999999999999998	High	Asia
274	0.6	Medium	0	No SHM	0.15000000000000002	No monitoring	Asia
275	0.4	Low	1	SHM available	0.11000000000000004	No monitoring	Asia
276	0.4	Low	1	SHM available	0.37	Low	Asia
277	0.6	Medium	1	SHM available	0.4699999999999999	Medium	Asia
278	0.8	High	0	No SHM	0.75	High	Asia
279	0.6	Medium	0	No SHM	0.4699999999999999	Medium	Asia
280	0.6	Medium	0	No SHM	0.8999999999999999	Very High	Asia
281	0.6	Medium	0	No SHM	0.6399999999999999	High	Asia
282	0.4	Low	0	No SHM	0.6599999999999999	High	Asia
283	0.4	Low	0	No SHM	0.7	High	Asia
284	0.6	Medium	1	SHM available	0.52	Medium	Europe
285	0.6	Medium	1	SHM available	0.33999999999999997	Low	Asia
286	0.6	Medium	1	SHM available	0.18000000000000002	No monitoring	Asia
287	0.6	Medium	1	SHM available	0.9999999999999999	Very High	Europe
288	0.8	High	0	No SHM	0.48000000000000004	Medium	Europe
289	0.6	Medium	0	No SHM	0.17	No monitoring	Latin America/Caribbean
290	0.4	Low	1	SHM available	0.66	High	Asia
291	0.6	Medium	0	No SHM	0.0	No monitoring	Asia
292	0.8	High	0	No SHM	0.7999999999999999	High	Asia
293	0.6	Medium	1	SHM available	0.51	Medium	Asia
294	0.6	Medium	1	SHM available	0.5299999999999998	Medium	Asia
295	0.6	Medium	0	No SHM	0.36000000000000015	Low	Asia
296	0.6	Medium	0	No SHM	0.4600000000000001	Medium	Asia
297	0.6	Medium	1	SHM available	0.8999999999999999	Very High	Asia
298	0.6	Medium	1	SHM available	0.39	Low	Asia
299	0.6	Medium	1	SHM available	0.29000000000000004	Low	Asia
300	0.4	Low	0	No SHM	0.88	Very High	Middle East
301	0.4	Low	0	No SHM	0.5499999999999998	Medium	Oceania
302	0.6	Medium	1	SHM available	0.9500000000000001	Very High	Europe
303	0.4	Low	0	No SHM	0.39999999999999997	Low	Latin America/Caribbean
304	0.6	Medium	0	No SHM	0.6300000000000001	High	Latin America/Caribbean
305	0.6	Medium	0	No SHM	0.7599999999999999	High	Europe
306	1.0	Very High	0	No SHM	0.5600000000000002	Medium	North America
307	1.0	Very High	0	No SHM	0.19000000000000003	No monitoring	North America
308	0.4	Low	0	No SHM	0.9999999999999999	Very High	Europe
309	0.6	Medium	1	SHM available	0.9999999999999999	Very High	Europe
310	0.4	Low	0	No SHM	0.75	High	Europe
311	0.4	Low	0	No SHM	0.9999999999999999	Very High	Middle East
312	0.4	Low	0	No SHM	0.9999999999999999	Very High	Europe
313	0.8	High	0	No SHM	0.9999999999999999	Very High	Europe
314	0.8	High	0	No SHM	0.9999999999999999	Very High	Europe
315	1.0	Very High	1	SHM available	0.88	Very High	Oceania
316	0.4	Low	0	No SHM	0.88	Very High	Oceania
317	0.6	Medium	0	No SHM	0.24000000000000005	Low	Oceania
318	0.6	Medium	0	No SHM	0.6599999999999999	High	Oceania
319	0.6	Medium	1	SHM available	0.8999999999999999	Very High	Oceania
320	0.6	Medium	0	No SHM	0.26	Low	Asia
321	0.8	High	0	No SHM	0.85	Very High	Europe
322	0.8	High	0	No SHM	0.98	Very High	Europe
323	0.8	High	0	No SHM	0.9199999999999999	Very High	Europe
324	0.4	Low	0	No SHM	0.63	High	Europe
325	0.4	Low	0	No SHM	0.9999999999999999	Very High	Europe
326	0.4	Low	0	No SHM	0.13000000000000006	No monitoring	Latin America/Caribbean
327	0.6	Medium	0	No SHM	0.7999999999999998	High	Latin America/Caribbean
328	0.6	Medium	0	No SHM	0.0	No monitoring	Latin America/Caribbean
329	0.6	Medium	1	SHM available	0.3000000000000001	Low	Latin America/Caribbean
330	0.4	Low	0	No SHM	0.41	Medium	Latin America/Caribbean
331	0.8	High	0	No SHM	0.23000000000000004	Low	Latin America/Caribbean
333	0.4	Low	0	No SHM	0.11000000000000004	No monitoring	Latin America/Caribbean
334	0.8	High	0	No SHM	0.1	No monitoring	Oceania
335	0.6	Medium	0	No SHM	0.8999999999999999	Very High	Oceania
336	0.4	Low	0	No SHM	0.6500000000000001	High	Oceania
337	0.4	Low	0	No SHM	0.6499999999999999	High	Oceania
338	0.8	High	0	No SHM	0.9999999999999999	Very High	Europe
339	0.8	High	0	No SHM	0.5499999999999999	Medium	Europe
340	0.4	Low	0	No SHM	0.92	Very High	Europe
341	0.4	Low	0	No SHM	0.28	Low	Europe
342	0.4	Low	0	No SHM	0.6500000000000001	High	Latin America/Caribbean
343	0.8	High	1	SHM available	5.551115123125783e-17	No monitoring	Latin America/Caribbean
344	0.4	Low	0	No SHM	0.36	Low	Europe
345	0.8	High	0	No SHM	0.9999999999999999	Very High	Africa
346	0.4	Low	0	No SHM	0.6599999999999999	High	Oceania
347	1.0	Very High	0	No SHM	0.5900000000000001	Medium	Latin America/Caribbean
348	0.8	High	0	No SHM	0.6399999999999999	High	Latin America/Caribbean
349	0.4	Low	1	SHM available	0.5	Medium	Europe
350	0.8	High	0	No SHM	0.49	Medium	Europe
351	0.6	Medium	0	No SHM	0.76	High	Europe
352	0.4	Low	0	No SHM	0.33999999999999997	Low	North America
353	0.8	High	1	SHM available	0.51	Medium	North America
354	0.4	Low	0	No SHM	0.17000000000000004	No monitoring	North America
355	0.8	High	0	No SHM	0.52	Medium	North America
356	0.4	Low	0	No SHM	0.04999999999999999	No monitoring	North America
358	0.4	Low	0	No SHM	0.8999999999999999	Very High	Latin America/Caribbean
359	0.8	High	0	No SHM	0.1	No monitoring	Latin America/Caribbean
360	0.4	Low	0	No SHM	0.7	High	Europe
361	0.8	High	0	No SHM	0.9999999999999999	Very High	Europe
362	0.8	High	0	No SHM	0.9999999999999999	Very High	Europe
363	0.4	Low	0	No SHM	0.9499999999999998	Very High	Europe
364	0.8	High	0	No SHM	0.6699999999999999	High	Europe
365	0.8	High	0	No SHM	0.9999999999999999	Very High	Europe
366	0.6	Medium	0	No SHM	0.96	Very High	Europe
367	0.4	Low	0	No SHM	0.41000000000000003	Medium	Europe
368	0.4	Low	0	No SHM	0.6300000000000001	High	Europe
369	0.4	Low	0	No SHM	0.7699999999999999	High	Europe
370	0.8	High	0	No SHM	0.83	Very High	Europe
371	0.4	Low	0	No SHM	0.9999999999999999	Very High	Europe
372	0.8	High	0	No SHM	0.20000000000000004	Low	Oceania
373	0.6	Medium	0	No SHM	0.71	High	Europe
375	0.4	Low	0	No SHM	0.2	Low	Europe
376	0.4	Low	0	No SHM	0.6400000000000001	High	Africa
377	0.6	Medium	0	No SHM	0.13999999999999999	No monitoring	Asia
378	0.8	High	0	No SHM	0.9	Very High	Middle East
380	0.6	Medium	0	No SHM	0.22	Low	Asia
381	0.6	Medium	1	SHM available	0.24999999999999994	Low	Asia
382	0.4	Low	0	No SHM	0.6100000000000001	High	Europe
383	0.4	Low	0	No SHM	0.6399999999999999	High	Asia
384	0.4	Low	0	No SHM	0.7	High	Asia
385	0.8	High	0	No SHM	0.98	Very High	Europe
386	0.6	Medium	0	No SHM	0.73	High	Europe
387	0.4	Low	0	No SHM	0.51	Medium	Europe
388	0.4	Low	0	No SHM	0.9999999999999999	Very High	Europe
389	0.4	Low	0	No SHM	0.64	High	Asia
390	0.8	High	0	No SHM	0.37	Low	North America
391	0.4	Low	0	No SHM	0.07	No monitoring	North America
392	0.8	High	0	No SHM	0.1	No monitoring	North America
393	0.4	Low	0	No SHM	0.62	High	Europe
394	0.4	Low	0	No SHM	0.9999999999999999	Very High	Europe
395	0.4	Low	0	No SHM	0.49000000000000005	Medium	Europe
396	0.6	Medium	0	No SHM	0.45000000000000007	Medium	Asia
397	0.6	Medium	0	No SHM	0.55	Medium	Asia
398	1.0	Very High	0	No SHM	0.76	High	Europe
399	0.4	Low	0	No SHM	0.45000000000000007	Medium	Europe
400	0.6	Medium	0	No SHM	0.37	Low	Europe
401	1.0	Very High	0	No SHM	0.7999999999999999	High	Europe
402	0.8	High	0	No SHM	0.2	Low	Europe
403	0.6	Medium	0	No SHM	0.26	Low	Latin America/Caribbean
404	1.0	Very High	0	No SHM	0.91	Very High	Europe
405	0.6	Medium	1	SHM available	0.93	Very High	Europe
406	0.4	Low	0	No SHM	0.77	High	Europe
407	0.4	Low	0	No SHM	0.88	Very High	Europe
408	1.0	Very High	0	No SHM	0.6399999999999999	High	Asia
409	0.4	Low	0	No SHM	0.28	Low	Middle East
410	0.4	Low	0	No SHM	0.8999999999999999	Very High	Middle East
411	0.4	Low	0	No SHM	0.7	High	North America
412	0.4	Low	0	No SHM	0.4600000000000001	Medium	North America
414	0.4	Low	0	No SHM	0.39999999999999997	Low	North America
415	0.4	Low	0	No SHM	0.0	No monitoring	North America
416	0.8	High	0	No SHM	0.1800000000000001	No monitoring	North America
417	0.8	High	0	No SHM	0.6499999999999999	High	North America
418	0.6	Medium	0	No SHM	0.56	Medium	North America
419	0.4	Low	0	No SHM	0.5699999999999998	Medium	North America
420	0.6	Medium	0	No SHM	0.8999999999999999	Very High	Asia
421	0.8	High	0	No SHM	0.9999999999999999	Very High	Europe
422	0.4	Low	0	No SHM	0.9999999999999999	Very High	Europe
423	0.6	Medium	0	No SHM	0.8	Very High	Europe
424	0.4	Low	0	No SHM	0.58	Medium	Europe
425	0.4	Low	0	No SHM	0.84	Very High	Middle East
426	0.6	Medium	0	No SHM	0.6	High	Europe
427	0.4	Low	0	No SHM	0.9	Very High	Europe
428	1.0	Very High	0	No SHM	0.5	Medium	Europe
429	0.4	Low	0	No SHM	0.65	High	Europe
430	0.6	Medium	0	No SHM	0.8999999999999999	Very High	Latin America/Caribbean
431	0.8	High	0	No SHM	0.24999999999999997	Low	Latin America/Caribbean
432	0.6	Medium	0	No SHM	0.55	Medium	Europe
433	0.6	Medium	0	No SHM	0.9999999999999999	Very High	Europe
434	0.8	High	0	No SHM	0.65	High	Europe
435	0.6	Medium	0	No SHM	0.9999999999999999	Very High	Europe
436	0.6	Medium	0	No SHM	0.88	Very High	Latin America/Caribbean
437	0.6	Medium	0	No SHM	0.9999999999999999	Very High	Africa
438	0.6	Medium	0	No SHM	0.25	Low	Europe
439	0.6	Medium	0	No SHM	0.6799999999999999	High	Europe
440	0.8	High	0	No SHM	0.9500000000000001	Very High	Europe
441	0.6	Medium	0	No SHM	0.79	High	Asia
442	0.8	High	1	SHM available	0.77	High	Europe
443	0.8	High	0	No SHM	0.9999999999999999	Very High	Europe
444	0.6	Medium	0	No SHM	0.7999999999999999	High	Asia
445	0.4	Low	0	No SHM	0.9999999999999999	Very High	Europe
446	0.4	Low	0	No SHM	0.94	Very High	Europe
447	0.6	Medium	0	No SHM	0.0	No monitoring	Asia
448	0.8	High	0	No SHM	0.9	Very High	Europe
449	0.8	High	0	No SHM	0.78	High	Europe
450	0.4	Low	0	No SHM	0.0	No monitoring	Asia
451	1.0	Very High	0	No SHM	0.5000000000000001	Medium	Asia
452	0.4	Low	0	No SHM	0.8999999999999999	Very High	Asia
454	0.8	High	0	No SHM	0.8999999999999999	Very High	Latin America/Caribbean
455	0.8	High	0	No SHM	0.27	Low	Africa
456	0.6	Medium	0	No SHM	0.73	High	Asia
457	0.6	Medium	0	No SHM	0.1	No monitoring	Asia
458	0.4	Low	0	No SHM	0.16	No monitoring	Oceania
459	0.4	Low	0	No SHM	0.56	Medium	Europe
460	0.8	High	0	No SHM	0.0	No monitoring	North America
461	1.0	Very High	0	No SHM	0.7	High	North America
462	0.8	High	0	No SHM	0.030000000000000082	No monitoring	North America
463	0.8	High	0	No SHM	0.0	No monitoring	North America
464	1.0	Very High	0	No SHM	0.5	Medium	North America
465	0.4	Low	0	No SHM	0.86	Very High	North America
467	0.8	High	0	No SHM	0.0	No monitoring	Europe
468	0.8	High	0	No SHM	0.0	No monitoring	Africa
469	0.4	Low	0	No SHM	0.0	No monitoring	Africa
470	0.6	Medium	0	No SHM	0.6900000000000001	High	Asia
471	0.6	Medium	0	No SHM	0.9999999999999999	Very High	Europe
472	0.4	Low	0	No SHM	0.9	Very High	Europe
473	1.0	Very High	0	No SHM	0.7799999999999999	High	Europe
474	0.4	Low	0	No SHM	0.22000000000000003	Low	Europe
475	0.6	Medium	0	No SHM	0.8999999999999999	Very High	Asia
476	0.4	Low	0	No SHM	0.72	High	Europe
477	0.6	Medium	0	No SHM	0.75	High	Europe
478	0.8	High	1	SHM available	0.5599999999999999	Medium	Europe
479	0.6	Medium	1	SHM available	0.39999999999999997	Low	Europe
480	0.6	Medium	0	No SHM	0.2	Low	Europe
481	1.0	Very High	1	SHM available	0.79	High	Europe
482	0.6	Medium	1	SHM available	0.79	High	Europe
483	1.0	Very High	0	No SHM	0.7100000000000001	High	Europe
484	0.8	High	1	SHM available	0.77	High	Europe
485	0.6	Medium	1	SHM available	0.94	Very High	Europe
486	0.8	High	0	No SHM	0.59	Medium	Europe
487	1.0	Very High	0	No SHM	0.6300000000000001	High	Europe
488	0.8	High	0	No SHM	0.22000000000000003	Low	Europe
489	0.4	Low	0	No SHM	0.22000000000000003	Low	Europe
490	0.6	Medium	0	No SHM	0.32	Low	Europe
491	0.4	Low	0	No SHM	0.65	High	Europe
492	0.6	Medium	0	No SHM	0.98	Very High	Europe
493	0.8	High	0	No SHM	0.2	Low	Europe
494	0.8	High	0	No SHM	0.96	Very High	Europe
495	0.6	Medium	0	No SHM	0.89	Very High	Europe
496	0.6	Medium	0	No SHM	0.51	Medium	Europe
497	0.8	High	0	No SHM	0.32	Low	Europe
498	0.4	Low	0	No SHM	0.67	High	Europe
499	0.4	Low	0	No SHM	0.31	Low	Europe
500	0.4	Low	0	No SHM	0.76	High	Europe
501	0.8	High	0	No SHM	0.38	Low	Europe
502	0.4	Low	0	No SHM	0.8999999999999999	Very High	Europe
503	0.4	Low	0	No SHM	0.36	Low	Europe
504	0.8	High	0	No SHM	0.2	Low	Europe
505	0.4	Low	0	No SHM	0.2	Low	Europe
506	0.8	High	1	SHM available	0.9999999999999999	Very High	Europe
507	0.4	Low	0	No SHM	0.6	High	North America
508	0.8	High	0	No SHM	0.6299999999999999	High	North America
509	0.6	Medium	0	No SHM	0.6300000000000001	High	North America
511	0.8	High	0	No SHM	0.8999999999999999	Very High	North America
512	0.6	Medium	0	No SHM	0.2800000000000001	Low	North America
513	0.4	Low	0	No SHM	0.52	Medium	North America
514	1.0	Very High	0	No SHM	0.49000000000000005	Medium	Africa
515	0.8	High	0	No SHM	0.11000000000000004	No monitoring	North America
516	0.8	High	0	No SHM	0.7	High	North America
517	0.8	High	0	No SHM	0.44	Medium	North America
518	1.0	Very High	0	No SHM	0.6	High	North America
519	0.8	High	0	No SHM	0.64	High	North America
520	1.0	Very High	0	No SHM	0.5499999999999998	Medium	North America
521	0.8	High	0	No SHM	0.030000000000000082	No monitoring	North America
523	0.8	High	0	No SHM	0.48999999999999994	Medium	North America
524	1.0	Very High	0	No SHM	0.6500000000000001	High	North America
525	0.6	Medium	1	SHM available	0.9999999999999999	Very High	Europe
526	0.4	Low	0	No SHM	0.33000000000000007	Low	Asia
527	0.8	High	0	No SHM	0.29999999999999993	Low	Asia
528	0.4	Low	0	No SHM	0.0	No monitoring	Asia
529	0.6	Medium	0	No SHM	0.6499999999999999	High	Asia
530	0.6	Medium	0	No SHM	0.38	Low	Asia
531	0.6	Medium	0	No SHM	0.67	High	Asia
532	0.4	Low	0	No SHM	0.2700000000000001	Low	Asia
533	0.6	Medium	0	No SHM	0.5	Medium	Europe
535	0.6	Medium	0	No SHM	0.39	Low	Europe
536	0.6	Medium	0	No SHM	0.9999999999999999	Very High	Europe
537	0.6	Medium	0	No SHM	0.48	Medium	Asia
538	0.4	Low	0	No SHM	0.9999999999999999	Very High	Europe
539	0.8	High	0	No SHM	0.66	High	Europe
540	0.8	High	0	No SHM	0.6699999999999999	High	Europe
541	0.4	Low	0	No SHM	0.8499999999999999	Very High	North America
542	0.4	Low	0	No SHM	0.51	Medium	North America
543	0.8	High	0	No SHM	0.8100000000000002	Very High	North America
544	0.8	High	0	No SHM	0.33000000000000007	Low	North America
545	1.0	Very High	0	No SHM	0.8400000000000001	Very High	North America
546	0.8	High	0	No SHM	0.27	Low	North America
547	0.4	Low	0	No SHM	0.66	High	Europe
548	0.8	High	0	No SHM	0.4	Medium	Europe
549	0.4	Low	0	No SHM	0.9999999999999999	Very High	Europe
550	0.6	Medium	1	SHM available	0.93	Very High	Europe
551	0.4	Low	0	No SHM	0.45000000000000007	Medium	Europe
552	0.4	Low	0	No SHM	0.8999999999999999	Very High	Europe
553	0.4	Low	0	No SHM	0.72	High	Europe
554	0.8	High	0	No SHM	0.8999999999999999	Very High	Asia
555	0.4	Low	0	No SHM	0.52	Medium	Asia
556	0.8	High	0	No SHM	0.0	No monitoring	Europe
557	0.6	Medium	0	No SHM	0.8999999999999999	Very High	Asia
558	1.0	Very High	0	No SHM	0.020000000000000018	No monitoring	North America
559	1.0	Very High	0	No SHM	0.55	Medium	North America
560	0.8	High	0	No SHM	0.55	Medium	North America
561	0.8	High	0	No SHM	0.3499999999999999	Low	North America
562	1.0	Very High	0	No SHM	0.6499999999999999	High	North America
563	1.0	Very High	0	No SHM	0.36000000000000015	Low	North America
564	0.8	High	0	No SHM	0.2	Low	North America
565	1.0	Very High	0	No SHM	0.6399999999999999	High	North America
566	0.8	High	0	No SHM	0.6500000000000001	High	North America
567	1.0	Very High	0	No SHM	0.3	Low	North America
568	1.0	Very High	0	No SHM	0.08999999999999997	No monitoring	North America
570	1.0	Very High	0	No SHM	0.9999999999999999	Very High	North America
571	0.8	High	0	No SHM	0.5700000000000001	Medium	North America
572	1.0	Very High	1	SHM available	0.18	No monitoring	North America
573	0.8	High	0	No SHM	0.010000000000000064	No monitoring	North America
574	1.0	Very High	0	No SHM	0.7	High	North America
575	0.8	High	0	No SHM	0.2800000000000001	Low	North America
576	0.8	High	0	No SHM	0.6100000000000001	High	North America
577	0.4	Low	0	No SHM	0.6599999999999999	High	North America
578	1.0	Very High	0	No SHM	0.0	No monitoring	North America
579	0.8	High	0	No SHM	0.6200000000000001	High	North America
580	1.0	Very High	0	No SHM	0.23000000000000004	Low	North America
581	1.0	Very High	0	No SHM	0.21000000000000002	Low	North America
582	0.8	High	0	No SHM	0.7	High	North America
583	0.8	High	0	No SHM	0.21000000000000002	Low	North America
584	0.6	Medium	0	No SHM	0.8999999999999999	Very High	North America
585	0.8	High	0	No SHM	0.8999999999999999	Very High	North America
586	0.6	Medium	0	No SHM	0.2700000000000001	Low	North America
587	0.6	Medium	0	No SHM	0.33	Low	North America
588	0.6	Medium	0	No SHM	0.5700000000000001	Medium	North America
589	0.6	Medium	0	No SHM	0.12000000000000005	No monitoring	North America
590	0.6	Medium	0	No SHM	0.9999999999999999	Very High	North America
591	0.6	Medium	0	No SHM	0.9999999999999999	Very High	North America
593	0.8	High	0	No SHM	0.23000000000000004	Low	North America
594	0.8	High	0	No SHM	0.04999999999999999	No monitoring	North America
596	0.6	Medium	0	No SHM	0.7	High	North America
597	0.8	High	0	No SHM	0.86	Very High	North America
598	0.8	High	0	No SHM	0.0	No monitoring	North America
599	0.6	Medium	0	No SHM	0.0	No monitoring	North America
600	0.6	Medium	0	No SHM	0.0	No monitoring	North America
601	0.6	Medium	0	No SHM	0.28	Low	North America
602	0.6	Medium	0	No SHM	0.55	Medium	North America
603	1.0	Very High	0	No SHM	0.7	High	North America
604	0.6	Medium	1	SHM available	0.08000000000000007	No monitoring	North America
605	0.6	Medium	0	No SHM	0.9999999999999999	Very High	Middle East
606	0.4	Low	0	No SHM	0.9400000000000001	Very High	Europe
607	0.8	High	0	No SHM	0.8200000000000001	Very High	Asia
608	0.8	High	0	No SHM	0.8999999999999999	Very High	Asia
609	0.6	Medium	0	No SHM	0.8999999999999999	Very High	Asia
610	0.8	High	0	No SHM	0.75	High	Asia
611	0.8	High	0	No SHM	0.8999999999999999	Very High	Asia
612	0.8	High	0	No SHM	0.55	Medium	Europe
613	0.8	High	0	No SHM	0.9999999999999999	Very High	Africa
614	0.8	High	0	No SHM	0.7999999999999999	High	Europe
615	0.8	High	0	No SHM	0.9999999999999999	Very High	Europe
616	0.6	Medium	0	No SHM	0.8999999999999999	Very High	Asia
617	0.6	Medium	0	No SHM	0.1	No monitoring	Asia
618	0.6	Medium	0	No SHM	0.74	High	Asia
619	0.8	High	0	No SHM	0.45	Medium	Latin America/Caribbean
620	0.8	High	0	No SHM	0.23	Low	Latin America/Caribbean
621	0.6	Medium	0	No SHM	0.88	Very High	Latin America/Caribbean
622	0.6	Medium	0	No SHM	0.6400000000000001	High	Asia
623	0.6	Medium	0	No SHM	0.89	Very High	Asia
624	0.8	High	0	No SHM	0.5	Medium	Asia
625	0.6	Medium	0	No SHM	0.22000000000000003	Low	Europe
626	0.4	Low	1	SHM available	0.56	Medium	Asia
627	0.6	Medium	0	No SHM	0.36000000000000004	Low	Africa
628	0.8	High	1	SHM available	0.45999999999999996	Medium	Europe
629	0.8	High	0	No SHM	0.49	Medium	Europe
630	0.8	High	0	No SHM	0.9999999999999999	Very High	Europe
631	0.4	Low	0	No SHM	0.41000000000000003	Medium	Europe
632	0.6	Medium	0	No SHM	0.8999999999999999	Very High	Asia
633	0.4	Low	0	No SHM	0.34	Low	Africa
634	0.4	Low	0	No SHM	0.22000000000000003	Low	North America
635	1.0	Very High	0	No SHM	0.21000000000000002	Low	North America
636	1.0	Very High	0	No SHM	0.31	Low	North America
637	0.8	High	0	No SHM	0.7	High	North America
638	0.8	High	0	No SHM	0.54	Medium	North America
639	1.0	Very High	0	No SHM	0.44	Medium	North America
640	0.8	High	1	SHM available	0.5800000000000001	Medium	North America
641	1.0	Very High	0	No SHM	0.0	No monitoring	North America
642	0.8	High	0	No SHM	0.26000000000000006	Low	North America
643	0.8	High	0	No SHM	0.19000000000000003	No monitoring	North America
644	1.0	Very High	0	No SHM	0.07	No monitoring	North America
645	1.0	Very High	0	No SHM	0.52	Medium	North America
646	0.8	High	0	No SHM	5.551115123125783e-17	No monitoring	North America
648	1.0	Very High	0	No SHM	0.08000000000000002	No monitoring	North America
649	0.8	High	0	No SHM	0.0	No monitoring	North America
650	0.8	High	0	No SHM	0.0	No monitoring	North America
653	0.8	High	0	No SHM	0.7	High	North America
654	0.8	High	0	No SHM	0.6000000000000001	High	North America
656	0.8	High	0	No SHM	0.12	No monitoring	North America
657	0.8	High	0	No SHM	0.37000000000000005	Low	North America
658	1.0	Very High	0	No SHM	0.19000000000000006	No monitoring	North America
660	0.8	High	0	No SHM	0.08000000000000002	No monitoring	North America
661	0.8	High	0	No SHM	0.84	Very High	North America
662	0.8	High	0	No SHM	0.45999999999999996	Medium	North America
663	0.8	High	0	No SHM	0.5600000000000002	Medium	North America
664	0.4	Low	0	No SHM	0.1	No monitoring	North America
665	0.8	High	0	No SHM	0.31	Low	North America
666	0.8	High	0	No SHM	0.41	Medium	North America
667	0.8	High	0	No SHM	0.3900000000000001	Low	North America
668	0.6	Medium	0	No SHM	0.7	High	North America
669	0.6	Medium	0	No SHM	0.9999999999999999	Very High	North America
670	1.0	Very High	0	No SHM	0.1700000000000001	No monitoring	North America
671	0.8	High	0	No SHM	0.52	Medium	North America
672	0.8	High	0	No SHM	0.7	High	North America
673	1.0	Very High	0	No SHM	0.010000000000000009	No monitoring	North America
674	1.0	Very High	0	No SHM	0.10000000000000003	No monitoring	North America
675	0.4	Low	0	No SHM	0.5700000000000001	Medium	North America
676	1.0	Very High	0	No SHM	0.37999999999999995	Low	North America
677	1.0	Very High	0	No SHM	0.0	No monitoring	North America
678	0.8	High	0	No SHM	0.8999999999999999	Very High	North America
679	0.8	High	0	No SHM	0.08000000000000002	No monitoring	North America
680	0.8	High	0	No SHM	0.5	Medium	North America
681	1.0	Very High	0	No SHM	0.9400000000000001	Very High	North America
683	0.8	High	0	No SHM	0.24000000000000005	Low	North America
684	0.8	High	0	No SHM	0.2800000000000001	Low	North America
685	0.8	High	0	No SHM	0.4	Medium	North America
686	0.8	High	0	No SHM	0.36999999999999994	Low	North America
687	1.0	Very High	0	No SHM	0.0	No monitoring	North America
688	1.0	Very High	0	No SHM	0.0	No monitoring	North America
689	0.8	High	0	No SHM	0.1	No monitoring	North America
690	0.8	High	0	No SHM	0.62	High	North America
691	0.4	Low	0	No SHM	0.11000000000000004	No monitoring	North America
692	0.8	High	0	No SHM	0.26000000000000006	Low	North America
693	0.4	Low	0	No SHM	0.34000000000000014	Low	North America
694	0.8	High	0	No SHM	0.5800000000000001	Medium	North America
695	0.4	Low	0	No SHM	0.5800000000000001	Medium	North America
696	1.0	Very High	0	No SHM	0.7	High	North America
697	1.0	Very High	0	No SHM	0.46	Medium	North America
698	0.4	Low	0	No SHM	0.5700000000000001	Medium	North America
699	0.8	High	0	No SHM	0.54	Medium	North America
700	0.8	High	0	No SHM	0.24000000000000005	Low	North America
701	0.8	High	0	No SHM	0.06	No monitoring	North America
702	0.8	High	0	No SHM	0.2700000000000001	Low	North America
703	0.8	High	0	No SHM	0.54	Medium	North America
704	0.6	Medium	0	No SHM	0.38999999999999996	Low	North America
705	0.8	High	0	No SHM	0.6799999999999999	High	North America
706	0.8	High	0	No SHM	0.08000000000000002	No monitoring	North America
707	1.0	Very High	0	No SHM	0.0	No monitoring	North America
708	0.8	High	0	No SHM	0.0	No monitoring	North America
709	0.8	High	0	No SHM	0.12000000000000002	No monitoring	North America
710	0.8	High	0	No SHM	0.5899999999999999	Medium	North America
711	0.8	High	0	No SHM	0.6499999999999999	High	North America
712	0.6	Medium	1	SHM available	0.19000000000000006	No monitoring	North America
713	0.6	Medium	0	No SHM	0.52	Medium	North America
714	0.6	Medium	0	No SHM	0.18	No monitoring	North America
715	0.6	Medium	0	No SHM	0.48000000000000004	Medium	North America
716	0.6	Medium	0	No SHM	0.020000000000000073	No monitoring	North America
717	0.6	Medium	0	No SHM	0.8500000000000001	Very High	North America
718	0.6	Medium	0	No SHM	0.0	No monitoring	North America
719	0.6	Medium	0	No SHM	0.6799999999999999	High	North America
720	0.6	Medium	0	No SHM	0.0	No monitoring	North America
721	0.6	Medium	0	No SHM	0.5800000000000001	Medium	North America
722	0.6	Medium	0	No SHM	0.41	Medium	North America
723	0.4	Low	0	No SHM	0.13000000000000006	No monitoring	North America
724	0.6	Medium	0	No SHM	0.0	No monitoring	North America
725	0.4	Low	0	No SHM	0.36999999999999994	Low	North America
726	0.6	Medium	0	No SHM	0.12000000000000005	No monitoring	North America
727	0.4	Low	0	No SHM	0.41	Medium	North America
728	0.4	Low	0	No SHM	0.0	No monitoring	North America
729	0.4	Low	0	No SHM	0.0	No monitoring	North America
730	0.4	Low	0	No SHM	0.52	Medium	North America
731	0.4	Low	0	No SHM	0.19000000000000003	No monitoring	Latin America/Caribbean
732	0.6	Medium	0	No SHM	0.28	Low	Europe
733	0.4	Low	0	No SHM	0.98	Very High	Europe
734	0.4	Low	0	No SHM	0.9499999999999998	Very High	Europe
735	0.6	Medium	0	No SHM	0.24000000000000002	Low	Europe
736	0.6	Medium	0	No SHM	0.23999999999999996	Low	Latin America/Caribbean
737	0.4	Low	0	No SHM	0.6500000000000001	High	Latin America/Caribbean
738	0.6	Medium	0	No SHM	0.9999999999999999	Very High	Asia
739	0.6	Medium	0	No SHM	0.56	Medium	Europe
740	0.6	Medium	0	No SHM	0.6	High	Europe
741	0.6	Medium	0	No SHM	0.89	Very High	Europe
742	0.6	Medium	0	No SHM	0.87	Very High	Europe
743	0.4	Low	0	No SHM	0.83	Very High	Europe
744	0.6	Medium	1	SHM available	0.9999999999999999	Very High	Europe
745	0.8	High	1	SHM available	0.9999999999999999	Very High	Europe
746	0.6	Medium	1	SHM available	0.0	No monitoring	Europe
747	0.6	Medium	1	SHM available	0.96	Very High	Europe
748	0.6	Medium	0	No SHM	0.7	High	Europe
749	0.6	Medium	0	No SHM	0.0	No monitoring	Europe
750	0.6	Medium	0	No SHM	0.7	High	Middle East
751	0.6	Medium	0	No SHM	0.43999999999999995	Medium	Europe
752	0.6	Medium	0	No SHM	0.39	Low	Asia
753	0.6	Medium	0	No SHM	0.8999999999999999	Very High	Africa
754	0.6	Medium	0	No SHM	0.88	Very High	Asia
756	0.6	Medium	0	No SHM	0.8500000000000001	Very High	Asia
757	0.4	Low	0	No SHM	0.79	High	Asia
758	0.6	Medium	1	SHM available	0.7099999999999999	High	Asia
759	0.8	High	0	No SHM	0.9999999999999999	Very High	Europe
760	0.8	High	1	SHM available	0.7699999999999999	High	Europe
761	1.0	Very High	0	No SHM	0.9500000000000001	Very High	Europe
762	0.6	Medium	0	No SHM	0.6000000000000001	High	Europe
763	0.8	High	0	No SHM	0.22000000000000003	Low	Europe
764	0.4	Low	0	No SHM	0.6400000000000001	High	Europe
765	0.6	Medium	0	No SHM	0.71	High	Asia
766	0.6	Medium	0	No SHM	0.4700000000000001	Medium	Asia
767	0.4	Low	0	No SHM	0.8999999999999999	Very High	Africa
768	0.6	Medium	0	No SHM	0.88	Very High	Asia
769	0.8	High	0	No SHM	0.74	High	Asia
770	0.6	Medium	0	No SHM	0.42000000000000004	Medium	Asia
771	0.6	Medium	0	No SHM	0.3500000000000001	Low	Asia
772	0.4	Low	0	No SHM	0.8400000000000001	Very High	Asia
773	0.4	Low	0	No SHM	0.9999999999999999	Very High	Middle East
774	0.6	Medium	0	No SHM	0.9999999999999999	Very High	Middle East
775	0.4	Low	0	No SHM	0.9999999999999999	Very High	Middle East
776	0.6	Medium	0	No SHM	0.9999999999999999	Very High	Europe
777	0.8	High	0	No SHM	0.9999999999999999	Very High	Europe
778	0.6	Medium	0	No SHM	0.98	Very High	Europe
779	0.8	High	0	No SHM	0.9999999999999999	Very High	Europe
780	0.4	Low	0	No SHM	0.46	Medium	Europe
781	0.8	High	0	No SHM	0.89	Very High	Europe
782	0.4	Low	0	No SHM	0.8999999999999999	Very High	Latin America/Caribbean
783	0.6	Medium	0	No SHM	0.1	No monitoring	Latin America/Caribbean
784	0.6	Medium	0	No SHM	0.84	Very High	Asia
785	0.6	Medium	0	No SHM	0.74	High	Asia
786	0.6	Medium	0	No SHM	0.79	High	Asia
787	0.6	Medium	0	No SHM	0.52	Medium	Asia
788	0.4	Low	0	No SHM	0.24999999999999997	Low	Asia
789	0.6	Medium	0	No SHM	0.7999999999999999	High	Asia
790	0.6	Medium	0	No SHM	0.6	High	Asia
791	0.4	Low	0	No SHM	0.7900000000000001	High	Asia
