# Supplementary material for: Global geo-hazard risk assessment of long-span bridges enhanced with InSAR availability
Source: Nat Commun. 2025 Oct 13;16:9048. doi: 10.1038/s41467-025-64260-x (PMC12518672; doi:10.1038/s41467-025-64260-x)
Supplement: Supplementary file 3 — Source Data [file 41467_2025_64260_MOESM3_ESM.zip › fig4a_vulnerability_by_continent.csv]

ID	Vulnerability_norm	Vulnerability_norm_class	Region
15	0.8	High	Asia
18	0.6	Medium	Asia
19	0.8	High	Europe
20	0.4	Low	Middle East
21	0.6	Medium	Asia
22	0.6	Medium	Asia
23	0.6	Medium	Asia
24	0.8	High	Europe
25	0.4	Low	Middle East
26	0.6	Medium	Asia
27	0.6	Medium	Asia
35	0.4	Low	Europe
36	0.8	High	North America
37	0.4	Low	North America
38	0.6	Medium	Asia
39	0.8	High	Europe
40	0.4	Low	Asia
41	0.6	Medium	Asia
42	0.4	Low	North America
43	0.4	Low	Asia
44	0.4	Low	Asia
45	0.6	Medium	Asia
46	0.8	High	Asia
47	0.8	High	Middle East
48	0.6	Medium	Asia
49	0.6	Medium	Asia
50	0.4	Low	Asia
51	0.4	Low	Middle East
52	0.4	Low	North America
53	0.8	High	Asia
54	0.8	High	Asia
55	0.8	High	Europe
56	1.0	Very High	Europe
57	0.8	High	Asia
58	0.8	High	Europe
59	0.6	Medium	Asia
60	0.8	High	Asia
61	0.6	Medium	Asia
62	0.8	High	Asia
63	0.6	Medium	Asia
64	1.0	Very High	Asia
65	0.4	Low	Asia
66	0.4	Low	North America
67	0.6	Medium	North America
68	0.8	High	Europe
69	0.4	Low	Asia
70	0.4	Low	Asia
71	0.4	Low	Asia
72	0.4	Low	Asia
73	0.4	Low	Asia
74	0.8	High	Asia
75	0.8	High	Asia
76	0.8	High	Asia
77	0.6	Medium	North America
78	0.8	High	Asia
79	0.4	Low	Latin America/Caribbean
80	0.4	Low	Asia
81	0.4	Low	North America
82	0.8	High	North America
83	0.6	Medium	Europe
84	0.8	High	North America
85	0.8	High	North America
86	0.8	High	North America
87	0.6	Medium	Asia
88	0.6	Medium	Asia
89	0.4	Low	Asia
90	0.8	High	Europe
91	0.6	Medium	Asia
92	0.4	Low	North America
93	1.0	Very High	Europe
94	0.4	Low	Europe
95	0.8	High	Asia
96	0.6	Medium	Asia
97	0.4	Low	Asia
98	0.6	Medium	Europe
99	0.6	Medium	Asia
100	0.6	Medium	Europe
101	0.8	High	Asia
102	0.8	High	North America
103	0.8	High	Asia
104	0.6	Medium	Asia
105	1.0	Very High	North America
106	0.8	High	Asia
107	0.4	Low	Asia
108	0.4	Low	Asia
109	0.8	High	North America
110	0.4	Low	Europe
111	0.4	Low	Europe
112	0.4	Low	Europe
113	1.0	Very High	Africa
114	0.4	Low	Europe
115	0.8	High	Asia
116	0.6	Medium	Asia
117	0.6	Medium	Asia
118	0.6	Medium	Asia
119	0.8	High	North America
120	0.6	Medium	Asia
121	0.8	High	North America
122	0.8	High	Oceania
123	0.6	Medium	Asia
124	0.4	Low	Asia
125	0.4	Low	Asia
126	0.4	Low	Asia
127	0.6	Medium	Asia
128	0.6	Medium	Asia
129	0.6	Medium	Asia
130	0.6	Medium	Asia
131	0.8	High	Europe
132	0.4	Low	Asia
133	0.6	Medium	Asia
134	0.6	Medium	Asia
135	0.4	Low	Asia
136	0.8	High	North America
137	0.6	Medium	Asia
138	0.4	Low	Europe
139	0.6	Medium	Asia
140	0.8	High	North America
141	0.6	Medium	Asia
142	1.0	Very High	Europe
143	0.6	Medium	Asia
144	0.6	Medium	Asia
145	0.4	Low	Asia
146	0.4	Low	Asia
147	0.8	High	Latin America/Caribbean
148	0.6	Medium	Asia
149	0.6	Medium	Asia
150	0.6	Medium	Asia
151	0.8	High	North America
152	0.6	Medium	Asia
153	0.8	High	Europe
154	0.8	High	Asia
155	0.8	High	Africa
156	0.6	Medium	North America
157	0.6	Medium	North America
158	0.4	Low	North America
159	0.6	Medium	Asia
160	0.6	Medium	Asia
161	0.6	Medium	Europe
162	0.8	High	North America
163	0.4	Low	Oceania
164	0.6	Medium	Asia
165	0.4	Low	North America
166	0.8	High	Europe
167	0.6	Medium	Asia
168	0.6	Medium	Asia
169	0.6	Medium	Asia
170	0.4	Low	Middle East
171	0.4	Low	Europe
172	0.8	High	North America
173	1.0	Very High	Europe
174	0.8	High	Asia
175	0.8	High	North America
176	0.4	Low	North America
177	0.8	High	North America
178	0.4	Low	Asia
179	0.6	Medium	North America
180	0.6	Medium	Asia
181	0.8	High	North America
182	1.0	Very High	North America
183	1.0	Very High	North America
184	0.8	High	North America
185	1.0	Very High	North America
186	0.8	High	North America
187	0.8	High	North America
188	0.8	High	North America
189	0.6	Medium	Africa
190	0.8	High	North America
191	0.8	High	North America
192	0.8	High	North America
193	0.8	High	North America
194	0.8	High	North America
195	0.6	Medium	Europe
196	0.6	Medium	Europe
197	1.0	Very High	North America
198	0.4	Low	Oceania
199	0.8	High	North America
200	0.8	High	North America
201	0.8	High	North America
202	0.8	High	North America
203	0.8	High	North America
204	0.8	High	North America
205	0.6	Medium	North America
206	1.0	Very High	North America
207	1.0	Very High	North America
208	0.4	Low	Europe
209	0.8	High	Oceania
210	0.6	Medium	Oceania
211	0.6	Medium	Europe
212	1.0	Very High	North America
213	0.4	Low	North America
214	0.8	High	North America
215	1.0	Very High	North America
216	1.0	Very High	North America
218	0.4	Low	North America
219	0.8	High	North America
220	1.0	Very High	North America
222	0.6	Medium	Europe
223	0.6	Medium	North America
224	1.0	Very High	North America
225	0.8	High	Asia
226	0.4	Low	North America
227	0.4	Low	Asia
228	0.2	Very Low	Asia
230	0.2	Very Low	Asia
231	0.6	Medium	North America
232	1.0	Very High	North America
233	1.0	Very High	North America
234	0.4	Low	Asia
235	0.8	High	North America
236	0.8	High	North America
237	0.8	High	North America
238	0.8	High	Asia
239	0.8	High	North America
240	0.6	Medium	North America
241	0.8	High	North America
242	0.8	High	North America
243	0.4	Low	North America
244	0.4	Low	North America
245	0.4	Low	North America
246	0.8	High	North America
247	1.0	Very High	North America
248	0.4	Low	Europe
249	0.6	Medium	Asia
250	0.6	Medium	Asia
251	0.4	Low	Asia
252	0.6	Medium	Asia
253	0.8	High	Europe
254	0.4	Low	Asia
255	0.6	Medium	Asia
256	0.6	Medium	Asia
257	0.4	Low	Asia
258	0.4	Low	Asia
259	0.4	Low	Europe
261	0.6	Medium	Asia
262	0.4	Low	Asia
263	0.6	Medium	Asia
264	0.4	Low	Asia
265	0.4	Low	Asia
266	0.4	Low	Asia
267	0.4	Low	Asia
268	0.6	Medium	Asia
269	0.4	Low	Asia
270	0.4	Low	Asia
271	0.4	Low	Asia
272	0.6	Medium	Asia
273	0.6	Medium	Asia
274	0.6	Medium	Asia
275	0.4	Low	Asia
276	0.4	Low	Asia
277	0.6	Medium	Asia
278	0.8	High	Asia
279	0.6	Medium	Asia
280	0.6	Medium	Asia
281	0.6	Medium	Asia
282	0.4	Low	Asia
283	0.4	Low	Asia
284	0.6	Medium	Europe
285	0.6	Medium	Asia
286	0.6	Medium	Asia
287	0.6	Medium	Europe
288	0.8	High	Europe
289	0.6	Medium	Latin America/Caribbean
290	0.4	Low	Asia
291	0.6	Medium	Asia
292	0.8	High	Asia
293	0.6	Medium	Asia
294	0.6	Medium	Asia
295	0.6	Medium	Asia
296	0.6	Medium	Asia
297	0.6	Medium	Asia
298	0.6	Medium	Asia
299	0.6	Medium	Asia
300	0.4	Low	Middle East
301	0.4	Low	Oceania
302	0.6	Medium	Europe
303	0.4	Low	Latin America/Caribbean
304	0.6	Medium	Latin America/Caribbean
305	0.6	Medium	Europe
306	1.0	Very High	North America
307	1.0	Very High	North America
308	0.4	Low	Europe
309	0.6	Medium	Europe
310	0.4	Low	Europe
311	0.4	Low	Middle East
312	0.4	Low	Europe
313	0.8	High	Europe
314	0.8	High	Europe
315	1.0	Very High	Oceania
316	0.4	Low	Oceania
317	0.6	Medium	Oceania
318	0.6	Medium	Oceania
319	0.6	Medium	Oceania
320	0.6	Medium	Asia
321	0.8	High	Europe
322	0.8	High	Europe
323	0.8	High	Europe
324	0.4	Low	Europe
325	0.4	Low	Europe
326	0.4	Low	Latin America/Caribbean
327	0.6	Medium	Latin America/Caribbean
328	0.6	Medium	Latin America/Caribbean
329	0.6	Medium	Latin America/Caribbean
330	0.4	Low	Latin America/Caribbean
331	0.8	High	Latin America/Caribbean
333	0.4	Low	Latin America/Caribbean
334	0.8	High	Oceania
335	0.6	Medium	Oceania
336	0.4	Low	Oceania
337	0.4	Low	Oceania
338	0.8	High	Europe
339	0.8	High	Europe
340	0.4	Low	Europe
341	0.4	Low	Europe
342	0.4	Low	Latin America/Caribbean
343	0.8	High	Latin America/Caribbean
344	0.4	Low	Europe
345	0.8	High	Africa
346	0.4	Low	Oceania
347	1.0	Very High	Latin America/Caribbean
348	0.8	High	Latin America/Caribbean
349	0.4	Low	Europe
350	0.8	High	Europe
351	0.6	Medium	Europe
352	0.4	Low	North America
353	0.8	High	North America
354	0.4	Low	North America
355	0.8	High	North America
356	0.4	Low	North America
358	0.4	Low	Latin America/Caribbean
359	0.8	High	Latin America/Caribbean
360	0.4	Low	Europe
361	0.8	High	Europe
362	0.8	High	Europe
363	0.4	Low	Europe
364	0.8	High	Europe
365	0.8	High	Europe
366	0.6	Medium	Europe
367	0.4	Low	Europe
368	0.4	Low	Europe
369	0.4	Low	Europe
370	0.8	High	Europe
371	0.4	Low	Europe
372	0.8	High	Oceania
373	0.6	Medium	Europe
375	0.4	Low	Europe
376	0.4	Low	Africa
377	0.6	Medium	Asia
378	0.8	High	Middle East
380	0.6	Medium	Asia
381	0.6	Medium	Asia
382	0.4	Low	Europe
383	0.4	Low	Asia
384	0.4	Low	Asia
385	0.8	High	Europe
386	0.6	Medium	Europe
387	0.4	Low	Europe
388	0.4	Low	Europe
389	0.4	Low	Asia
390	0.8	High	North America
391	0.4	Low	North America
392	0.8	High	North America
393	0.4	Low	Europe
394	0.4	Low	Europe
395	0.4	Low	Europe
396	0.6	Medium	Asia
397	0.6	Medium	Asia
398	1.0	Very High	Europe
399	0.4	Low	Europe
400	0.6	Medium	Europe
401	1.0	Very High	Europe
402	0.8	High	Europe
403	0.6	Medium	Latin America/Caribbean
404	1.0	Very High	Europe
405	0.6	Medium	Europe
406	0.4	Low	Europe
407	0.4	Low	Europe
408	1.0	Very High	Asia
409	0.4	Low	Middle East
410	0.4	Low	Middle East
411	0.4	Low	North America
412	0.4	Low	North America
414	0.4	Low	North America
415	0.4	Low	North America
416	0.8	High	North America
417	0.8	High	North America
418	0.6	Medium	North America
419	0.4	Low	North America
420	0.6	Medium	Asia
421	0.8	High	Europe
422	0.4	Low	Europe
423	0.6	Medium	Europe
424	0.4	Low	Europe
425	0.4	Low	Middle East
426	0.6	Medium	Europe
427	0.4	Low	Europe
428	1.0	Very High	Europe
429	0.4	Low	Europe
430	0.6	Medium	Latin America/Caribbean
431	0.8	High	Latin America/Caribbean
432	0.6	Medium	Europe
433	0.6	Medium	Europe
434	0.8	High	Europe
435	0.6	Medium	Europe
436	0.6	Medium	Latin America/Caribbean
437	0.6	Medium	Africa
438	0.6	Medium	Europe
439	0.6	Medium	Europe
440	0.8	High	Europe
441	0.6	Medium	Asia
442	0.8	High	Europe
443	0.8	High	Europe
444	0.6	Medium	Asia
445	0.4	Low	Europe
446	0.4	Low	Europe
447	0.6	Medium	Asia
448	0.8	High	Europe
449	0.8	High	Europe
450	0.4	Low	Asia
451	1.0	Very High	Asia
452	0.4	Low	Asia
454	0.8	High	Latin America/Caribbean
455	0.8	High	Africa
456	0.6	Medium	Asia
457	0.6	Medium	Asia
458	0.4	Low	Oceania
459	0.4	Low	Europe
460	0.8	High	North America
461	1.0	Very High	North America
462	0.8	High	North America
463	0.8	High	North America
464	1.0	Very High	North America
465	0.4	Low	North America
467	0.8	High	Europe
468	0.8	High	Africa
469	0.4	Low	Africa
470	0.6	Medium	Asia
471	0.6	Medium	Europe
472	0.4	Low	Europe
473	1.0	Very High	Europe
474	0.4	Low	Europe
475	0.6	Medium	Asia
476	0.4	Low	Europe
477	0.6	Medium	Europe
478	0.8	High	Europe
479	0.6	Medium	Europe
480	0.6	Medium	Europe
481	1.0	Very High	Europe
482	0.6	Medium	Europe
483	1.0	Very High	Europe
484	0.8	High	Europe
485	0.6	Medium	Europe
486	0.8	High	Europe
487	1.0	Very High	Europe
488	0.8	High	Europe
489	0.4	Low	Europe
490	0.6	Medium	Europe
491	0.4	Low	Europe
492	0.6	Medium	Europe
493	0.8	High	Europe
494	0.8	High	Europe
495	0.6	Medium	Europe
496	0.6	Medium	Europe
497	0.8	High	Europe
498	0.4	Low	Europe
499	0.4	Low	Europe
500	0.4	Low	Europe
501	0.8	High	Europe
502	0.4	Low	Europe
503	0.4	Low	Europe
504	0.8	High	Europe
505	0.4	Low	Europe
506	0.8	High	Europe
507	0.4	Low	North America
508	0.8	High	North America
509	0.6	Medium	North America
511	0.8	High	North America
512	0.6	Medium	North America
513	0.4	Low	North America
514	1.0	Very High	Africa
515	0.8	High	North America
516	0.8	High	North America
517	0.8	High	North America
518	1.0	Very High	North America
519	0.8	High	North America
520	1.0	Very High	North America
521	0.8	High	North America
523	0.8	High	North America
524	1.0	Very High	North America
525	0.6	Medium	Europe
526	0.4	Low	Asia
527	0.8	High	Asia
528	0.4	Low	Asia
529	0.6	Medium	Asia
530	0.6	Medium	Asia
531	0.6	Medium	Asia
532	0.4	Low	Asia
533	0.6	Medium	Europe
535	0.6	Medium	Europe
536	0.6	Medium	Europe
537	0.6	Medium	Asia
538	0.4	Low	Europe
539	0.8	High	Europe
540	0.8	High	Europe
541	0.4	Low	North America
542	0.4	Low	North America
543	0.8	High	North America
544	0.8	High	North America
545	1.0	Very High	North America
546	0.8	High	North America
547	0.4	Low	Europe
548	0.8	High	Europe
549	0.4	Low	Europe
550	0.6	Medium	Europe
551	0.4	Low	Europe
552	0.4	Low	Europe
553	0.4	Low	Europe
554	0.8	High	Asia
555	0.4	Low	Asia
556	0.8	High	Europe
557	0.6	Medium	Asia
558	1.0	Very High	North America
559	1.0	Very High	North America
560	0.8	High	North America
561	0.8	High	North America
562	1.0	Very High	North America
563	1.0	Very High	North America
564	0.8	High	North America
565	1.0	Very High	North America
566	0.8	High	North America
567	1.0	Very High	North America
568	1.0	Very High	North America
570	1.0	Very High	North America
571	0.8	High	North America
572	1.0	Very High	North America
573	0.8	High	North America
574	1.0	Very High	North America
575	0.8	High	North America
576	0.8	High	North America
577	0.4	Low	North America
578	1.0	Very High	North America
579	0.8	High	North America
580	1.0	Very High	North America
581	1.0	Very High	North America
582	0.8	High	North America
583	0.8	High	North America
584	0.6	Medium	North America
585	0.8	High	North America
586	0.6	Medium	North America
587	0.6	Medium	North America
588	0.6	Medium	North America
589	0.6	Medium	North America
590	0.6	Medium	North America
591	0.6	Medium	North America
593	0.8	High	North America
594	0.8	High	North America
596	0.6	Medium	North America
597	0.8	High	North America
598	0.8	High	North America
599	0.6	Medium	North America
600	0.6	Medium	North America
601	0.6	Medium	North America
602	0.6	Medium	North America
603	1.0	Very High	North America
604	0.6	Medium	North America
605	0.6	Medium	Middle East
606	0.4	Low	Europe
607	0.8	High	Asia
608	0.8	High	Asia
609	0.6	Medium	Asia
610	0.8	High	Asia
611	0.8	High	Asia
612	0.8	High	Europe
613	0.8	High	Africa
614	0.8	High	Europe
615	0.8	High	Europe
616	0.6	Medium	Asia
617	0.6	Medium	Asia
618	0.6	Medium	Asia
619	0.8	High	Latin America/Caribbean
620	0.8	High	Latin America/Caribbean
621	0.6	Medium	Latin America/Caribbean
622	0.6	Medium	Asia
623	0.6	Medium	Asia
624	0.8	High	Asia
625	0.6	Medium	Europe
626	0.4	Low	Asia
627	0.6	Medium	Africa
628	0.8	High	Europe
629	0.8	High	Europe
630	0.8	High	Europe
631	0.4	Low	Europe
632	0.6	Medium	Asia
633	0.4	Low	Africa
634	0.4	Low	North America
635	1.0	Very High	North America
636	1.0	Very High	North America
637	0.8	High	North America
638	0.8	High	North America
639	1.0	Very High	North America
640	0.8	High	North America
641	1.0	Very High	North America
642	0.8	High	North America
643	0.8	High	North America
644	1.0	Very High	North America
645	1.0	Very High	North America
646	0.8	High	North America
648	1.0	Very High	North America
649	0.8	High	North America
650	0.8	High	North America
653	0.8	High	North America
654	0.8	High	North America
656	0.8	High	North America
657	0.8	High	North America
658	1.0	Very High	North America
660	0.8	High	North America
661	0.8	High	North America
662	0.8	High	North America
663	0.8	High	North America
664	0.4	Low	North America
665	0.8	High	North America
666	0.8	High	North America
667	0.8	High	North America
668	0.6	Medium	North America
669	0.6	Medium	North America
670	1.0	Very High	North America
671	0.8	High	North America
672	0.8	High	North America
673	1.0	Very High	North America
674	1.0	Very High	North America
675	0.4	Low	North America
676	1.0	Very High	North America
677	1.0	Very High	North America
678	0.8	High	North America
679	0.8	High	North America
680	0.8	High	North America
681	1.0	Very High	North America
683	0.8	High	North America
684	0.8	High	North America
685	0.8	High	North America
686	0.8	High	North America
687	1.0	Very High	North America
688	1.0	Very High	North America
689	0.8	High	North America
690	0.8	High	North America
691	0.4	Low	North America
692	0.8	High	North America
693	0.4	Low	North America
694	0.8	High	North America
695	0.4	Low	North America
696	1.0	Very High	North America
697	1.0	Very High	North America
698	0.4	Low	North America
699	0.8	High	North America
700	0.8	High	North America
701	0.8	High	North America
702	0.8	High	North America
703	0.8	High	North America
704	0.6	Medium	North America
705	0.8	High	North America
706	0.8	High	North America
707	1.0	Very High	North America
708	0.8	High	North America
709	0.8	High	North America
710	0.8	High	North America
711	0.8	High	North America
712	0.6	Medium	North America
713	0.6	Medium	North America
714	0.6	Medium	North America
715	0.6	Medium	North America
716	0.6	Medium	North America
717	0.6	Medium	North America
718	0.6	Medium	North America
719	0.6	Medium	North America
720	0.6	Medium	North America
721	0.6	Medium	North America
722	0.6	Medium	North America
723	0.4	Low	North America
724	0.6	Medium	North America
725	0.4	Low	North America
726	0.6	Medium	North America
727	0.4	Low	North America
728	0.4	Low	North America
729	0.4	Low	North America
730	0.4	Low	North America
731	0.4	Low	Latin America/Caribbean
732	0.6	Medium	Europe
733	0.4	Low	Europe
734	0.4	Low	Europe
735	0.6	Medium	Europe
736	0.6	Medium	Latin America/Caribbean
737	0.4	Low	Latin America/Caribbean
738	0.6	Medium	Asia
739	0.6	Medium	Europe
740	0.6	Medium	Europe
741	0.6	Medium	Europe
742	0.6	Medium	Europe
743	0.4	Low	Europe
744	0.6	Medium	Europe
745	0.8	High	Europe
746	0.6	Medium	Europe
747	0.6	Medium	Europe
748	0.6	Medium	Europe
749	0.6	Medium	Europe
750	0.6	Medium	Middle East
751	0.6	Medium	Europe
752	0.6	Medium	Asia
753	0.6	Medium	Africa
754	0.6	Medium	Asia
756	0.6	Medium	Asia
757	0.4	Low	Asia
758	0.6	Medium	Asia
759	0.8	High	Europe
760	0.8	High	Europe
761	1.0	Very High	Europe
762	0.6	Medium	Europe
763	0.8	High	Europe
764	0.4	Low	Europe
765	0.6	Medium	Asia
766	0.6	Medium	Asia
767	0.4	Low	Africa
768	0.6	Medium	Asia
769	0.8	High	Asia
770	0.6	Medium	Asia
771	0.6	Medium	Asia
772	0.4	Low	Asia
773	0.4	Low	Middle East
774	0.6	Medium	Middle East
775	0.4	Low	Middle East
776	0.6	Medium	Europe
777	0.8	High	Europe
778	0.6	Medium	Europe
779	0.8	High	Europe
780	0.4	Low	Europe
781	0.8	High	Europe
782	0.4	Low	Latin America/Caribbean
783	0.6	Medium	Latin America/Caribbean
784	0.6	Medium	Asia
785	0.6	Medium	Asia
786	0.6	Medium	Asia
787	0.6	Medium	Asia
788	0.4	Low	Asia
789	0.6	Medium	Asia
790	0.6	Medium	Asia
791	0.4	Low	Asia
