# Supplementary material for: Global geo-hazard risk assessment of long-span bridges enhanced with InSAR availability
Source: Nat Commun. 2025 Oct 13;16:9048. doi: 10.1038/s41467-025-64260-x (PMC12518672; doi:10.1038/s41467-025-64260-x)
Supplement: Supplementary file 3 — Source Data [file 41467_2025_64260_MOESM3_ESM.zip › fig3b_SHM_and_space_monitoring_overlap.csv]

ID	Spaceborne monitoring	Spaceborne monitoring class	SHM-based monitoring	SHM-based monitoring class
15	0.16	No monitoring	1	SHM available
18	0.21000000000000002	Low	1	SHM available
19	0.9	Very High	1	SHM available
20	0.27999999999999997	Low	1	SHM available
21	0.22000000000000006	Low	1	SHM available
22	0.13999999999999996	No monitoring	1	SHM available
23	0.08000000000000002	No monitoring	1	SHM available
24	0.24000000000000002	Low	1	SHM available
25	0.83	Very High	1	SHM available
26	0.22000000000000003	Low	1	SHM available
27	0.48000000000000004	Medium	1	SHM available
35	0.2	Low	1	SHM available
36	0.42	Medium	1	SHM available
37	0.41000000000000003	Medium	1	SHM available
38	0.33	Low	0	No SHM
39	0.2	Low	1	SHM available
40	0.5399999999999999	Medium	1	SHM available
41	0.010000000000000064	No monitoring	0	No SHM
42	0.0	No monitoring	1	SHM available
43	0.86	Very High	1	SHM available
44	0.0	No monitoring	1	SHM available
45	0.12000000000000005	No monitoring	1	SHM available
46	0.21	Low	1	SHM available
47	0.85	Very High	1	SHM available
48	0.2799999999999999	Low	1	SHM available
49	0.4000000000000001	Medium	1	SHM available
50	0.42	Medium	1	SHM available
51	0.41000000000000003	Medium	1	SHM available
52	0.11000000000000004	No monitoring	1	SHM available
53	0.56	Medium	0	No SHM
54	0.5599999999999999	Medium	1	SHM available
55	0.5	Medium	1	SHM available
56	0.26	Low	1	SHM available
57	0.31000000000000005	Low	1	SHM available
58	0.98	Very High	1	SHM available
59	0.2700000000000001	Low	0	No SHM
60	0.51	Medium	1	SHM available
61	0.020000000000000018	No monitoring	0	No SHM
62	0.0	No monitoring	1	SHM available
63	0.5800000000000001	Medium	0	No SHM
64	0.6	High	1	SHM available
65	0.07	No monitoring	0	No SHM
66	0.1	No monitoring	0	No SHM
67	0.1	No monitoring	1	SHM available
68	0.2	Low	0	No SHM
69	0.21000000000000002	Low	1	SHM available
70	0.28	Low	1	SHM available
71	0.33	Low	1	SHM available
72	0.8100000000000002	Very High	0	No SHM
73	0.0	No monitoring	0	No SHM
74	0.19000000000000003	No monitoring	0	No SHM
75	0.16	No monitoring	0	No SHM
76	0.15999999999999998	No monitoring	0	No SHM
77	0.96	Very High	0	No SHM
78	0.31000000000000005	Low	0	No SHM
79	0.12000000000000002	No monitoring	0	No SHM
80	0.54	Medium	0	No SHM
81	0.7000000000000001	High	0	No SHM
82	0.32	Low	1	SHM available
83	0.24	Low	0	No SHM
84	0.3000000000000001	Low	1	SHM available
85	0.2900000000000001	Low	0	No SHM
86	0.2900000000000001	Low	0	No SHM
87	0.45	Medium	0	No SHM
88	0.12000000000000002	No monitoring	0	No SHM
89	0.14	No monitoring	1	SHM available
90	0.2	Low	0	No SHM
91	0.17	No monitoring	1	SHM available
92	0.56	Medium	1	SHM available
93	0.33	Low	1	SHM available
94	0.7799999999999999	High	1	SHM available
95	0.8999999999999999	Very High	1	SHM available
96	0.39	Low	0	No SHM
97	0.26	Low	1	SHM available
98	0.24	Low	0	No SHM
99	0.08000000000000002	No monitoring	0	No SHM
100	0.3	Low	0	No SHM
101	0.43000000000000005	Medium	0	No SHM
102	0.41	Medium	1	SHM available
103	0.16	No monitoring	1	SHM available
104	0.13000000000000006	No monitoring	0	No SHM
105	0.10000000000000003	No monitoring	0	No SHM
106	0.88	Very High	1	SHM available
107	0.31000000000000005	Low	0	No SHM
108	0.67	High	0	No SHM
109	0.47000000000000003	Medium	1	SHM available
110	0.24	Low	0	No SHM
111	0.2	Low	0	No SHM
112	0.69	High	1	SHM available
113	0.41000000000000003	Medium	0	No SHM
114	0.31999999999999995	Low	0	No SHM
115	0.1	No monitoring	0	No SHM
116	0.42000000000000004	Medium	0	No SHM
117	0.61	High	1	SHM available
118	0.51	Medium	1	SHM available
119	0.0	No monitoring	0	No SHM
120	0.81	Very High	0	No SHM
121	0.31	Low	1	SHM available
122	0.72	High	0	No SHM
123	0.0	No monitoring	0	No SHM
124	0.16999999999999998	No monitoring	0	No SHM
125	0.6599999999999999	High	0	No SHM
126	0.39	Low	0	No SHM
127	0.0	No monitoring	0	No SHM
128	0.24000000000000005	Low	0	No SHM
129	0.19	No monitoring	0	No SHM
130	0.23	Low	0	No SHM
131	0.7899999999999999	High	1	SHM available
132	0.53	Medium	0	No SHM
133	0.31	Low	0	No SHM
134	0.24000000000000005	Low	0	No SHM
135	0.44	Medium	0	No SHM
136	0.57	Medium	0	No SHM
137	0.4	Medium	0	No SHM
138	0.56	Medium	0	No SHM
139	0.08000000000000002	No monitoring	0	No SHM
140	0.27	Low	0	No SHM
141	0.7699999999999999	High	0	No SHM
142	0.96	Very High	0	No SHM
143	0.5999999999999999	Medium	1	SHM available
144	0.7	High	0	No SHM
145	0.3600000000000001	Low	0	No SHM
146	0.16	No monitoring	0	No SHM
147	0.4800000000000001	Medium	1	SHM available
148	0.0	No monitoring	0	No SHM
149	0.24000000000000005	Low	0	No SHM
150	0.7499999999999998	High	0	No SHM
151	0.5300000000000001	Medium	1	SHM available
152	0.37000000000000005	Low	1	SHM available
153	0.6	High	0	No SHM
154	0.0	No monitoring	0	No SHM
155	0.8499999999999999	Very High	0	No SHM
156	0.8	Very High	0	No SHM
157	0.84	Very High	0	No SHM
158	0.8999999999999999	Very High	0	No SHM
159	0.7999999999999998	High	0	No SHM
160	0.0	No monitoring	0	No SHM
161	0.9999999999999999	Very High	0	No SHM
162	0.52	Medium	0	No SHM
163	0.42000000000000004	Medium	0	No SHM
164	0.41000000000000003	Medium	0	No SHM
165	0.9999999999999999	Very High	0	No SHM
166	0.94	Very High	0	No SHM
167	0.8999999999999999	Very High	0	No SHM
168	0.55	Medium	0	No SHM
169	0.53	Medium	0	No SHM
170	0.65	High	0	No SHM
171	0.9999999999999999	Very High	0	No SHM
172	0.38999999999999996	Low	0	No SHM
173	0.98	Very High	1	SHM available
174	0.84	Very High	1	SHM available
175	0.4699999999999999	Medium	0	No SHM
176	0.2	Low	0	No SHM
177	0.2	Low	0	No SHM
178	0.8999999999999999	Very High	0	No SHM
179	0.0	No monitoring	0	No SHM
180	0.31000000000000005	Low	0	No SHM
181	0.1	No monitoring	0	No SHM
182	0.1	No monitoring	0	No SHM
183	0.43	Medium	0	No SHM
184	0.52	Medium	1	SHM available
185	0.24999999999999997	Low	0	No SHM
186	0.7	High	0	No SHM
187	0.55	Medium	0	No SHM
188	0.36	Low	0	No SHM
189	0.9999999999999999	Very High	0	No SHM
190	0.8999999999999999	Very High	0	No SHM
191	0.13000000000000006	No monitoring	0	No SHM
192	0.8999999999999999	Very High	0	No SHM
193	0.5800000000000001	Medium	0	No SHM
194	0.5800000000000001	Medium	0	No SHM
195	0.55	Medium	0	No SHM
196	0.81	Very High	0	No SHM
197	0.6199999999999999	High	0	No SHM
198	0.7	High	0	No SHM
199	0.010000000000000064	No monitoring	0	No SHM
200	0.34	Low	0	No SHM
201	0.52	Medium	0	No SHM
202	0.7	High	0	No SHM
203	0.19000000000000006	No monitoring	0	No SHM
204	0.7	High	0	No SHM
205	0.7	High	0	No SHM
206	0.010000000000000009	No monitoring	0	No SHM
207	0.32	Low	0	No SHM
208	0.5	Medium	0	No SHM
209	0.7	High	0	No SHM
210	0.7	High	0	No SHM
211	0.31000000000000005	Low	0	No SHM
212	0.7	High	0	No SHM
213	0.10000000000000003	No monitoring	0	No SHM
214	0.10000000000000003	No monitoring	0	No SHM
215	0.16000000000000003	No monitoring	0	No SHM
216	0.6200000000000001	High	1	SHM available
218	0.6799999999999999	High	0	No SHM
219	0.42	Medium	0	No SHM
220	0.4100000000000001	Medium	0	No SHM
222	0.39	Low	0	No SHM
223	0.1	No monitoring	0	No SHM
224	0.34	Low	0	No SHM
225	0.0	No monitoring	0	No SHM
226	0.31	Low	0	No SHM
227	0.5599999999999999	Medium	0	No SHM
228	0.30000000000000004	Low	0	No SHM
230	0.84	Very High	0	No SHM
231	0.6500000000000001	High	0	No SHM
232	0.44	Medium	0	No SHM
233	0.4600000000000001	Medium	0	No SHM
234	0.69	High	0	No SHM
235	0.51	Medium	0	No SHM
236	0.6799999999999999	High	0	No SHM
237	0.22000000000000003	Low	0	No SHM
238	0.73	High	0	No SHM
239	0.0	No monitoring	0	No SHM
240	0.010000000000000009	No monitoring	0	No SHM
241	0.0	No monitoring	0	No SHM
242	0.27999999999999997	Low	0	No SHM
243	0.5900000000000001	Medium	0	No SHM
244	0.18000000000000002	No monitoring	0	No SHM
245	0.7	High	0	No SHM
246	0.6399999999999999	High	0	No SHM
247	0.18	No monitoring	0	No SHM
248	0.2800000000000001	Low	1	SHM available
249	0.2	Low	1	SHM available
250	0.16000000000000003	No monitoring	1	SHM available
251	0.6799999999999999	High	1	SHM available
252	0.88	Very High	1	SHM available
253	0.24	Low	1	SHM available
254	0.6199999999999999	High	1	SHM available
255	0.22000000000000003	Low	1	SHM available
256	0.8999999999999999	Very High	1	SHM available
257	0.19000000000000003	No monitoring	1	SHM available
258	0.55	Medium	0	No SHM
259	0.03999999999999998	No monitoring	0	No SHM
261	0.49999999999999994	Medium	1	SHM available
262	0.25	Low	1	SHM available
263	0.49000000000000005	Medium	1	SHM available
264	0.7	High	1	SHM available
265	0.6499999999999999	High	1	SHM available
266	0.49000000000000016	Medium	0	No SHM
267	0.7	High	1	SHM available
268	0.7999999999999998	High	1	SHM available
269	0.36000000000000004	Low	1	SHM available
270	0.7099999999999999	High	1	SHM available
271	0.56	Medium	1	SHM available
272	0.13	No monitoring	1	SHM available
273	0.7999999999999998	High	0	No SHM
274	0.15000000000000002	No monitoring	0	No SHM
275	0.11000000000000004	No monitoring	1	SHM available
276	0.37	Low	1	SHM available
277	0.4699999999999999	Medium	1	SHM available
278	0.75	High	0	No SHM
279	0.4699999999999999	Medium	0	No SHM
280	0.8999999999999999	Very High	0	No SHM
281	0.6399999999999999	High	0	No SHM
282	0.6599999999999999	High	0	No SHM
283	0.7	High	0	No SHM
284	0.52	Medium	1	SHM available
285	0.33999999999999997	Low	1	SHM available
286	0.18000000000000002	No monitoring	1	SHM available
287	0.9999999999999999	Very High	1	SHM available
288	0.48000000000000004	Medium	0	No SHM
289	0.17	No monitoring	0	No SHM
290	0.66	High	1	SHM available
291	0.0	No monitoring	0	No SHM
292	0.7999999999999999	High	0	No SHM
293	0.51	Medium	1	SHM available
294	0.5299999999999998	Medium	1	SHM available
295	0.36000000000000015	Low	0	No SHM
296	0.4600000000000001	Medium	0	No SHM
297	0.8999999999999999	Very High	1	SHM available
298	0.39	Low	1	SHM available
299	0.29000000000000004	Low	1	SHM available
300	0.88	Very High	0	No SHM
301	0.5499999999999998	Medium	0	No SHM
302	0.9500000000000001	Very High	1	SHM available
303	0.39999999999999997	Low	0	No SHM
304	0.6300000000000001	High	0	No SHM
305	0.7599999999999999	High	0	No SHM
306	0.5600000000000002	Medium	0	No SHM
307	0.19000000000000003	No monitoring	0	No SHM
308	0.9999999999999999	Very High	0	No SHM
309	0.9999999999999999	Very High	1	SHM available
310	0.75	High	0	No SHM
311	0.9999999999999999	Very High	0	No SHM
312	0.9999999999999999	Very High	0	No SHM
313	0.9999999999999999	Very High	0	No SHM
314	0.9999999999999999	Very High	0	No SHM
315	0.88	Very High	1	SHM available
316	0.88	Very High	0	No SHM
317	0.24000000000000005	Low	0	No SHM
318	0.6599999999999999	High	0	No SHM
319	0.8999999999999999	Very High	1	SHM available
320	0.26	Low	0	No SHM
321	0.85	Very High	0	No SHM
322	0.98	Very High	0	No SHM
323	0.9199999999999999	Very High	0	No SHM
324	0.63	High	0	No SHM
325	0.9999999999999999	Very High	0	No SHM
326	0.13000000000000006	No monitoring	0	No SHM
327	0.7999999999999998	High	0	No SHM
328	0.0	No monitoring	0	No SHM
329	0.3000000000000001	Low	1	SHM available
330	0.41	Medium	0	No SHM
331	0.23000000000000004	Low	0	No SHM
333	0.11000000000000004	No monitoring	0	No SHM
334	0.1	No monitoring	0	No SHM
335	0.8999999999999999	Very High	0	No SHM
336	0.6500000000000001	High	0	No SHM
337	0.6499999999999999	High	0	No SHM
338	0.9999999999999999	Very High	0	No SHM
339	0.5499999999999999	Medium	0	No SHM
340	0.92	Very High	0	No SHM
341	0.28	Low	0	No SHM
342	0.6500000000000001	High	0	No SHM
343	5.551115123125783e-17	No monitoring	1	SHM available
344	0.36	Low	0	No SHM
345	0.9999999999999999	Very High	0	No SHM
346	0.6599999999999999	High	0	No SHM
347	0.5900000000000001	Medium	0	No SHM
348	0.6399999999999999	High	0	No SHM
349	0.5	Medium	1	SHM available
350	0.49	Medium	0	No SHM
351	0.76	High	0	No SHM
352	0.33999999999999997	Low	0	No SHM
353	0.51	Medium	1	SHM available
354	0.17000000000000004	No monitoring	0	No SHM
355	0.52	Medium	0	No SHM
356	0.04999999999999999	No monitoring	0	No SHM
358	0.8999999999999999	Very High	0	No SHM
359	0.1	No monitoring	0	No SHM
360	0.7	High	0	No SHM
361	0.9999999999999999	Very High	0	No SHM
362	0.9999999999999999	Very High	0	No SHM
363	0.9499999999999998	Very High	0	No SHM
364	0.6699999999999999	High	0	No SHM
365	0.9999999999999999	Very High	0	No SHM
366	0.96	Very High	0	No SHM
367	0.41000000000000003	Medium	0	No SHM
368	0.6300000000000001	High	0	No SHM
369	0.7699999999999999	High	0	No SHM
370	0.83	Very High	0	No SHM
371	0.9999999999999999	Very High	0	No SHM
372	0.20000000000000004	Low	0	No SHM
373	0.71	High	0	No SHM
375	0.2	Low	0	No SHM
376	0.6400000000000001	High	0	No SHM
377	0.13999999999999999	No monitoring	0	No SHM
378	0.9	Very High	0	No SHM
380	0.22	Low	0	No SHM
381	0.24999999999999994	Low	1	SHM available
382	0.6100000000000001	High	0	No SHM
383	0.6399999999999999	High	0	No SHM
384	0.7	High	0	No SHM
385	0.98	Very High	0	No SHM
386	0.73	High	0	No SHM
387	0.51	Medium	0	No SHM
388	0.9999999999999999	Very High	0	No SHM
389	0.64	High	0	No SHM
390	0.37	Low	0	No SHM
391	0.07	No monitoring	0	No SHM
392	0.1	No monitoring	0	No SHM
393	0.62	High	0	No SHM
394	0.9999999999999999	Very High	0	No SHM
395	0.49000000000000005	Medium	0	No SHM
396	0.45000000000000007	Medium	0	No SHM
397	0.55	Medium	0	No SHM
398	0.76	High	0	No SHM
399	0.45000000000000007	Medium	0	No SHM
400	0.37	Low	0	No SHM
401	0.7999999999999999	High	0	No SHM
402	0.2	Low	0	No SHM
403	0.26	Low	0	No SHM
404	0.91	Very High	0	No SHM
405	0.93	Very High	1	SHM available
406	0.77	High	0	No SHM
407	0.88	Very High	0	No SHM
408	0.6399999999999999	High	0	No SHM
409	0.28	Low	0	No SHM
410	0.8999999999999999	Very High	0	No SHM
411	0.7	High	0	No SHM
412	0.4600000000000001	Medium	0	No SHM
414	0.39999999999999997	Low	0	No SHM
415	0.0	No monitoring	0	No SHM
416	0.1800000000000001	No monitoring	0	No SHM
417	0.6499999999999999	High	0	No SHM
418	0.56	Medium	0	No SHM
419	0.5699999999999998	Medium	0	No SHM
420	0.8999999999999999	Very High	0	No SHM
421	0.9999999999999999	Very High	0	No SHM
422	0.9999999999999999	Very High	0	No SHM
423	0.8	Very High	0	No SHM
424	0.58	Medium	0	No SHM
425	0.84	Very High	0	No SHM
426	0.6	High	0	No SHM
427	0.9	Very High	0	No SHM
428	0.5	Medium	0	No SHM
429	0.65	High	0	No SHM
430	0.8999999999999999	Very High	0	No SHM
431	0.24999999999999997	Low	0	No SHM
432	0.55	Medium	0	No SHM
433	0.9999999999999999	Very High	0	No SHM
434	0.65	High	0	No SHM
435	0.9999999999999999	Very High	0	No SHM
436	0.88	Very High	0	No SHM
437	0.9999999999999999	Very High	0	No SHM
438	0.25	Low	0	No SHM
439	0.6799999999999999	High	0	No SHM
440	0.9500000000000001	Very High	0	No SHM
441	0.79	High	0	No SHM
442	0.77	High	1	SHM available
443	0.9999999999999999	Very High	0	No SHM
444	0.7999999999999999	High	0	No SHM
445	0.9999999999999999	Very High	0	No SHM
446	0.94	Very High	0	No SHM
447	0.0	No monitoring	0	No SHM
448	0.9	Very High	0	No SHM
449	0.78	High	0	No SHM
450	0.0	No monitoring	0	No SHM
451	0.5000000000000001	Medium	0	No SHM
452	0.8999999999999999	Very High	0	No SHM
454	0.8999999999999999	Very High	0	No SHM
455	0.27	Low	0	No SHM
456	0.73	High	0	No SHM
457	0.1	No monitoring	0	No SHM
458	0.16	No monitoring	0	No SHM
459	0.56	Medium	0	No SHM
460	0.0	No monitoring	0	No SHM
461	0.7	High	0	No SHM
462	0.030000000000000082	No monitoring	0	No SHM
463	0.0	No monitoring	0	No SHM
464	0.5	Medium	0	No SHM
465	0.86	Very High	0	No SHM
467	0.0	No monitoring	0	No SHM
468	0.0	No monitoring	0	No SHM
469	0.0	No monitoring	0	No SHM
470	0.6900000000000001	High	0	No SHM
471	0.9999999999999999	Very High	0	No SHM
472	0.9	Very High	0	No SHM
473	0.7799999999999999	High	0	No SHM
474	0.22000000000000003	Low	0	No SHM
475	0.8999999999999999	Very High	0	No SHM
476	0.72	High	0	No SHM
477	0.75	High	0	No SHM
478	0.5599999999999999	Medium	1	SHM available
479	0.39999999999999997	Low	1	SHM available
480	0.2	Low	0	No SHM
481	0.79	High	1	SHM available
482	0.79	High	1	SHM available
483	0.7100000000000001	High	0	No SHM
484	0.77	High	1	SHM available
485	0.94	Very High	1	SHM available
486	0.59	Medium	0	No SHM
487	0.6300000000000001	High	0	No SHM
488	0.22000000000000003	Low	0	No SHM
489	0.22000000000000003	Low	0	No SHM
490	0.32	Low	0	No SHM
491	0.65	High	0	No SHM
492	0.98	Very High	0	No SHM
493	0.2	Low	0	No SHM
494	0.96	Very High	0	No SHM
495	0.89	Very High	0	No SHM
496	0.51	Medium	0	No SHM
497	0.32	Low	0	No SHM
498	0.67	High	0	No SHM
499	0.31	Low	0	No SHM
500	0.76	High	0	No SHM
501	0.38	Low	0	No SHM
502	0.8999999999999999	Very High	0	No SHM
503	0.36	Low	0	No SHM
504	0.2	Low	0	No SHM
505	0.2	Low	0	No SHM
506	0.9999999999999999	Very High	1	SHM available
507	0.6	High	0	No SHM
508	0.6299999999999999	High	0	No SHM
509	0.6300000000000001	High	0	No SHM
511	0.8999999999999999	Very High	0	No SHM
512	0.2800000000000001	Low	0	No SHM
513	0.52	Medium	0	No SHM
514	0.49000000000000005	Medium	0	No SHM
515	0.11000000000000004	No monitoring	0	No SHM
516	0.7	High	0	No SHM
517	0.44	Medium	0	No SHM
518	0.6	High	0	No SHM
519	0.64	High	0	No SHM
520	0.5499999999999998	Medium	0	No SHM
521	0.030000000000000082	No monitoring	0	No SHM
523	0.48999999999999994	Medium	0	No SHM
524	0.6500000000000001	High	0	No SHM
525	0.9999999999999999	Very High	1	SHM available
526	0.33000000000000007	Low	0	No SHM
527	0.29999999999999993	Low	0	No SHM
528	0.0	No monitoring	0	No SHM
529	0.6499999999999999	High	0	No SHM
530	0.38	Low	0	No SHM
531	0.67	High	0	No SHM
532	0.2700000000000001	Low	0	No SHM
533	0.5	Medium	0	No SHM
535	0.39	Low	0	No SHM
536	0.9999999999999999	Very High	0	No SHM
537	0.48	Medium	0	No SHM
538	0.9999999999999999	Very High	0	No SHM
539	0.66	High	0	No SHM
540	0.6699999999999999	High	0	No SHM
541	0.8499999999999999	Very High	0	No SHM
542	0.51	Medium	0	No SHM
543	0.8100000000000002	Very High	0	No SHM
544	0.33000000000000007	Low	0	No SHM
545	0.8400000000000001	Very High	0	No SHM
546	0.27	Low	0	No SHM
547	0.66	High	0	No SHM
548	0.4	Medium	0	No SHM
549	0.9999999999999999	Very High	0	No SHM
550	0.93	Very High	1	SHM available
551	0.45000000000000007	Medium	0	No SHM
552	0.8999999999999999	Very High	0	No SHM
553	0.72	High	0	No SHM
554	0.8999999999999999	Very High	0	No SHM
555	0.52	Medium	0	No SHM
556	0.0	No monitoring	0	No SHM
557	0.8999999999999999	Very High	0	No SHM
558	0.020000000000000018	No monitoring	0	No SHM
559	0.55	Medium	0	No SHM
560	0.55	Medium	0	No SHM
561	0.3499999999999999	Low	0	No SHM
562	0.6499999999999999	High	0	No SHM
563	0.36000000000000015	Low	0	No SHM
564	0.2	Low	0	No SHM
565	0.6399999999999999	High	0	No SHM
566	0.6500000000000001	High	0	No SHM
567	0.3	Low	0	No SHM
568	0.08999999999999997	No monitoring	0	No SHM
570	0.9999999999999999	Very High	0	No SHM
571	0.5700000000000001	Medium	0	No SHM
572	0.18	No monitoring	1	SHM available
573	0.010000000000000064	No monitoring	0	No SHM
574	0.7	High	0	No SHM
575	0.2800000000000001	Low	0	No SHM
576	0.6100000000000001	High	0	No SHM
577	0.6599999999999999	High	0	No SHM
578	0.0	No monitoring	0	No SHM
579	0.6200000000000001	High	0	No SHM
580	0.23000000000000004	Low	0	No SHM
581	0.21000000000000002	Low	0	No SHM
582	0.7	High	0	No SHM
583	0.21000000000000002	Low	0	No SHM
584	0.8999999999999999	Very High	0	No SHM
585	0.8999999999999999	Very High	0	No SHM
586	0.2700000000000001	Low	0	No SHM
587	0.33	Low	0	No SHM
588	0.5700000000000001	Medium	0	No SHM
589	0.12000000000000005	No monitoring	0	No SHM
590	0.9999999999999999	Very High	0	No SHM
591	0.9999999999999999	Very High	0	No SHM
593	0.23000000000000004	Low	0	No SHM
594	0.04999999999999999	No monitoring	0	No SHM
596	0.7	High	0	No SHM
597	0.86	Very High	0	No SHM
598	0.0	No monitoring	0	No SHM
599	0.0	No monitoring	0	No SHM
600	0.0	No monitoring	0	No SHM
601	0.28	Low	0	No SHM
602	0.55	Medium	0	No SHM
603	0.7	High	0	No SHM
604	0.08000000000000007	No monitoring	1	SHM available
605	0.9999999999999999	Very High	0	No SHM
606	0.9400000000000001	Very High	0	No SHM
607	0.8200000000000001	Very High	0	No SHM
608	0.8999999999999999	Very High	0	No SHM
609	0.8999999999999999	Very High	0	No SHM
610	0.75	High	0	No SHM
611	0.8999999999999999	Very High	0	No SHM
612	0.55	Medium	0	No SHM
613	0.9999999999999999	Very High	0	No SHM
614	0.7999999999999999	High	0	No SHM
615	0.9999999999999999	Very High	0	No SHM
616	0.8999999999999999	Very High	0	No SHM
617	0.1	No monitoring	0	No SHM
618	0.74	High	0	No SHM
619	0.45	Medium	0	No SHM
620	0.23	Low	0	No SHM
621	0.88	Very High	0	No SHM
622	0.6400000000000001	High	0	No SHM
623	0.89	Very High	0	No SHM
624	0.5	Medium	0	No SHM
625	0.22000000000000003	Low	0	No SHM
626	0.56	Medium	1	SHM available
627	0.36000000000000004	Low	0	No SHM
628	0.45999999999999996	Medium	1	SHM available
629	0.49	Medium	0	No SHM
630	0.9999999999999999	Very High	0	No SHM
631	0.41000000000000003	Medium	0	No SHM
632	0.8999999999999999	Very High	0	No SHM
633	0.34	Low	0	No SHM
634	0.22000000000000003	Low	0	No SHM
635	0.21000000000000002	Low	0	No SHM
636	0.31	Low	0	No SHM
637	0.7	High	0	No SHM
638	0.54	Medium	0	No SHM
639	0.44	Medium	0	No SHM
640	0.5800000000000001	Medium	1	SHM available
641	0.0	No monitoring	0	No SHM
642	0.26000000000000006	Low	0	No SHM
643	0.19000000000000003	No monitoring	0	No SHM
644	0.07	No monitoring	0	No SHM
645	0.52	Medium	0	No SHM
646	5.551115123125783e-17	No monitoring	0	No SHM
648	0.08000000000000002	No monitoring	0	No SHM
649	0.0	No monitoring	0	No SHM
650	0.0	No monitoring	0	No SHM
653	0.7	High	0	No SHM
654	0.6000000000000001	High	0	No SHM
656	0.12	No monitoring	0	No SHM
657	0.37000000000000005	Low	0	No SHM
658	0.19000000000000006	No monitoring	0	No SHM
660	0.08000000000000002	No monitoring	0	No SHM
661	0.84	Very High	0	No SHM
662	0.45999999999999996	Medium	0	No SHM
663	0.5600000000000002	Medium	0	No SHM
664	0.1	No monitoring	0	No SHM
665	0.31	Low	0	No SHM
666	0.41	Medium	0	No SHM
667	0.3900000000000001	Low	0	No SHM
668	0.7	High	0	No SHM
669	0.9999999999999999	Very High	0	No SHM
670	0.1700000000000001	No monitoring	0	No SHM
671	0.52	Medium	0	No SHM
672	0.7	High	0	No SHM
673	0.010000000000000009	No monitoring	0	No SHM
674	0.10000000000000003	No monitoring	0	No SHM
675	0.5700000000000001	Medium	0	No SHM
676	0.37999999999999995	Low	0	No SHM
677	0.0	No monitoring	0	No SHM
678	0.8999999999999999	Very High	0	No SHM
679	0.08000000000000002	No monitoring	0	No SHM
680	0.5	Medium	0	No SHM
681	0.9400000000000001	Very High	0	No SHM
683	0.24000000000000005	Low	0	No SHM
684	0.2800000000000001	Low	0	No SHM
685	0.4	Medium	0	No SHM
686	0.36999999999999994	Low	0	No SHM
687	0.0	No monitoring	0	No SHM
688	0.0	No monitoring	0	No SHM
689	0.1	No monitoring	0	No SHM
690	0.62	High	0	No SHM
691	0.11000000000000004	No monitoring	0	No SHM
692	0.26000000000000006	Low	0	No SHM
693	0.34000000000000014	Low	0	No SHM
694	0.5800000000000001	Medium	0	No SHM
695	0.5800000000000001	Medium	0	No SHM
696	0.7	High	0	No SHM
697	0.46	Medium	0	No SHM
698	0.5700000000000001	Medium	0	No SHM
699	0.54	Medium	0	No SHM
700	0.24000000000000005	Low	0	No SHM
701	0.06	No monitoring	0	No SHM
702	0.2700000000000001	Low	0	No SHM
703	0.54	Medium	0	No SHM
704	0.38999999999999996	Low	0	No SHM
705	0.6799999999999999	High	0	No SHM
706	0.08000000000000002	No monitoring	0	No SHM
707	0.0	No monitoring	0	No SHM
708	0.0	No monitoring	0	No SHM
709	0.12000000000000002	No monitoring	0	No SHM
710	0.5899999999999999	Medium	0	No SHM
711	0.6499999999999999	High	0	No SHM
712	0.19000000000000006	No monitoring	1	SHM available
713	0.52	Medium	0	No SHM
714	0.18	No monitoring	0	No SHM
715	0.48000000000000004	Medium	0	No SHM
716	0.020000000000000073	No monitoring	0	No SHM
717	0.8500000000000001	Very High	0	No SHM
718	0.0	No monitoring	0	No SHM
719	0.6799999999999999	High	0	No SHM
720	0.0	No monitoring	0	No SHM
721	0.5800000000000001	Medium	0	No SHM
722	0.41	Medium	0	No SHM
723	0.13000000000000006	No monitoring	0	No SHM
724	0.0	No monitoring	0	No SHM
725	0.36999999999999994	Low	0	No SHM
726	0.12000000000000005	No monitoring	0	No SHM
727	0.41	Medium	0	No SHM
728	0.0	No monitoring	0	No SHM
729	0.0	No monitoring	0	No SHM
730	0.52	Medium	0	No SHM
731	0.19000000000000003	No monitoring	0	No SHM
732	0.28	Low	0	No SHM
733	0.98	Very High	0	No SHM
734	0.9499999999999998	Very High	0	No SHM
735	0.24000000000000002	Low	0	No SHM
736	0.23999999999999996	Low	0	No SHM
737	0.6500000000000001	High	0	No SHM
738	0.9999999999999999	Very High	0	No SHM
739	0.56	Medium	0	No SHM
740	0.6	High	0	No SHM
741	0.89	Very High	0	No SHM
742	0.87	Very High	0	No SHM
743	0.83	Very High	0	No SHM
744	0.9999999999999999	Very High	1	SHM available
745	0.9999999999999999	Very High	1	SHM available
746	0.0	No monitoring	1	SHM available
747	0.96	Very High	1	SHM available
748	0.7	High	0	No SHM
749	0.0	No monitoring	0	No SHM
750	0.7	High	0	No SHM
751	0.43999999999999995	Medium	0	No SHM
752	0.39	Low	0	No SHM
753	0.8999999999999999	Very High	0	No SHM
754	0.88	Very High	0	No SHM
756	0.8500000000000001	Very High	0	No SHM
757	0.79	High	0	No SHM
758	0.7099999999999999	High	1	SHM available
759	0.9999999999999999	Very High	0	No SHM
760	0.7699999999999999	High	1	SHM available
761	0.9500000000000001	Very High	0	No SHM
762	0.6000000000000001	High	0	No SHM
763	0.22000000000000003	Low	0	No SHM
764	0.6400000000000001	High	0	No SHM
765	0.71	High	0	No SHM
766	0.4700000000000001	Medium	0	No SHM
767	0.8999999999999999	Very High	0	No SHM
768	0.88	Very High	0	No SHM
769	0.74	High	0	No SHM
770	0.42000000000000004	Medium	0	No SHM
771	0.3500000000000001	Low	0	No SHM
772	0.8400000000000001	Very High	0	No SHM
773	0.9999999999999999	Very High	0	No SHM
774	0.9999999999999999	Very High	0	No SHM
775	0.9999999999999999	Very High	0	No SHM
776	0.9999999999999999	Very High	0	No SHM
777	0.9999999999999999	Very High	0	No SHM
778	0.98	Very High	0	No SHM
779	0.9999999999999999	Very High	0	No SHM
780	0.46	Medium	0	No SHM
781	0.89	Very High	0	No SHM
782	0.8999999999999999	Very High	0	No SHM
783	0.1	No monitoring	0	No SHM
784	0.84	Very High	0	No SHM
785	0.74	High	0	No SHM
786	0.79	High	0	No SHM
787	0.52	Medium	0	No SHM
788	0.24999999999999997	Low	0	No SHM
789	0.7999999999999999	High	0	No SHM
790	0.6	High	0	No SHM
791	0.7900000000000001	High	0	No SHM
