# Supplementary material for: Global geo-hazard risk assessment of long-span bridges enhanced with InSAR availability
Source: Nat Commun. 2025 Oct 13;16:9048. doi: 10.1038/s41467-025-64260-x (PMC12518672; doi:10.1038/s41467-025-64260-x)
Supplement: Supplementary file 3 — Source Data [file 41467_2025_64260_MOESM3_ESM.zip › fig3a_monitoring_by_continent.csv]

ID	SHM-based monitoring	SHM-based monitoring class	Spaceborne monitoring	Spaceborne monitoring class	Region
15	1	SHM available	0.16	No monitoring	Asia
18	1	SHM available	0.21000000000000002	Low	Asia
19	1	SHM available	0.9	Very High	Europe
20	1	SHM available	0.27999999999999997	Low	Middle East
21	1	SHM available	0.22000000000000006	Low	Asia
22	1	SHM available	0.13999999999999996	No monitoring	Asia
23	1	SHM available	0.08000000000000002	No monitoring	Asia
24	1	SHM available	0.24000000000000002	Low	Europe
25	1	SHM available	0.83	Very High	Middle East
26	1	SHM available	0.22000000000000003	Low	Asia
27	1	SHM available	0.48000000000000004	Medium	Asia
35	1	SHM available	0.2	Low	Europe
36	1	SHM available	0.42	Medium	North America
37	1	SHM available	0.41000000000000003	Medium	North America
38	0	No SHM	0.33	Low	Asia
39	1	SHM available	0.2	Low	Europe
40	1	SHM available	0.5399999999999999	Medium	Asia
41	0	No SHM	0.010000000000000064	No monitoring	Asia
42	1	SHM available	0.0	No monitoring	North America
43	1	SHM available	0.86	Very High	Asia
44	1	SHM available	0.0	No monitoring	Asia
45	1	SHM available	0.12000000000000005	No monitoring	Asia
46	1	SHM available	0.21	Low	Asia
47	1	SHM available	0.85	Very High	Middle East
48	1	SHM available	0.2799999999999999	Low	Asia
49	1	SHM available	0.4000000000000001	Medium	Asia
50	1	SHM available	0.42	Medium	Asia
51	1	SHM available	0.41000000000000003	Medium	Middle East
52	1	SHM available	0.11000000000000004	No monitoring	North America
53	0	No SHM	0.56	Medium	Asia
54	1	SHM available	0.5599999999999999	Medium	Asia
55	1	SHM available	0.5	Medium	Europe
56	1	SHM available	0.26	Low	Europe
57	1	SHM available	0.31000000000000005	Low	Asia
58	1	SHM available	0.98	Very High	Europe
59	0	No SHM	0.2700000000000001	Low	Asia
60	1	SHM available	0.51	Medium	Asia
61	0	No SHM	0.020000000000000018	No monitoring	Asia
62	1	SHM available	0.0	No monitoring	Asia
63	0	No SHM	0.5800000000000001	Medium	Asia
64	1	SHM available	0.6	High	Asia
65	0	No SHM	0.07	No monitoring	Asia
66	0	No SHM	0.1	No monitoring	North America
67	1	SHM available	0.1	No monitoring	North America
68	0	No SHM	0.2	Low	Europe
69	1	SHM available	0.21000000000000002	Low	Asia
70	1	SHM available	0.28	Low	Asia
71	1	SHM available	0.33	Low	Asia
72	0	No SHM	0.8100000000000002	Very High	Asia
73	0	No SHM	0.0	No monitoring	Asia
74	0	No SHM	0.19000000000000003	No monitoring	Asia
75	0	No SHM	0.16	No monitoring	Asia
76	0	No SHM	0.15999999999999998	No monitoring	Asia
77	0	No SHM	0.96	Very High	North America
78	0	No SHM	0.31000000000000005	Low	Asia
79	0	No SHM	0.12000000000000002	No monitoring	Latin America/Caribbean
80	0	No SHM	0.54	Medium	Asia
81	0	No SHM	0.7000000000000001	High	North America
82	1	SHM available	0.32	Low	North America
83	0	No SHM	0.24	Low	Europe
84	1	SHM available	0.3000000000000001	Low	North America
85	0	No SHM	0.2900000000000001	Low	North America
86	0	No SHM	0.2900000000000001	Low	North America
87	0	No SHM	0.45	Medium	Asia
88	0	No SHM	0.12000000000000002	No monitoring	Asia
89	1	SHM available	0.14	No monitoring	Asia
90	0	No SHM	0.2	Low	Europe
91	1	SHM available	0.17	No monitoring	Asia
92	1	SHM available	0.56	Medium	North America
93	1	SHM available	0.33	Low	Europe
94	1	SHM available	0.7799999999999999	High	Europe
95	1	SHM available	0.8999999999999999	Very High	Asia
96	0	No SHM	0.39	Low	Asia
97	1	SHM available	0.26	Low	Asia
98	0	No SHM	0.24	Low	Europe
99	0	No SHM	0.08000000000000002	No monitoring	Asia
100	0	No SHM	0.3	Low	Europe
101	0	No SHM	0.43000000000000005	Medium	Asia
102	1	SHM available	0.41	Medium	North America
103	1	SHM available	0.16	No monitoring	Asia
104	0	No SHM	0.13000000000000006	No monitoring	Asia
105	0	No SHM	0.10000000000000003	No monitoring	North America
106	1	SHM available	0.88	Very High	Asia
107	0	No SHM	0.31000000000000005	Low	Asia
108	0	No SHM	0.67	High	Asia
109	1	SHM available	0.47000000000000003	Medium	North America
110	0	No SHM	0.24	Low	Europe
111	0	No SHM	0.2	Low	Europe
112	1	SHM available	0.69	High	Europe
113	0	No SHM	0.41000000000000003	Medium	Africa
114	0	No SHM	0.31999999999999995	Low	Europe
115	0	No SHM	0.1	No monitoring	Asia
116	0	No SHM	0.42000000000000004	Medium	Asia
117	1	SHM available	0.61	High	Asia
118	1	SHM available	0.51	Medium	Asia
119	0	No SHM	0.0	No monitoring	North America
120	0	No SHM	0.81	Very High	Asia
121	1	SHM available	0.31	Low	North America
122	0	No SHM	0.72	High	Oceania
123	0	No SHM	0.0	No monitoring	Asia
124	0	No SHM	0.16999999999999998	No monitoring	Asia
125	0	No SHM	0.6599999999999999	High	Asia
126	0	No SHM	0.39	Low	Asia
127	0	No SHM	0.0	No monitoring	Asia
128	0	No SHM	0.24000000000000005	Low	Asia
129	0	No SHM	0.19	No monitoring	Asia
130	0	No SHM	0.23	Low	Asia
131	1	SHM available	0.7899999999999999	High	Europe
132	0	No SHM	0.53	Medium	Asia
133	0	No SHM	0.31	Low	Asia
134	0	No SHM	0.24000000000000005	Low	Asia
135	0	No SHM	0.44	Medium	Asia
136	0	No SHM	0.57	Medium	North America
137	0	No SHM	0.4	Medium	Asia
138	0	No SHM	0.56	Medium	Europe
139	0	No SHM	0.08000000000000002	No monitoring	Asia
140	0	No SHM	0.27	Low	North America
141	0	No SHM	0.7699999999999999	High	Asia
142	0	No SHM	0.96	Very High	Europe
143	1	SHM available	0.5999999999999999	Medium	Asia
144	0	No SHM	0.7	High	Asia
145	0	No SHM	0.3600000000000001	Low	Asia
146	0	No SHM	0.16	No monitoring	Asia
147	1	SHM available	0.4800000000000001	Medium	Latin America/Caribbean
148	0	No SHM	0.0	No monitoring	Asia
149	0	No SHM	0.24000000000000005	Low	Asia
150	0	No SHM	0.7499999999999998	High	Asia
151	1	SHM available	0.5300000000000001	Medium	North America
152	1	SHM available	0.37000000000000005	Low	Asia
153	0	No SHM	0.6	High	Europe
154	0	No SHM	0.0	No monitoring	Asia
155	0	No SHM	0.8499999999999999	Very High	Africa
156	0	No SHM	0.8	Very High	North America
157	0	No SHM	0.84	Very High	North America
158	0	No SHM	0.8999999999999999	Very High	North America
159	0	No SHM	0.7999999999999998	High	Asia
160	0	No SHM	0.0	No monitoring	Asia
161	0	No SHM	0.9999999999999999	Very High	Europe
162	0	No SHM	0.52	Medium	North America
163	0	No SHM	0.42000000000000004	Medium	Oceania
164	0	No SHM	0.41000000000000003	Medium	Asia
165	0	No SHM	0.9999999999999999	Very High	North America
166	0	No SHM	0.94	Very High	Europe
167	0	No SHM	0.8999999999999999	Very High	Asia
168	0	No SHM	0.55	Medium	Asia
169	0	No SHM	0.53	Medium	Asia
170	0	No SHM	0.65	High	Middle East
171	0	No SHM	0.9999999999999999	Very High	Europe
172	0	No SHM	0.38999999999999996	Low	North America
173	1	SHM available	0.98	Very High	Europe
174	1	SHM available	0.84	Very High	Asia
175	0	No SHM	0.4699999999999999	Medium	North America
176	0	No SHM	0.2	Low	North America
177	0	No SHM	0.2	Low	North America
178	0	No SHM	0.8999999999999999	Very High	Asia
179	0	No SHM	0.0	No monitoring	North America
180	0	No SHM	0.31000000000000005	Low	Asia
181	0	No SHM	0.1	No monitoring	North America
182	0	No SHM	0.1	No monitoring	North America
183	0	No SHM	0.43	Medium	North America
184	1	SHM available	0.52	Medium	North America
185	0	No SHM	0.24999999999999997	Low	North America
186	0	No SHM	0.7	High	North America
187	0	No SHM	0.55	Medium	North America
188	0	No SHM	0.36	Low	North America
189	0	No SHM	0.9999999999999999	Very High	Africa
190	0	No SHM	0.8999999999999999	Very High	North America
191	0	No SHM	0.13000000000000006	No monitoring	North America
192	0	No SHM	0.8999999999999999	Very High	North America
193	0	No SHM	0.5800000000000001	Medium	North America
194	0	No SHM	0.5800000000000001	Medium	North America
195	0	No SHM	0.55	Medium	Europe
196	0	No SHM	0.81	Very High	Europe
197	0	No SHM	0.6199999999999999	High	North America
198	0	No SHM	0.7	High	Oceania
199	0	No SHM	0.010000000000000064	No monitoring	North America
200	0	No SHM	0.34	Low	North America
201	0	No SHM	0.52	Medium	North America
202	0	No SHM	0.7	High	North America
203	0	No SHM	0.19000000000000006	No monitoring	North America
204	0	No SHM	0.7	High	North America
205	0	No SHM	0.7	High	North America
206	0	No SHM	0.010000000000000009	No monitoring	North America
207	0	No SHM	0.32	Low	North America
208	0	No SHM	0.5	Medium	Europe
209	0	No SHM	0.7	High	Oceania
210	0	No SHM	0.7	High	Oceania
211	0	No SHM	0.31000000000000005	Low	Europe
212	0	No SHM	0.7	High	North America
213	0	No SHM	0.10000000000000003	No monitoring	North America
214	0	No SHM	0.10000000000000003	No monitoring	North America
215	0	No SHM	0.16000000000000003	No monitoring	North America
216	1	SHM available	0.6200000000000001	High	North America
218	0	No SHM	0.6799999999999999	High	North America
219	0	No SHM	0.42	Medium	North America
220	0	No SHM	0.4100000000000001	Medium	North America
222	0	No SHM	0.39	Low	Europe
223	0	No SHM	0.1	No monitoring	North America
224	0	No SHM	0.34	Low	North America
225	0	No SHM	0.0	No monitoring	Asia
226	0	No SHM	0.31	Low	North America
227	0	No SHM	0.5599999999999999	Medium	Asia
228	0	No SHM	0.30000000000000004	Low	Asia
230	0	No SHM	0.84	Very High	Asia
231	0	No SHM	0.6500000000000001	High	North America
232	0	No SHM	0.44	Medium	North America
233	0	No SHM	0.4600000000000001	Medium	North America
234	0	No SHM	0.69	High	Asia
235	0	No SHM	0.51	Medium	North America
236	0	No SHM	0.6799999999999999	High	North America
237	0	No SHM	0.22000000000000003	Low	North America
238	0	No SHM	0.73	High	Asia
239	0	No SHM	0.0	No monitoring	North America
240	0	No SHM	0.010000000000000009	No monitoring	North America
241	0	No SHM	0.0	No monitoring	North America
242	0	No SHM	0.27999999999999997	Low	North America
243	0	No SHM	0.5900000000000001	Medium	North America
244	0	No SHM	0.18000000000000002	No monitoring	North America
245	0	No SHM	0.7	High	North America
246	0	No SHM	0.6399999999999999	High	North America
247	0	No SHM	0.18	No monitoring	North America
248	1	SHM available	0.2800000000000001	Low	Europe
249	1	SHM available	0.2	Low	Asia
250	1	SHM available	0.16000000000000003	No monitoring	Asia
251	1	SHM available	0.6799999999999999	High	Asia
252	1	SHM available	0.88	Very High	Asia
253	1	SHM available	0.24	Low	Europe
254	1	SHM available	0.6199999999999999	High	Asia
255	1	SHM available	0.22000000000000003	Low	Asia
256	1	SHM available	0.8999999999999999	Very High	Asia
257	1	SHM available	0.19000000000000003	No monitoring	Asia
258	0	No SHM	0.55	Medium	Asia
259	0	No SHM	0.03999999999999998	No monitoring	Europe
261	1	SHM available	0.49999999999999994	Medium	Asia
262	1	SHM available	0.25	Low	Asia
263	1	SHM available	0.49000000000000005	Medium	Asia
264	1	SHM available	0.7	High	Asia
265	1	SHM available	0.6499999999999999	High	Asia
266	0	No SHM	0.49000000000000016	Medium	Asia
267	1	SHM available	0.7	High	Asia
268	1	SHM available	0.7999999999999998	High	Asia
269	1	SHM available	0.36000000000000004	Low	Asia
270	1	SHM available	0.7099999999999999	High	Asia
271	1	SHM available	0.56	Medium	Asia
272	1	SHM available	0.13	No monitoring	Asia
273	0	No SHM	0.7999999999999998	High	Asia
274	0	No SHM	0.15000000000000002	No monitoring	Asia
275	1	SHM available	0.11000000000000004	No monitoring	Asia
276	1	SHM available	0.37	Low	Asia
277	1	SHM available	0.4699999999999999	Medium	Asia
278	0	No SHM	0.75	High	Asia
279	0	No SHM	0.4699999999999999	Medium	Asia
280	0	No SHM	0.8999999999999999	Very High	Asia
281	0	No SHM	0.6399999999999999	High	Asia
282	0	No SHM	0.6599999999999999	High	Asia
283	0	No SHM	0.7	High	Asia
284	1	SHM available	0.52	Medium	Europe
285	1	SHM available	0.33999999999999997	Low	Asia
286	1	SHM available	0.18000000000000002	No monitoring	Asia
287	1	SHM available	0.9999999999999999	Very High	Europe
288	0	No SHM	0.48000000000000004	Medium	Europe
289	0	No SHM	0.17	No monitoring	Latin America/Caribbean
290	1	SHM available	0.66	High	Asia
291	0	No SHM	0.0	No monitoring	Asia
292	0	No SHM	0.7999999999999999	High	Asia
293	1	SHM available	0.51	Medium	Asia
294	1	SHM available	0.5299999999999998	Medium	Asia
295	0	No SHM	0.36000000000000015	Low	Asia
296	0	No SHM	0.4600000000000001	Medium	Asia
297	1	SHM available	0.8999999999999999	Very High	Asia
298	1	SHM available	0.39	Low	Asia
299	1	SHM available	0.29000000000000004	Low	Asia
300	0	No SHM	0.88	Very High	Middle East
301	0	No SHM	0.5499999999999998	Medium	Oceania
302	1	SHM available	0.9500000000000001	Very High	Europe
303	0	No SHM	0.39999999999999997	Low	Latin America/Caribbean
304	0	No SHM	0.6300000000000001	High	Latin America/Caribbean
305	0	No SHM	0.7599999999999999	High	Europe
306	0	No SHM	0.5600000000000002	Medium	North America
307	0	No SHM	0.19000000000000003	No monitoring	North America
308	0	No SHM	0.9999999999999999	Very High	Europe
309	1	SHM available	0.9999999999999999	Very High	Europe
310	0	No SHM	0.75	High	Europe
311	0	No SHM	0.9999999999999999	Very High	Middle East
312	0	No SHM	0.9999999999999999	Very High	Europe
313	0	No SHM	0.9999999999999999	Very High	Europe
314	0	No SHM	0.9999999999999999	Very High	Europe
315	1	SHM available	0.88	Very High	Oceania
316	0	No SHM	0.88	Very High	Oceania
317	0	No SHM	0.24000000000000005	Low	Oceania
318	0	No SHM	0.6599999999999999	High	Oceania
319	1	SHM available	0.8999999999999999	Very High	Oceania
320	0	No SHM	0.26	Low	Asia
321	0	No SHM	0.85	Very High	Europe
322	0	No SHM	0.98	Very High	Europe
323	0	No SHM	0.9199999999999999	Very High	Europe
324	0	No SHM	0.63	High	Europe
325	0	No SHM	0.9999999999999999	Very High	Europe
326	0	No SHM	0.13000000000000006	No monitoring	Latin America/Caribbean
327	0	No SHM	0.7999999999999998	High	Latin America/Caribbean
328	0	No SHM	0.0	No monitoring	Latin America/Caribbean
329	1	SHM available	0.3000000000000001	Low	Latin America/Caribbean
330	0	No SHM	0.41	Medium	Latin America/Caribbean
331	0	No SHM	0.23000000000000004	Low	Latin America/Caribbean
333	0	No SHM	0.11000000000000004	No monitoring	Latin America/Caribbean
334	0	No SHM	0.1	No monitoring	Oceania
335	0	No SHM	0.8999999999999999	Very High	Oceania
336	0	No SHM	0.6500000000000001	High	Oceania
337	0	No SHM	0.6499999999999999	High	Oceania
338	0	No SHM	0.9999999999999999	Very High	Europe
339	0	No SHM	0.5499999999999999	Medium	Europe
340	0	No SHM	0.92	Very High	Europe
341	0	No SHM	0.28	Low	Europe
342	0	No SHM	0.6500000000000001	High	Latin America/Caribbean
343	1	SHM available	5.551115123125783e-17	No monitoring	Latin America/Caribbean
344	0	No SHM	0.36	Low	Europe
345	0	No SHM	0.9999999999999999	Very High	Africa
346	0	No SHM	0.6599999999999999	High	Oceania
347	0	No SHM	0.5900000000000001	Medium	Latin America/Caribbean
348	0	No SHM	0.6399999999999999	High	Latin America/Caribbean
349	1	SHM available	0.5	Medium	Europe
350	0	No SHM	0.49	Medium	Europe
351	0	No SHM	0.76	High	Europe
352	0	No SHM	0.33999999999999997	Low	North America
353	1	SHM available	0.51	Medium	North America
354	0	No SHM	0.17000000000000004	No monitoring	North America
355	0	No SHM	0.52	Medium	North America
356	0	No SHM	0.04999999999999999	No monitoring	North America
358	0	No SHM	0.8999999999999999	Very High	Latin America/Caribbean
359	0	No SHM	0.1	No monitoring	Latin America/Caribbean
360	0	No SHM	0.7	High	Europe
361	0	No SHM	0.9999999999999999	Very High	Europe
362	0	No SHM	0.9999999999999999	Very High	Europe
363	0	No SHM	0.9499999999999998	Very High	Europe
364	0	No SHM	0.6699999999999999	High	Europe
365	0	No SHM	0.9999999999999999	Very High	Europe
366	0	No SHM	0.96	Very High	Europe
367	0	No SHM	0.41000000000000003	Medium	Europe
368	0	No SHM	0.6300000000000001	High	Europe
369	0	No SHM	0.7699999999999999	High	Europe
370	0	No SHM	0.83	Very High	Europe
371	0	No SHM	0.9999999999999999	Very High	Europe
372	0	No SHM	0.20000000000000004	Low	Oceania
373	0	No SHM	0.71	High	Europe
375	0	No SHM	0.2	Low	Europe
376	0	No SHM	0.6400000000000001	High	Africa
377	0	No SHM	0.13999999999999999	No monitoring	Asia
378	0	No SHM	0.9	Very High	Middle East
380	0	No SHM	0.22	Low	Asia
381	1	SHM available	0.24999999999999994	Low	Asia
382	0	No SHM	0.6100000000000001	High	Europe
383	0	No SHM	0.6399999999999999	High	Asia
384	0	No SHM	0.7	High	Asia
385	0	No SHM	0.98	Very High	Europe
386	0	No SHM	0.73	High	Europe
387	0	No SHM	0.51	Medium	Europe
388	0	No SHM	0.9999999999999999	Very High	Europe
389	0	No SHM	0.64	High	Asia
390	0	No SHM	0.37	Low	North America
391	0	No SHM	0.07	No monitoring	North America
392	0	No SHM	0.1	No monitoring	North America
393	0	No SHM	0.62	High	Europe
394	0	No SHM	0.9999999999999999	Very High	Europe
395	0	No SHM	0.49000000000000005	Medium	Europe
396	0	No SHM	0.45000000000000007	Medium	Asia
397	0	No SHM	0.55	Medium	Asia
398	0	No SHM	0.76	High	Europe
399	0	No SHM	0.45000000000000007	Medium	Europe
400	0	No SHM	0.37	Low	Europe
401	0	No SHM	0.7999999999999999	High	Europe
402	0	No SHM	0.2	Low	Europe
403	0	No SHM	0.26	Low	Latin America/Caribbean
404	0	No SHM	0.91	Very High	Europe
405	1	SHM available	0.93	Very High	Europe
406	0	No SHM	0.77	High	Europe
407	0	No SHM	0.88	Very High	Europe
408	0	No SHM	0.6399999999999999	High	Asia
409	0	No SHM	0.28	Low	Middle East
410	0	No SHM	0.8999999999999999	Very High	Middle East
411	0	No SHM	0.7	High	North America
412	0	No SHM	0.4600000000000001	Medium	North America
414	0	No SHM	0.39999999999999997	Low	North America
415	0	No SHM	0.0	No monitoring	North America
416	0	No SHM	0.1800000000000001	No monitoring	North America
417	0	No SHM	0.6499999999999999	High	North America
418	0	No SHM	0.56	Medium	North America
419	0	No SHM	0.5699999999999998	Medium	North America
420	0	No SHM	0.8999999999999999	Very High	Asia
421	0	No SHM	0.9999999999999999	Very High	Europe
422	0	No SHM	0.9999999999999999	Very High	Europe
423	0	No SHM	0.8	Very High	Europe
424	0	No SHM	0.58	Medium	Europe
425	0	No SHM	0.84	Very High	Middle East
426	0	No SHM	0.6	High	Europe
427	0	No SHM	0.9	Very High	Europe
428	0	No SHM	0.5	Medium	Europe
429	0	No SHM	0.65	High	Europe
430	0	No SHM	0.8999999999999999	Very High	Latin America/Caribbean
431	0	No SHM	0.24999999999999997	Low	Latin America/Caribbean
432	0	No SHM	0.55	Medium	Europe
433	0	No SHM	0.9999999999999999	Very High	Europe
434	0	No SHM	0.65	High	Europe
435	0	No SHM	0.9999999999999999	Very High	Europe
436	0	No SHM	0.88	Very High	Latin America/Caribbean
437	0	No SHM	0.9999999999999999	Very High	Africa
438	0	No SHM	0.25	Low	Europe
439	0	No SHM	0.6799999999999999	High	Europe
440	0	No SHM	0.9500000000000001	Very High	Europe
441	0	No SHM	0.79	High	Asia
442	1	SHM available	0.77	High	Europe
443	0	No SHM	0.9999999999999999	Very High	Europe
444	0	No SHM	0.7999999999999999	High	Asia
445	0	No SHM	0.9999999999999999	Very High	Europe
446	0	No SHM	0.94	Very High	Europe
447	0	No SHM	0.0	No monitoring	Asia
448	0	No SHM	0.9	Very High	Europe
449	0	No SHM	0.78	High	Europe
450	0	No SHM	0.0	No monitoring	Asia
451	0	No SHM	0.5000000000000001	Medium	Asia
452	0	No SHM	0.8999999999999999	Very High	Asia
454	0	No SHM	0.8999999999999999	Very High	Latin America/Caribbean
455	0	No SHM	0.27	Low	Africa
456	0	No SHM	0.73	High	Asia
457	0	No SHM	0.1	No monitoring	Asia
458	0	No SHM	0.16	No monitoring	Oceania
459	0	No SHM	0.56	Medium	Europe
460	0	No SHM	0.0	No monitoring	North America
461	0	No SHM	0.7	High	North America
462	0	No SHM	0.030000000000000082	No monitoring	North America
463	0	No SHM	0.0	No monitoring	North America
464	0	No SHM	0.5	Medium	North America
465	0	No SHM	0.86	Very High	North America
467	0	No SHM	0.0	No monitoring	Europe
468	0	No SHM	0.0	No monitoring	Africa
469	0	No SHM	0.0	No monitoring	Africa
470	0	No SHM	0.6900000000000001	High	Asia
471	0	No SHM	0.9999999999999999	Very High	Europe
472	0	No SHM	0.9	Very High	Europe
473	0	No SHM	0.7799999999999999	High	Europe
474	0	No SHM	0.22000000000000003	Low	Europe
475	0	No SHM	0.8999999999999999	Very High	Asia
476	0	No SHM	0.72	High	Europe
477	0	No SHM	0.75	High	Europe
478	1	SHM available	0.5599999999999999	Medium	Europe
479	1	SHM available	0.39999999999999997	Low	Europe
480	0	No SHM	0.2	Low	Europe
481	1	SHM available	0.79	High	Europe
482	1	SHM available	0.79	High	Europe
483	0	No SHM	0.7100000000000001	High	Europe
484	1	SHM available	0.77	High	Europe
485	1	SHM available	0.94	Very High	Europe
486	0	No SHM	0.59	Medium	Europe
487	0	No SHM	0.6300000000000001	High	Europe
488	0	No SHM	0.22000000000000003	Low	Europe
489	0	No SHM	0.22000000000000003	Low	Europe
490	0	No SHM	0.32	Low	Europe
491	0	No SHM	0.65	High	Europe
492	0	No SHM	0.98	Very High	Europe
493	0	No SHM	0.2	Low	Europe
494	0	No SHM	0.96	Very High	Europe
495	0	No SHM	0.89	Very High	Europe
496	0	No SHM	0.51	Medium	Europe
497	0	No SHM	0.32	Low	Europe
498	0	No SHM	0.67	High	Europe
499	0	No SHM	0.31	Low	Europe
500	0	No SHM	0.76	High	Europe
501	0	No SHM	0.38	Low	Europe
502	0	No SHM	0.8999999999999999	Very High	Europe
503	0	No SHM	0.36	Low	Europe
504	0	No SHM	0.2	Low	Europe
505	0	No SHM	0.2	Low	Europe
506	1	SHM available	0.9999999999999999	Very High	Europe
507	0	No SHM	0.6	High	North America
508	0	No SHM	0.6299999999999999	High	North America
509	0	No SHM	0.6300000000000001	High	North America
511	0	No SHM	0.8999999999999999	Very High	North America
512	0	No SHM	0.2800000000000001	Low	North America
513	0	No SHM	0.52	Medium	North America
514	0	No SHM	0.49000000000000005	Medium	Africa
515	0	No SHM	0.11000000000000004	No monitoring	North America
516	0	No SHM	0.7	High	North America
517	0	No SHM	0.44	Medium	North America
518	0	No SHM	0.6	High	North America
519	0	No SHM	0.64	High	North America
520	0	No SHM	0.5499999999999998	Medium	North America
521	0	No SHM	0.030000000000000082	No monitoring	North America
523	0	No SHM	0.48999999999999994	Medium	North America
524	0	No SHM	0.6500000000000001	High	North America
525	1	SHM available	0.9999999999999999	Very High	Europe
526	0	No SHM	0.33000000000000007	Low	Asia
527	0	No SHM	0.29999999999999993	Low	Asia
528	0	No SHM	0.0	No monitoring	Asia
529	0	No SHM	0.6499999999999999	High	Asia
530	0	No SHM	0.38	Low	Asia
531	0	No SHM	0.67	High	Asia
532	0	No SHM	0.2700000000000001	Low	Asia
533	0	No SHM	0.5	Medium	Europe
535	0	No SHM	0.39	Low	Europe
536	0	No SHM	0.9999999999999999	Very High	Europe
537	0	No SHM	0.48	Medium	Asia
538	0	No SHM	0.9999999999999999	Very High	Europe
539	0	No SHM	0.66	High	Europe
540	0	No SHM	0.6699999999999999	High	Europe
541	0	No SHM	0.8499999999999999	Very High	North America
542	0	No SHM	0.51	Medium	North America
543	0	No SHM	0.8100000000000002	Very High	North America
544	0	No SHM	0.33000000000000007	Low	North America
545	0	No SHM	0.8400000000000001	Very High	North America
546	0	No SHM	0.27	Low	North America
547	0	No SHM	0.66	High	Europe
548	0	No SHM	0.4	Medium	Europe
549	0	No SHM	0.9999999999999999	Very High	Europe
550	1	SHM available	0.93	Very High	Europe
551	0	No SHM	0.45000000000000007	Medium	Europe
552	0	No SHM	0.8999999999999999	Very High	Europe
553	0	No SHM	0.72	High	Europe
554	0	No SHM	0.8999999999999999	Very High	Asia
555	0	No SHM	0.52	Medium	Asia
556	0	No SHM	0.0	No monitoring	Europe
557	0	No SHM	0.8999999999999999	Very High	Asia
558	0	No SHM	0.020000000000000018	No monitoring	North America
559	0	No SHM	0.55	Medium	North America
560	0	No SHM	0.55	Medium	North America
561	0	No SHM	0.3499999999999999	Low	North America
562	0	No SHM	0.6499999999999999	High	North America
563	0	No SHM	0.36000000000000015	Low	North America
564	0	No SHM	0.2	Low	North America
565	0	No SHM	0.6399999999999999	High	North America
566	0	No SHM	0.6500000000000001	High	North America
567	0	No SHM	0.3	Low	North America
568	0	No SHM	0.08999999999999997	No monitoring	North America
570	0	No SHM	0.9999999999999999	Very High	North America
571	0	No SHM	0.5700000000000001	Medium	North America
572	1	SHM available	0.18	No monitoring	North America
573	0	No SHM	0.010000000000000064	No monitoring	North America
574	0	No SHM	0.7	High	North America
575	0	No SHM	0.2800000000000001	Low	North America
576	0	No SHM	0.6100000000000001	High	North America
577	0	No SHM	0.6599999999999999	High	North America
578	0	No SHM	0.0	No monitoring	North America
579	0	No SHM	0.6200000000000001	High	North America
580	0	No SHM	0.23000000000000004	Low	North America
581	0	No SHM	0.21000000000000002	Low	North America
582	0	No SHM	0.7	High	North America
583	0	No SHM	0.21000000000000002	Low	North America
584	0	No SHM	0.8999999999999999	Very High	North America
585	0	No SHM	0.8999999999999999	Very High	North America
586	0	No SHM	0.2700000000000001	Low	North America
587	0	No SHM	0.33	Low	North America
588	0	No SHM	0.5700000000000001	Medium	North America
589	0	No SHM	0.12000000000000005	No monitoring	North America
590	0	No SHM	0.9999999999999999	Very High	North America
591	0	No SHM	0.9999999999999999	Very High	North America
593	0	No SHM	0.23000000000000004	Low	North America
594	0	No SHM	0.04999999999999999	No monitoring	North America
596	0	No SHM	0.7	High	North America
597	0	No SHM	0.86	Very High	North America
598	0	No SHM	0.0	No monitoring	North America
599	0	No SHM	0.0	No monitoring	North America
600	0	No SHM	0.0	No monitoring	North America
601	0	No SHM	0.28	Low	North America
602	0	No SHM	0.55	Medium	North America
603	0	No SHM	0.7	High	North America
604	1	SHM available	0.08000000000000007	No monitoring	North America
605	0	No SHM	0.9999999999999999	Very High	Middle East
606	0	No SHM	0.9400000000000001	Very High	Europe
607	0	No SHM	0.8200000000000001	Very High	Asia
608	0	No SHM	0.8999999999999999	Very High	Asia
609	0	No SHM	0.8999999999999999	Very High	Asia
610	0	No SHM	0.75	High	Asia
611	0	No SHM	0.8999999999999999	Very High	Asia
612	0	No SHM	0.55	Medium	Europe
613	0	No SHM	0.9999999999999999	Very High	Africa
614	0	No SHM	0.7999999999999999	High	Europe
615	0	No SHM	0.9999999999999999	Very High	Europe
616	0	No SHM	0.8999999999999999	Very High	Asia
617	0	No SHM	0.1	No monitoring	Asia
618	0	No SHM	0.74	High	Asia
619	0	No SHM	0.45	Medium	Latin America/Caribbean
620	0	No SHM	0.23	Low	Latin America/Caribbean
621	0	No SHM	0.88	Very High	Latin America/Caribbean
622	0	No SHM	0.6400000000000001	High	Asia
623	0	No SHM	0.89	Very High	Asia
624	0	No SHM	0.5	Medium	Asia
625	0	No SHM	0.22000000000000003	Low	Europe
626	1	SHM available	0.56	Medium	Asia
627	0	No SHM	0.36000000000000004	Low	Africa
628	1	SHM available	0.45999999999999996	Medium	Europe
629	0	No SHM	0.49	Medium	Europe
630	0	No SHM	0.9999999999999999	Very High	Europe
631	0	No SHM	0.41000000000000003	Medium	Europe
632	0	No SHM	0.8999999999999999	Very High	Asia
633	0	No SHM	0.34	Low	Africa
634	0	No SHM	0.22000000000000003	Low	North America
635	0	No SHM	0.21000000000000002	Low	North America
636	0	No SHM	0.31	Low	North America
637	0	No SHM	0.7	High	North America
638	0	No SHM	0.54	Medium	North America
639	0	No SHM	0.44	Medium	North America
640	1	SHM available	0.5800000000000001	Medium	North America
641	0	No SHM	0.0	No monitoring	North America
642	0	No SHM	0.26000000000000006	Low	North America
643	0	No SHM	0.19000000000000003	No monitoring	North America
644	0	No SHM	0.07	No monitoring	North America
645	0	No SHM	0.52	Medium	North America
646	0	No SHM	5.551115123125783e-17	No monitoring	North America
648	0	No SHM	0.08000000000000002	No monitoring	North America
649	0	No SHM	0.0	No monitoring	North America
650	0	No SHM	0.0	No monitoring	North America
653	0	No SHM	0.7	High	North America
654	0	No SHM	0.6000000000000001	High	North America
656	0	No SHM	0.12	No monitoring	North America
657	0	No SHM	0.37000000000000005	Low	North America
658	0	No SHM	0.19000000000000006	No monitoring	North America
660	0	No SHM	0.08000000000000002	No monitoring	North America
661	0	No SHM	0.84	Very High	North America
662	0	No SHM	0.45999999999999996	Medium	North America
663	0	No SHM	0.5600000000000002	Medium	North America
664	0	No SHM	0.1	No monitoring	North America
665	0	No SHM	0.31	Low	North America
666	0	No SHM	0.41	Medium	North America
667	0	No SHM	0.3900000000000001	Low	North America
668	0	No SHM	0.7	High	North America
669	0	No SHM	0.9999999999999999	Very High	North America
670	0	No SHM	0.1700000000000001	No monitoring	North America
671	0	No SHM	0.52	Medium	North America
672	0	No SHM	0.7	High	North America
673	0	No SHM	0.010000000000000009	No monitoring	North America
674	0	No SHM	0.10000000000000003	No monitoring	North America
675	0	No SHM	0.5700000000000001	Medium	North America
676	0	No SHM	0.37999999999999995	Low	North America
677	0	No SHM	0.0	No monitoring	North America
678	0	No SHM	0.8999999999999999	Very High	North America
679	0	No SHM	0.08000000000000002	No monitoring	North America
680	0	No SHM	0.5	Medium	North America
681	0	No SHM	0.9400000000000001	Very High	North America
683	0	No SHM	0.24000000000000005	Low	North America
684	0	No SHM	0.2800000000000001	Low	North America
685	0	No SHM	0.4	Medium	North America
686	0	No SHM	0.36999999999999994	Low	North America
687	0	No SHM	0.0	No monitoring	North America
688	0	No SHM	0.0	No monitoring	North America
689	0	No SHM	0.1	No monitoring	North America
690	0	No SHM	0.62	High	North America
691	0	No SHM	0.11000000000000004	No monitoring	North America
692	0	No SHM	0.26000000000000006	Low	North America
693	0	No SHM	0.34000000000000014	Low	North America
694	0	No SHM	0.5800000000000001	Medium	North America
695	0	No SHM	0.5800000000000001	Medium	North America
696	0	No SHM	0.7	High	North America
697	0	No SHM	0.46	Medium	North America
698	0	No SHM	0.5700000000000001	Medium	North America
699	0	No SHM	0.54	Medium	North America
700	0	No SHM	0.24000000000000005	Low	North America
701	0	No SHM	0.06	No monitoring	North America
702	0	No SHM	0.2700000000000001	Low	North America
703	0	No SHM	0.54	Medium	North America
704	0	No SHM	0.38999999999999996	Low	North America
705	0	No SHM	0.6799999999999999	High	North America
706	0	No SHM	0.08000000000000002	No monitoring	North America
707	0	No SHM	0.0	No monitoring	North America
708	0	No SHM	0.0	No monitoring	North America
709	0	No SHM	0.12000000000000002	No monitoring	North America
710	0	No SHM	0.5899999999999999	Medium	North America
711	0	No SHM	0.6499999999999999	High	North America
712	1	SHM available	0.19000000000000006	No monitoring	North America
713	0	No SHM	0.52	Medium	North America
714	0	No SHM	0.18	No monitoring	North America
715	0	No SHM	0.48000000000000004	Medium	North America
716	0	No SHM	0.020000000000000073	No monitoring	North America
717	0	No SHM	0.8500000000000001	Very High	North America
718	0	No SHM	0.0	No monitoring	North America
719	0	No SHM	0.6799999999999999	High	North America
720	0	No SHM	0.0	No monitoring	North America
721	0	No SHM	0.5800000000000001	Medium	North America
722	0	No SHM	0.41	Medium	North America
723	0	No SHM	0.13000000000000006	No monitoring	North America
724	0	No SHM	0.0	No monitoring	North America
725	0	No SHM	0.36999999999999994	Low	North America
726	0	No SHM	0.12000000000000005	No monitoring	North America
727	0	No SHM	0.41	Medium	North America
728	0	No SHM	0.0	No monitoring	North America
729	0	No SHM	0.0	No monitoring	North America
730	0	No SHM	0.52	Medium	North America
731	0	No SHM	0.19000000000000003	No monitoring	Latin America/Caribbean
732	0	No SHM	0.28	Low	Europe
733	0	No SHM	0.98	Very High	Europe
734	0	No SHM	0.9499999999999998	Very High	Europe
735	0	No SHM	0.24000000000000002	Low	Europe
736	0	No SHM	0.23999999999999996	Low	Latin America/Caribbean
737	0	No SHM	0.6500000000000001	High	Latin America/Caribbean
738	0	No SHM	0.9999999999999999	Very High	Asia
739	0	No SHM	0.56	Medium	Europe
740	0	No SHM	0.6	High	Europe
741	0	No SHM	0.89	Very High	Europe
742	0	No SHM	0.87	Very High	Europe
743	0	No SHM	0.83	Very High	Europe
744	1	SHM available	0.9999999999999999	Very High	Europe
745	1	SHM available	0.9999999999999999	Very High	Europe
746	1	SHM available	0.0	No monitoring	Europe
747	1	SHM available	0.96	Very High	Europe
748	0	No SHM	0.7	High	Europe
749	0	No SHM	0.0	No monitoring	Europe
750	0	No SHM	0.7	High	Middle East
751	0	No SHM	0.43999999999999995	Medium	Europe
752	0	No SHM	0.39	Low	Asia
753	0	No SHM	0.8999999999999999	Very High	Africa
754	0	No SHM	0.88	Very High	Asia
756	0	No SHM	0.8500000000000001	Very High	Asia
757	0	No SHM	0.79	High	Asia
758	1	SHM available	0.7099999999999999	High	Asia
759	0	No SHM	0.9999999999999999	Very High	Europe
760	1	SHM available	0.7699999999999999	High	Europe
761	0	No SHM	0.9500000000000001	Very High	Europe
762	0	No SHM	0.6000000000000001	High	Europe
763	0	No SHM	0.22000000000000003	Low	Europe
764	0	No SHM	0.6400000000000001	High	Europe
765	0	No SHM	0.71	High	Asia
766	0	No SHM	0.4700000000000001	Medium	Asia
767	0	No SHM	0.8999999999999999	Very High	Africa
768	0	No SHM	0.88	Very High	Asia
769	0	No SHM	0.74	High	Asia
770	0	No SHM	0.42000000000000004	Medium	Asia
771	0	No SHM	0.3500000000000001	Low	Asia
772	0	No SHM	0.8400000000000001	Very High	Asia
773	0	No SHM	0.9999999999999999	Very High	Middle East
774	0	No SHM	0.9999999999999999	Very High	Middle East
775	0	No SHM	0.9999999999999999	Very High	Middle East
776	0	No SHM	0.9999999999999999	Very High	Europe
777	0	No SHM	0.9999999999999999	Very High	Europe
778	0	No SHM	0.98	Very High	Europe
779	0	No SHM	0.9999999999999999	Very High	Europe
780	0	No SHM	0.46	Medium	Europe
781	0	No SHM	0.89	Very High	Europe
782	0	No SHM	0.8999999999999999	Very High	Latin America/Caribbean
783	0	No SHM	0.1	No monitoring	Latin America/Caribbean
784	0	No SHM	0.84	Very High	Asia
785	0	No SHM	0.74	High	Asia
786	0	No SHM	0.79	High	Asia
787	0	No SHM	0.52	Medium	Asia
788	0	No SHM	0.24999999999999997	Low	Asia
789	0	No SHM	0.7999999999999999	High	Asia
790	0	No SHM	0.6	High	Asia
791	0	No SHM	0.7900000000000001	High	Asia
