# Supplementary material for: Global geo-hazard risk assessment of long-span bridges enhanced with InSAR availability
Source: Nat Commun. 2025 Oct 13;16:9048. doi: 10.1038/s41467-025-64260-x (PMC12518672; doi:10.1038/s41467-025-64260-x)
Supplement: Supplementary file 3 — Source Data [file 41467_2025_64260_MOESM3_ESM.zip › fig2c_ps_availability_by_azimuth.csv]

ID	Monitoring_PS_availability_only	Monitoring_PS_availability_classes	Azimuth_deg	Azimuth_numerical_class
15	0.26	(0.2, 0.4]	40.6660785814625	Angled orientation
18	0.41000000000000003	(0.4, 0.6]	49.13815358121855	Angled orientation
19	0.9	(0.8, 1.0]	82.70342717868476	E-W orientation
20	0.27999999999999997	(0.2, 0.4]	9.249667382583084	N-S orientation
21	0.32000000000000006	(0.2, 0.4]	0.3494655153380677	N-S orientation
22	0.33999999999999997	(0.2, 0.4]	335.9898792518401	N-S orientation
23	0.28	(0.2, 0.4]	1.6371868583117362	N-S orientation
24	0.24000000000000002	(0.2, 0.4]	355.1414480105709	N-S orientation
25	0.83	(0.8, 1.0]	114.43123010381038	E-W orientation
26	0.42000000000000004	(0.4, 0.6]	331.7121978176066	N-S orientation
27	0.78	(0.6, 0.8]	74.41597419484975	E-W orientation
35	0.2	[0, 0.2]	309.30798123534913	Angled orientation
36	0.72	(0.6, 0.8]	72.07914042205681	E-W orientation
37	0.51	(0.4, 0.6]	353.30565075640374	N-S orientation
38	0.63	(0.6, 0.8]	67.00607567836397	E-W orientation
39	0.2	[0, 0.2]	58.42813762016738	Angled orientation
40	0.6399999999999999	(0.6, 0.8]	124.45374000176508	Angled orientation
41	0.31000000000000005	(0.2, 0.4]	124.83428691138624	Angled orientation
42	0.2	[0, 0.2]	8.468736217649848	N-S orientation
43	0.96	(0.8, 1.0]	75.11908760181609	E-W orientation
44	0.2	[0, 0.2]	46.96981046942602	Angled orientation
45	0.42000000000000004	(0.4, 0.6]	214.3614687909912	Angled orientation
46	0.31	(0.2, 0.4]	341.6366795418318	N-S orientation
47	0.85	(0.8, 1.0]	87.36550219175405	E-W orientation
48	0.37999999999999995	(0.2, 0.4]	75.96488125341085	E-W orientation
49	0.6000000000000001	(0.6, 0.8]	74.05405311069273	E-W orientation
50	0.62	(0.6, 0.8]	97.35919173646688	E-W orientation
51	0.41000000000000003	(0.4, 0.6]	313.92457695014144	Angled orientation
52	0.41000000000000003	(0.4, 0.6]	101.11696049515967	E-W orientation
53	0.66	(0.6, 0.8]	69.10386416567803	E-W orientation
54	0.6599999999999999	(0.6, 0.8]	69.25430331819797	E-W orientation
55	0.5	(0.4, 0.6]	347.60521314409186	N-S orientation
56	0.26	(0.2, 0.4]	2.54807966199229	N-S orientation
57	0.41000000000000003	(0.4, 0.6]	341.49609827284763	N-S orientation
58	0.98	(0.8, 1.0]	110.80842033368384	E-W orientation
59	0.5700000000000001	(0.4, 0.6]	80.81119620685291	E-W orientation
60	0.61	(0.6, 0.8]	14.43440433060522	N-S orientation
61	0.32	(0.2, 0.4]	333.2964523166901	N-S orientation
62	0.25	(0.2, 0.4]	88.9752173546068	E-W orientation
63	0.88	(0.8, 1.0]	239.61942357374505	Angled orientation
64	0.7	(0.6, 0.8]	72.89426527285076	E-W orientation
65	0.37	(0.2, 0.4]	68.19514861395987	E-W orientation
66	0.2	[0, 0.2]	308.7014902020002	Angled orientation
67	0.2	[0, 0.2]	308.7014902020002	Angled orientation
68	0.2	[0, 0.2]	319.1764222142617	Angled orientation
69	0.51	(0.4, 0.6]	119.87537650007287	E-W orientation
70	0.38	(0.2, 0.4]	86.00981978807431	E-W orientation
71	0.63	(0.6, 0.8]	91.84382754238608	E-W orientation
72	0.9100000000000001	(0.8, 1.0]	287.1873263899212	E-W orientation
73	0.22000000000000003	(0.2, 0.4]	321.75054511853654	Angled orientation
74	0.29000000000000004	(0.2, 0.4]	66.8537333929674	E-W orientation
75	0.26	(0.2, 0.4]	32.47385819365519	Angled orientation
76	0.45999999999999996	(0.4, 0.6]	29.597717248405505	N-S orientation
77	0.96	(0.8, 1.0]	356.4757810136901	N-S orientation
78	0.41000000000000003	(0.4, 0.6]	9.205249204755091	N-S orientation
79	0.22000000000000003	(0.2, 0.4]	42.38149034485309	Angled orientation
80	0.64	(0.6, 0.8]	117.54951242871248	E-W orientation
81	0.7000000000000001	(0.6, 0.8]	48.07808166998643	Angled orientation
82	0.62	(0.6, 0.8]	327.2911600014358	Angled orientation
83	0.24	(0.2, 0.4]	24.811418691871665	N-S orientation
84	0.6000000000000001	(0.6, 0.8]	328.85936134081874	Angled orientation
85	0.5900000000000001	(0.4, 0.6]	108.54355292943391	E-W orientation
86	0.5900000000000001	(0.4, 0.6]	108.54355292943391	E-W orientation
87	0.75	(0.6, 0.8]	91.46442774254244	E-W orientation
88	0.22000000000000003	(0.2, 0.4]	40.58086653780367	Angled orientation
89	0.24000000000000002	(0.2, 0.4]	231.79468448755875	Angled orientation
90	0.2	[0, 0.2]	57.2309661375582	Angled orientation
91	0.27	(0.2, 0.4]	10.023892800885337	N-S orientation
92	0.8600000000000001	(0.8, 1.0]	99.70782935260166	E-W orientation
93	0.33	(0.2, 0.4]	314.2509261143949	Angled orientation
94	0.7799999999999999	(0.6, 0.8]	101.3761932472778	E-W orientation
95	0.9999999999999999	(0.8, 1.0]	69.23846617199524	E-W orientation
96	0.49	(0.4, 0.6]	89.80083653602355	E-W orientation
97	0.36	(0.2, 0.4]	331.23037555408416	N-S orientation
98	0.24	(0.2, 0.4]	330.6139119744328	N-S orientation
99	0.38	(0.2, 0.4]	323.1143728806921	Angled orientation
100	0.3	(0.2, 0.4]	86.80173328968567	E-W orientation
101	0.53	(0.4, 0.6]	106.2406509445296	E-W orientation
102	0.71	(0.6, 0.8]	327.12822692688184	Angled orientation
103	0.26	(0.2, 0.4]	42.628848674087976	Angled orientation
104	0.43000000000000005	(0.4, 0.6]	100.24059161348656	E-W orientation
105	0.4	(0.2, 0.4]	358.4887679121326	N-S orientation
106	0.98	(0.8, 1.0]	98.25939027833569	E-W orientation
107	0.41000000000000003	(0.4, 0.6]	56.28784359474764	Angled orientation
108	0.77	(0.6, 0.8]	88.25501720583071	E-W orientation
109	0.77	(0.6, 0.8]	99.91372128160005	E-W orientation
110	0.24	(0.2, 0.4]	86.39417985595514	E-W orientation
111	0.2	[0, 0.2]	314.75495053485633	Angled orientation
112	0.69	(0.6, 0.8]	98.48427788644052	E-W orientation
113	0.51	(0.4, 0.6]	166.7594800906694	N-S orientation
114	0.31999999999999995	(0.2, 0.4]	4.592107921725699	N-S orientation
115	0.2	[0, 0.2]	351.7910842593264	N-S orientation
116	0.52	(0.4, 0.6]	44.04635939824999	Angled orientation
117	0.71	(0.6, 0.8]	86.03757917091468	E-W orientation
118	0.7100000000000001	(0.6, 0.8]	335.9576762399616	N-S orientation
119	0.29000000000000004	(0.2, 0.4]	62.826030543897616	E-W orientation
120	0.91	(0.8, 1.0]	227.83574229634755	Angled orientation
121	0.61	(0.6, 0.8]	23.314655473248024	N-S orientation
122	0.82	(0.8, 1.0]	31.66301825969572	Angled orientation
123	0.22000000000000003	(0.2, 0.4]	30.86882577766238	Angled orientation
124	0.37	(0.2, 0.4]	316.93033767302194	Angled orientation
125	0.96	(0.8, 1.0]	70.27984660035713	E-W orientation
126	0.49000000000000005	(0.4, 0.6]	62.90467080883491	E-W orientation
127	0.29000000000000004	(0.2, 0.4]	93.6618270525534	E-W orientation
128	0.54	(0.4, 0.6]	3.755598406515162	N-S orientation
129	0.49	(0.4, 0.6]	271.74675953932376	E-W orientation
130	0.33	(0.2, 0.4]	179.0448552916646	N-S orientation
131	0.7899999999999999	(0.6, 0.8]	236.22134264781	Angled orientation
132	0.63	(0.6, 0.8]	120.66042473907874	Angled orientation
133	0.61	(0.6, 0.8]	107.92930423267455	E-W orientation
134	0.54	(0.4, 0.6]	91.56439371666193	E-W orientation
135	0.74	(0.6, 0.8]	36.5936267123563	Angled orientation
136	0.6699999999999999	(0.6, 0.8]	50.48553514326926	Angled orientation
137	0.5	(0.4, 0.6]	27.286548424352134	N-S orientation
138	0.86	(0.8, 1.0]	70.35447599744231	E-W orientation
139	0.38	(0.2, 0.4]	9.945718710629592	N-S orientation
140	0.37	(0.2, 0.4]	337.6825658848901	N-S orientation
141	0.8699999999999999	(0.8, 1.0]	80.47348297267155	E-W orientation
142	0.96	(0.8, 1.0]	82.28724318532028	E-W orientation
143	0.8999999999999999	(0.8, 1.0]	58.33807897652207	Angled orientation
144	0.9999999999999999	(0.8, 1.0]	67.97899708390327	E-W orientation
145	0.4600000000000001	(0.4, 0.6]	297.242828176245	E-W orientation
146	0.26	(0.2, 0.4]	249.65899020768424	E-W orientation
147	0.5800000000000001	(0.4, 0.6]	247.39544397956308	E-W orientation
148	0.25	(0.2, 0.4]	106.63124411433262	E-W orientation
149	0.54	(0.4, 0.6]	117.47833723964952	E-W orientation
150	0.9499999999999998	(0.8, 1.0]	129.11604657108592	Angled orientation
151	0.6300000000000001	(0.6, 0.8]	120.2328137948765	Angled orientation
152	0.5700000000000001	(0.4, 0.6]	3.811828919684501	N-S orientation
153	0.6	(0.4, 0.6]	26.888314474046357	N-S orientation
154	0.25	(0.2, 0.4]	105.1462680402019	E-W orientation
155	0.9499999999999998	(0.8, 1.0]	72.5961394322955	E-W orientation
156	0.9	(0.8, 1.0]	112.78073026889795	E-W orientation
157	0.94	(0.8, 1.0]	115.31204161511836	E-W orientation
158	0.9999999999999999	(0.8, 1.0]	72.98765442010694	E-W orientation
159	0.9999999999999999	(0.8, 1.0]	269.0184509909872	E-W orientation
160	0.2	[0, 0.2]	31.22016343762084	Angled orientation
161	0.9999999999999999	(0.8, 1.0]	107.90895364966542	E-W orientation
162	0.82	(0.8, 1.0]	96.20017271505355	E-W orientation
163	0.52	(0.4, 0.6]	316.7459441130393	Angled orientation
164	0.51	(0.4, 0.6]	4.329911240371189	N-S orientation
165	0.9999999999999999	(0.8, 1.0]	17.61717218572261	N-S orientation
166	0.94	(0.8, 1.0]	324.3607509804918	Angled orientation
167	0.9999999999999999	(0.8, 1.0]	158.19099439916238	N-S orientation
168	0.85	(0.8, 1.0]	359.5676486182288	N-S orientation
169	0.73	(0.6, 0.8]	345.04440564624656	N-S orientation
170	0.75	(0.6, 0.8]	331.8447456300269	N-S orientation
171	0.9999999999999999	(0.8, 1.0]	13.39005500932933	N-S orientation
172	0.69	(0.6, 0.8]	329.12772687578456	Angled orientation
173	0.98	(0.8, 1.0]	334.35773093673413	N-S orientation
174	0.94	(0.8, 1.0]	32.52663597448361	Angled orientation
175	0.7699999999999999	(0.6, 0.8]	313.19252746505947	Angled orientation
176	0.5	(0.4, 0.6]	90.47076250170484	E-W orientation
177	0.5	(0.4, 0.6]	90.47076250170484	E-W orientation
178	0.9999999999999999	(0.8, 1.0]	103.47119584321138	E-W orientation
179	0.26	(0.2, 0.4]	329.33829632392514	Angled orientation
180	0.41000000000000003	(0.4, 0.6]	54.19663792724418	Angled orientation
181	0.2	[0, 0.2]	325.4814725765128	Angled orientation
182	0.2	[0, 0.2]	153.09956292331924	N-S orientation
183	0.73	(0.6, 0.8]	93.35024892833576	E-W orientation
184	0.8200000000000001	(0.8, 1.0]	90.14445661103495	E-W orientation
185	0.35	(0.2, 0.4]	42.66574900151733	Angled orientation
186	0.9999999999999999	(0.8, 1.0]	113.36935342316082	E-W orientation
187	0.55	(0.4, 0.6]	354.9107310080343	N-S orientation
188	0.45999999999999996	(0.4, 0.6]	358.71198724460794	N-S orientation
189	0.9999999999999999	(0.8, 1.0]	99.89810180620536	E-W orientation
190	0.9999999999999999	(0.8, 1.0]	97.8114578926369	E-W orientation
191	0.43000000000000005	(0.4, 0.6]	324.3958443648885	Angled orientation
192	0.9999999999999999	(0.8, 1.0]	94.13049768447844	E-W orientation
193	0.88	(0.8, 1.0]	95.69833099851655	E-W orientation
194	0.88	(0.8, 1.0]	95.69833099851655	E-W orientation
195	0.55	(0.4, 0.6]	87.47304596422794	E-W orientation
196	0.81	(0.8, 1.0]	88.97580017578025	E-W orientation
197	0.9199999999999999	(0.8, 1.0]	95.181574386276	E-W orientation
198	0.9999999999999999	(0.8, 1.0]	358.1725120395547	N-S orientation
199	0.31000000000000005	(0.2, 0.4]	329.9219673396529	Angled orientation
200	0.64	(0.6, 0.8]	125.24993345195344	Angled orientation
201	0.82	(0.8, 1.0]	74.27218991377492	E-W orientation
202	0.9999999999999999	(0.8, 1.0]	312.5698243181926	Angled orientation
203	0.49000000000000005	(0.4, 0.6]	341.93152789812183	N-S orientation
204	0.9999999999999999	(0.8, 1.0]	101.09088039959232	E-W orientation
205	0.9999999999999999	(0.8, 1.0]	101.09088039959232	E-W orientation
206	0.31	(0.2, 0.4]	117.6072081287735	E-W orientation
207	0.32	(0.2, 0.4]	83.8985118110358	E-W orientation
208	0.5	(0.4, 0.6]	87.18549173092083	E-W orientation
209	0.9999999999999999	(0.8, 1.0]	150.74855670496902	N-S orientation
210	0.9999999999999999	(0.8, 1.0]	150.74855670496902	N-S orientation
211	0.31000000000000005	(0.2, 0.4]	97.43080028478867	E-W orientation
212	0.9999999999999999	(0.8, 1.0]	95.45454250720763	E-W orientation
213	0.4	(0.2, 0.4]	314.0283871725459	Angled orientation
214	0.4	(0.2, 0.4]	314.0283871725459	Angled orientation
215	0.46	(0.4, 0.6]	64.67148714016167	E-W orientation
216	0.92	(0.8, 1.0]	81.28541918882729	E-W orientation
218	0.98	(0.8, 1.0]	3.494621110846083	N-S orientation
219	0.72	(0.6, 0.8]	319.571692125488	Angled orientation
220	0.7100000000000001	(0.6, 0.8]	80.08239863671685	E-W orientation
222	0.39	(0.2, 0.4]	38.34943195179329	Angled orientation
223	0.2	[0, 0.2]	54.72541237494511	Angled orientation
224	0.64	(0.6, 0.8]	103.23778145902696	E-W orientation
225	0.2	[0, 0.2]	121.27648618872765	Angled orientation
226	0.61	(0.6, 0.8]	53.678323771615794	Angled orientation
227	0.6599999999999999	(0.6, 0.8]	1.637925633674172	N-S orientation
228	0.4	(0.2, 0.4]	37.3758690206468	Angled orientation
230	0.94	(0.8, 1.0]	118.31076770085645	E-W orientation
231	0.9500000000000001	(0.8, 1.0]	314.18123203156983	Angled orientation
232	0.74	(0.6, 0.8]	88.85620079659003	E-W orientation
233	0.56	(0.4, 0.6]	119.39577499419346	E-W orientation
234	0.7899999999999999	(0.6, 0.8]	117.95508158690342	E-W orientation
235	0.81	(0.8, 1.0]	119.00061292170584	E-W orientation
236	0.98	(0.8, 1.0]	54.88439510435899	Angled orientation
237	0.52	(0.4, 0.6]	37.24766039205167	Angled orientation
238	0.83	(0.8, 1.0]	144.73628275909124	Angled orientation
239	0.2	[0, 0.2]	108.12713776013028	E-W orientation
240	0.31	(0.2, 0.4]	98.03205131021208	E-W orientation
241	0.2	[0, 0.2]	116.73006535578492	E-W orientation
242	0.58	(0.4, 0.6]	333.3982983760853	N-S orientation
243	0.89	(0.8, 1.0]	40.616242232699335	Angled orientation
244	0.28	(0.2, 0.4]	109.76856928962462	E-W orientation
245	0.9999999999999999	(0.8, 1.0]	46.34598445532697	Angled orientation
246	0.94	(0.8, 1.0]	113.09458712844236	E-W orientation
247	0.48	(0.4, 0.6]	24.02365629118907	N-S orientation
248	0.5800000000000001	(0.4, 0.6]	56.70448203609186	Angled orientation
249	0.4	(0.2, 0.4]	10.44362168015232	N-S orientation
250	0.46	(0.4, 0.6]	307.7611243008942	Angled orientation
251	0.98	(0.8, 1.0]	91.790283037488	E-W orientation
252	0.98	(0.8, 1.0]	79.38723217930999	E-W orientation
253	0.24	(0.2, 0.4]	352.03770766122113	N-S orientation
254	0.82	(0.8, 1.0]	17.70538837825336	N-S orientation
255	0.52	(0.4, 0.6]	125.39128118927482	Angled orientation
256	0.9999999999999999	(0.8, 1.0]	116.01855381625715	E-W orientation
257	0.29000000000000004	(0.2, 0.4]	112.59017897415174	E-W orientation
258	0.8500000000000001	(0.8, 1.0]	346.50666133252366	N-S orientation
259	0.33999999999999997	(0.2, 0.4]	1.310588004240742	N-S orientation
261	0.7	(0.6, 0.8]	42.671410257811374	Angled orientation
262	0.35000000000000003	(0.2, 0.4]	43.26113512322638	Angled orientation
263	0.6900000000000001	(0.6, 0.8]	87.70392513585489	E-W orientation
264	0.9999999999999999	(0.8, 1.0]	66.8376182594152	E-W orientation
265	0.85	(0.8, 1.0]	323.92286576239496	Angled orientation
266	0.7900000000000001	(0.6, 0.8]	122.82799893439416	Angled orientation
267	0.9999999999999999	(0.8, 1.0]	246.84618130702927	E-W orientation
268	0.9999999999999999	(0.8, 1.0]	123.37443975835664	Angled orientation
269	0.56	(0.4, 0.6]	311.990584099481	Angled orientation
270	0.8099999999999998	(0.8, 1.0]	66.82960406534744	E-W orientation
271	0.86	(0.8, 1.0]	7.341192767291432	N-S orientation
272	0.33	(0.2, 0.4]	328.287206940019	Angled orientation
273	0.9999999999999999	(0.8, 1.0]	252.95206676580597	E-W orientation
274	0.45	(0.4, 0.6]	303.02497061595164	Angled orientation
275	0.41000000000000003	(0.4, 0.6]	305.5393628778106	Angled orientation
276	0.47	(0.4, 0.6]	129.54774208247852	Angled orientation
277	0.7699999999999999	(0.6, 0.8]	310.73749449325163	Angled orientation
278	0.9500000000000001	(0.8, 1.0]	315.7076561830603	Angled orientation
279	0.6699999999999999	(0.6, 0.8]	75.0592269048999	E-W orientation
280	0.9999999999999999	(0.8, 1.0]	89.80001281316822	E-W orientation
281	0.84	(0.8, 1.0]	107.79900791366242	E-W orientation
282	0.96	(0.8, 1.0]	97.38252351342636	E-W orientation
283	0.9999999999999999	(0.8, 1.0]	95.79918232477723	E-W orientation
284	0.52	(0.4, 0.6]	331.273935466366	N-S orientation
285	0.43999999999999995	(0.4, 0.6]	231.18264252645645	Angled orientation
286	0.28	(0.2, 0.4]	48.169464229911455	Angled orientation
287	0.9999999999999999	(0.8, 1.0]	80.33570133730319	E-W orientation
288	0.48000000000000004	(0.4, 0.6]	76.87270641924692	E-W orientation
289	0.27	(0.2, 0.4]	69.34279709458895	E-W orientation
290	0.76	(0.6, 0.8]	324.6407777862639	Angled orientation
291	0.22000000000000003	(0.2, 0.4]	354.0018184103105	N-S orientation
292	0.8999999999999999	(0.8, 1.0]	66.13256152539583	E-W orientation
293	0.8099999999999999	(0.8, 1.0]	27.51745852957862	N-S orientation
294	0.8299999999999998	(0.8, 1.0]	146.96442952169292	Angled orientation
295	0.6600000000000001	(0.6, 0.8]	7.724115092603085	N-S orientation
296	0.56	(0.4, 0.6]	65.80569904535554	E-W orientation
297	0.9999999999999999	(0.8, 1.0]	78.14145726240963	E-W orientation
298	0.49	(0.4, 0.6]	15.054054042877569	N-S orientation
299	0.39	(0.2, 0.4]	18.682061799284043	N-S orientation
300	0.98	(0.8, 1.0]	323.58210882660137	Angled orientation
301	0.8499999999999999	(0.8, 1.0]	332.942210095294	N-S orientation
302	0.9500000000000001	(0.8, 1.0]	84.94142867718801	E-W orientation
303	0.7	(0.6, 0.8]	270.450279949441	E-W orientation
304	0.93	(0.8, 1.0]	328.73327564977745	Angled orientation
305	0.7599999999999999	(0.6, 0.8]	10.401554023544122	N-S orientation
306	0.6600000000000001	(0.6, 0.8]	309.56249378090826	Angled orientation
307	0.29000000000000004	(0.2, 0.4]	120.5542759276575	Angled orientation
308	0.9999999999999999	(0.8, 1.0]	335.2666482613229	N-S orientation
309	0.9999999999999999	(0.8, 1.0]	96.74321531047406	E-W orientation
310	0.75	(0.6, 0.8]	19.03502360111236	N-S orientation
311	0.9999999999999999	(0.8, 1.0]	87.74682292092996	E-W orientation
312	0.9999999999999999	(0.8, 1.0]	90.320181334141	E-W orientation
313	0.9999999999999999	(0.8, 1.0]	331.6187318408646	N-S orientation
314	0.9999999999999999	(0.8, 1.0]	77.02984630204514	E-W orientation
315	0.98	(0.8, 1.0]	41.11254242308917	Angled orientation
316	0.98	(0.8, 1.0]	41.80512586882355	Angled orientation
317	0.54	(0.4, 0.6]	93.02189114078038	E-W orientation
318	0.96	(0.8, 1.0]	107.97624719198308	E-W orientation
319	0.9999999999999999	(0.8, 1.0]	104.58596582456204	E-W orientation
320	0.36000000000000004	(0.2, 0.4]	170.4201838674519	N-S orientation
321	0.85	(0.8, 1.0]	73.27495790535284	E-W orientation
322	0.98	(0.8, 1.0]	92.81710456417731	E-W orientation
323	0.9199999999999999	(0.8, 1.0]	313.0097799162634	Angled orientation
324	0.63	(0.6, 0.8]	347.742261981151	N-S orientation
325	0.9999999999999999	(0.8, 1.0]	304.4851911463016	Angled orientation
326	0.43000000000000005	(0.4, 0.6]	353.71467037290194	N-S orientation
327	0.9999999999999999	(0.8, 1.0]	98.62636402418384	E-W orientation
328	0.26	(0.2, 0.4]	315.24443053085605	Angled orientation
329	0.6000000000000001	(0.6, 0.8]	216.73223604403077	Angled orientation
330	0.61	(0.6, 0.8]	347.6768875811058	N-S orientation
331	0.53	(0.4, 0.6]	146.7726701456235	Angled orientation
333	0.31000000000000005	(0.2, 0.4]	91.7308313433781	E-W orientation
334	0.2	[0, 0.2]	112.84372405917505	E-W orientation
335	0.9999999999999999	(0.8, 1.0]	20.064534023016563	N-S orientation
336	0.9500000000000001	(0.8, 1.0]	142.02088063253143	Angled orientation
337	0.9499999999999998	(0.8, 1.0]	61.757013446908445	E-W orientation
338	0.9999999999999999	(0.8, 1.0]	60.63017781451441	E-W orientation
339	0.5499999999999999	(0.4, 0.6]	38.63212669674067	Angled orientation
340	0.92	(0.8, 1.0]	104.51396220002567	E-W orientation
341	0.28	(0.2, 0.4]	117.26913587404864	E-W orientation
342	0.9500000000000001	(0.8, 1.0]	95.15485650522572	E-W orientation
343	0.30000000000000004	(0.2, 0.4]	339.7923760954246	N-S orientation
344	0.36	(0.2, 0.4]	350.70924184609925	N-S orientation
345	0.9999999999999999	(0.8, 1.0]	51.61265163052264	Angled orientation
346	0.96	(0.8, 1.0]	107.97624719198308	E-W orientation
347	0.89	(0.8, 1.0]	78.18877706809008	E-W orientation
348	0.84	(0.8, 1.0]	1.5891358355779062	N-S orientation
349	0.5	(0.4, 0.6]	78.78971709246639	E-W orientation
350	0.49	(0.4, 0.6]	70.77838262669945	E-W orientation
351	0.76	(0.6, 0.8]	50.95939602493479	Angled orientation
352	0.44	(0.4, 0.6]	41.28284510502061	Angled orientation
353	0.61	(0.6, 0.8]	42.43952719425863	Angled orientation
354	0.47000000000000003	(0.4, 0.6]	101.1646231419612	E-W orientation
355	0.62	(0.6, 0.8]	42.57252066927049	Angled orientation
356	0.35	(0.2, 0.4]	322.17329092489933	Angled orientation
358	0.9999999999999999	(0.8, 1.0]	325.0067737121908	Angled orientation
359	0.2	[0, 0.2]	259.89573794945943	E-W orientation
360	0.7	(0.6, 0.8]	335.8074487987508	N-S orientation
361	0.9999999999999999	(0.8, 1.0]	103.86019863787806	E-W orientation
362	0.9999999999999999	(0.8, 1.0]	103.86019863787806	E-W orientation
363	0.9499999999999998	(0.8, 1.0]	10.45818432179658	N-S orientation
364	0.6699999999999999	(0.6, 0.8]	78.42644175626049	E-W orientation
365	0.9999999999999999	(0.8, 1.0]	79.82345474212207	E-W orientation
366	0.96	(0.8, 1.0]	78.54192055679863	E-W orientation
367	0.41000000000000003	(0.4, 0.6]	64.15108276346336	E-W orientation
368	0.6300000000000001	(0.6, 0.8]	343.96819055552686	N-S orientation
369	0.7699999999999999	(0.6, 0.8]	253.5013367060766	E-W orientation
370	0.83	(0.8, 1.0]	26.410822184261235	N-S orientation
371	0.9999999999999999	(0.8, 1.0]	89.53049530169886	E-W orientation
372	0.30000000000000004	(0.2, 0.4]	33.42314449467841	Angled orientation
373	0.71	(0.6, 0.8]	119.77121798117857	E-W orientation
375	0.2	[0, 0.2]	33.04412706523988	Angled orientation
376	0.9400000000000001	(0.8, 1.0]	79.21488366569224	E-W orientation
377	0.24	(0.2, 0.4]	342.4850429531348	N-S orientation
378	0.9	(0.8, 1.0]	123.35151267167772	Angled orientation
380	0.32	(0.2, 0.4]	32.73981794016055	Angled orientation
381	0.5499999999999999	(0.4, 0.6]	27.076731135387945	N-S orientation
382	0.6100000000000001	(0.6, 0.8]	331.9781944854662	N-S orientation
383	0.94	(0.8, 1.0]	24.54146107124677	N-S orientation
384	0.9999999999999999	(0.8, 1.0]	96.20374613327031	E-W orientation
385	0.98	(0.8, 1.0]	305.776716448994	Angled orientation
386	0.73	(0.6, 0.8]	112.2959710201423	E-W orientation
387	0.51	(0.4, 0.6]	358.5978325903497	N-S orientation
388	0.9999999999999999	(0.8, 1.0]	342.3724302613608	N-S orientation
389	0.64	(0.6, 0.8]	81.81273735929875	E-W orientation
390	0.47	(0.4, 0.6]	337.35591362890875	N-S orientation
391	0.37	(0.2, 0.4]	312.2058478304606	Angled orientation
392	0.2	[0, 0.2]	103.52599502107928	E-W orientation
393	0.62	(0.6, 0.8]	98.81594524127786	E-W orientation
394	0.9999999999999999	(0.8, 1.0]	62.80181219959002	E-W orientation
395	0.49000000000000005	(0.4, 0.6]	40.83193504222561	Angled orientation
396	0.45000000000000007	(0.4, 0.6]	131.91032612170932	Angled orientation
397	0.55	(0.4, 0.6]	95.46016018279352	E-W orientation
398	0.76	(0.6, 0.8]	81.97369283056707	E-W orientation
399	0.45000000000000007	(0.4, 0.6]	59.77607193933994	Angled orientation
400	0.37	(0.2, 0.4]	95.56986805599831	E-W orientation
401	0.7999999999999999	(0.6, 0.8]	7.031766481875991	N-S orientation
402	0.2	[0, 0.2]	358.17266015279813	N-S orientation
403	0.26	(0.2, 0.4]	326.5699996887251	Angled orientation
404	0.91	(0.8, 1.0]	100.86351127559362	E-W orientation
405	0.93	(0.8, 1.0]	88.49351184865293	E-W orientation
406	0.77	(0.6, 0.8]	49.45293468285354	Angled orientation
407	0.88	(0.8, 1.0]	107.00676993777743	E-W orientation
408	0.94	(0.8, 1.0]	83.40605625303368	E-W orientation
409	0.38	(0.2, 0.4]	119.07977575530832	E-W orientation
410	0.9999999999999999	(0.8, 1.0]	346.9062388518404	N-S orientation
411	0.9999999999999999	(0.8, 1.0]	47.131534000834	Angled orientation
412	0.56	(0.4, 0.6]	99.51205258770084	E-W orientation
414	0.7	(0.6, 0.8]	12.860053634230551	N-S orientation
415	0.3	(0.2, 0.4]	19.03926535925342	N-S orientation
416	0.4800000000000001	(0.4, 0.6]	341.1636307448469	N-S orientation
417	0.9499999999999998	(0.8, 1.0]	72.18467153749498	E-W orientation
418	0.66	(0.6, 0.8]	0.5758561722180389	N-S orientation
419	0.8699999999999999	(0.8, 1.0]	71.27138616565122	E-W orientation
420	0.9999999999999999	(0.8, 1.0]	295.7743556832971	E-W orientation
421	0.9999999999999999	(0.8, 1.0]	54.68675394551843	Angled orientation
422	0.9999999999999999	(0.8, 1.0]	106.99565282737144	E-W orientation
423	0.8	(0.6, 0.8]	344.83452424628393	N-S orientation
424	0.58	(0.4, 0.6]	85.69364754625377	E-W orientation
425	0.94	(0.8, 1.0]	183.38956331078072	N-S orientation
426	0.6	(0.4, 0.6]	85.23834943210625	E-W orientation
427	0.9	(0.8, 1.0]	342.1699396068213	N-S orientation
428	0.5	(0.4, 0.6]	61.86197739948318	E-W orientation
429	0.65	(0.6, 0.8]	345.9948677159213	N-S orientation
430	0.9999999999999999	(0.8, 1.0]	18.812319901328067	N-S orientation
431	0.35	(0.2, 0.4]	62.57220733216457	E-W orientation
432	0.55	(0.4, 0.6]	317.5409845066828	Angled orientation
433	0.9999999999999999	(0.8, 1.0]	263.3820919695817	E-W orientation
434	0.65	(0.6, 0.8]	56.59218574881595	Angled orientation
435	0.9999999999999999	(0.8, 1.0]	102.25150885196553	E-W orientation
436	0.98	(0.8, 1.0]	249.9698064179336	E-W orientation
437	0.9999999999999999	(0.8, 1.0]	88.43580705635196	E-W orientation
438	0.25	(0.2, 0.4]	47.89182854205228	Angled orientation
439	0.6799999999999999	(0.6, 0.8]	62.123156716366	E-W orientation
440	0.9500000000000001	(0.8, 1.0]	24.930644255640345	N-S orientation
441	0.89	(0.8, 1.0]	278.1359442114242	E-W orientation
442	0.77	(0.6, 0.8]	106.6785308741899	E-W orientation
443	0.9999999999999999	(0.8, 1.0]	90.31541876254876	E-W orientation
444	0.8999999999999999	(0.8, 1.0]	303.67581976980733	Angled orientation
445	0.9999999999999999	(0.8, 1.0]	296.3838814289814	E-W orientation
446	0.94	(0.8, 1.0]	81.79007106212782	E-W orientation
447	0.2	[0, 0.2]	1.5476257419952049	N-S orientation
448	0.9	(0.8, 1.0]	72.99803227594361	E-W orientation
449	0.78	(0.6, 0.8]	83.017832912713	E-W orientation
450	0.2	[0, 0.2]	102.04108511587152	E-W orientation
451	0.6000000000000001	(0.6, 0.8]	92.1319771536397	E-W orientation
452	0.9999999999999999	(0.8, 1.0]	291.8924432281516	E-W orientation
454	0.9999999999999999	(0.8, 1.0]	164.29148916726535	N-S orientation
455	0.37	(0.2, 0.4]	227.13646407446296	Angled orientation
456	0.73	(0.6, 0.8]	358.5343339067321	N-S orientation
457	0.2	[0, 0.2]	79.05762009593542	E-W orientation
458	0.26	(0.2, 0.4]	99.03927877796605	E-W orientation
459	0.56	(0.4, 0.6]	329.4440810097672	Angled orientation
460	0.25	(0.2, 0.4]	21.021135232354595	N-S orientation
461	0.9999999999999999	(0.8, 1.0]	64.61338217623779	E-W orientation
462	0.33000000000000007	(0.2, 0.4]	226.85730751888104	Angled orientation
463	0.27	(0.2, 0.4]	82.46489306585465	E-W orientation
464	0.8	(0.6, 0.8]	352.30072779199	N-S orientation
465	0.96	(0.8, 1.0]	101.4879537944936	E-W orientation
467	0.2	[0, 0.2]	55.586174053445234	Angled orientation
468	0.2	[0, 0.2]	90.7917117206456	E-W orientation
469	0.25	(0.2, 0.4]	111.9293216388274	E-W orientation
470	0.79	(0.6, 0.8]	46.26631234312055	Angled orientation
471	0.9999999999999999	(0.8, 1.0]	109.21226991243066	E-W orientation
472	0.9	(0.8, 1.0]	92.31648493317118	E-W orientation
473	0.7799999999999999	(0.6, 0.8]	310.2422053181936	Angled orientation
474	0.22000000000000003	(0.2, 0.4]	76.40307057197606	E-W orientation
475	0.9999999999999999	(0.8, 1.0]	337.8747540121007	N-S orientation
476	0.72	(0.6, 0.8]	332.6497784775181	N-S orientation
477	0.75	(0.6, 0.8]	89.94742026761008	E-W orientation
478	0.5599999999999999	(0.4, 0.6]	33.39918005102146	Angled orientation
479	0.39999999999999997	(0.2, 0.4]	351.07288441815007	N-S orientation
480	0.2	[0, 0.2]	315.4490504166328	Angled orientation
481	0.79	(0.6, 0.8]	148.53583606987274	Angled orientation
482	0.79	(0.6, 0.8]	38.27956992468188	Angled orientation
483	0.7100000000000001	(0.6, 0.8]	12.940940080081871	N-S orientation
484	0.77	(0.6, 0.8]	68.13275959843565	E-W orientation
485	0.94	(0.8, 1.0]	66.30629430207301	E-W orientation
486	0.59	(0.4, 0.6]	60.01805796458586	E-W orientation
487	0.6300000000000001	(0.6, 0.8]	96.26228833781283	E-W orientation
488	0.22000000000000003	(0.2, 0.4]	68.33344789829238	E-W orientation
489	0.22000000000000003	(0.2, 0.4]	314.84340023627885	Angled orientation
490	0.32	(0.2, 0.4]	98.88295291212488	E-W orientation
491	0.65	(0.6, 0.8]	77.21354305143052	E-W orientation
492	0.98	(0.8, 1.0]	295.4983744169609	E-W orientation
493	0.2	[0, 0.2]	75.96932727489235	E-W orientation
494	0.96	(0.8, 1.0]	28.58659835977392	N-S orientation
495	0.89	(0.8, 1.0]	30.648166306344933	Angled orientation
496	0.51	(0.4, 0.6]	44.22507142748054	Angled orientation
497	0.32	(0.2, 0.4]	90.982631731045	E-W orientation
498	0.67	(0.6, 0.8]	90.21215683899452	E-W orientation
499	0.31	(0.2, 0.4]	85.81308117228804	E-W orientation
500	0.76	(0.6, 0.8]	75.61504868609069	E-W orientation
501	0.38	(0.2, 0.4]	77.8706715562135	E-W orientation
502	0.8999999999999999	(0.8, 1.0]	73.46464602326392	E-W orientation
503	0.36	(0.2, 0.4]	92.67999215412954	E-W orientation
504	0.2	[0, 0.2]	292.0347593915434	E-W orientation
505	0.2	[0, 0.2]	43.77844257379837	Angled orientation
506	0.9999999999999999	(0.8, 1.0]	49.51571647979398	Angled orientation
507	0.7	(0.6, 0.8]	3.541189289991109	N-S orientation
508	0.9299999999999999	(0.8, 1.0]	127.94024133946073	Angled orientation
509	0.93	(0.8, 1.0]	65.92516831249071	E-W orientation
511	0.9999999999999999	(0.8, 1.0]	41.92892528393816	Angled orientation
512	0.5800000000000001	(0.4, 0.6]	81.77557083046543	E-W orientation
513	0.82	(0.8, 1.0]	89.64050065492836	E-W orientation
514	0.79	(0.6, 0.8]	322.85579023484536	Angled orientation
515	0.41000000000000003	(0.4, 0.6]	28.485563626055978	N-S orientation
516	0.9999999999999999	(0.8, 1.0]	1.3824728312088723	N-S orientation
517	0.74	(0.6, 0.8]	72.53116575207275	E-W orientation
518	0.7	(0.6, 0.8]	326.65572630219	Angled orientation
519	0.74	(0.6, 0.8]	359.5805280261372	N-S orientation
520	0.8499999999999999	(0.8, 1.0]	56.27795180649082	Angled orientation
521	0.33000000000000007	(0.2, 0.4]	306.9315264467042	Angled orientation
523	0.7899999999999999	(0.6, 0.8]	43.612950190065646	Angled orientation
524	0.9500000000000001	(0.8, 1.0]	313.2091311244638	Angled orientation
525	0.9999999999999999	(0.8, 1.0]	19.8402182602016	N-S orientation
526	0.43000000000000005	(0.4, 0.6]	310.32226843643224	Angled orientation
527	0.39999999999999997	(0.2, 0.4]	128.26345590436767	Angled orientation
528	0.22000000000000003	(0.2, 0.4]	327.1987322992842	Angled orientation
529	0.9499999999999998	(0.8, 1.0]	14.492624011080068	N-S orientation
530	0.48	(0.4, 0.6]	144.54679536503738	Angled orientation
531	0.77	(0.6, 0.8]	3.862741128705295	N-S orientation
532	0.5700000000000001	(0.4, 0.6]	352.1146337118807	N-S orientation
533	0.5	(0.4, 0.6]	1.2597857894011213	N-S orientation
535	0.39	(0.2, 0.4]	54.71274033612508	Angled orientation
536	0.9999999999999999	(0.8, 1.0]	309.54111388102353	Angled orientation
537	0.48	(0.4, 0.6]	344.79034183027943	N-S orientation
538	0.9999999999999999	(0.8, 1.0]	64.33530279506692	E-W orientation
539	0.66	(0.6, 0.8]	47.98499155674767	Angled orientation
540	0.6699999999999999	(0.6, 0.8]	39.75461339421696	Angled orientation
541	0.9499999999999998	(0.8, 1.0]	28.690145942832714	N-S orientation
542	0.51	(0.4, 0.6]	124.37536347249858	Angled orientation
543	0.9100000000000001	(0.8, 1.0]	6.875736675491282	N-S orientation
544	0.43000000000000005	(0.4, 0.6]	64.82011549414887	E-W orientation
545	0.9400000000000001	(0.8, 1.0]	111.12381563917025	E-W orientation
546	0.37	(0.2, 0.4]	333.9156497631289	N-S orientation
547	0.66	(0.6, 0.8]	84.48948128629604	E-W orientation
548	0.4	(0.2, 0.4]	306.37824316589285	Angled orientation
549	0.9999999999999999	(0.8, 1.0]	90.95113668250394	E-W orientation
550	0.93	(0.8, 1.0]	300.1520470935701	Angled orientation
551	0.45000000000000007	(0.4, 0.6]	294.5703680391397	E-W orientation
552	0.8999999999999999	(0.8, 1.0]	18.083276750296704	N-S orientation
553	0.72	(0.6, 0.8]	94.83363681001543	E-W orientation
554	0.9999999999999999	(0.8, 1.0]	41.58152813298136	Angled orientation
555	0.62	(0.6, 0.8]	95.6616313201598	E-W orientation
556	0.2	[0, 0.2]	108.23280664221454	E-W orientation
557	0.9999999999999999	(0.8, 1.0]	72.24236703495075	E-W orientation
558	0.32	(0.2, 0.4]	32.04022922110363	Angled orientation
559	0.65	(0.6, 0.8]	334.18948203651297	N-S orientation
560	0.65	(0.6, 0.8]	334.18948203651297	N-S orientation
561	0.6499999999999999	(0.6, 0.8]	106.975912297033	E-W orientation
562	0.9499999999999998	(0.8, 1.0]	92.87149002342083	E-W orientation
563	0.6600000000000001	(0.6, 0.8]	105.6898650521942	E-W orientation
564	0.5	(0.4, 0.6]	44.646619483462985	Angled orientation
565	0.94	(0.8, 1.0]	106.90806069494543	E-W orientation
566	0.9500000000000001	(0.8, 1.0]	304.3274789123693	Angled orientation
567	0.6	(0.4, 0.6]	338.8455885543904	N-S orientation
568	0.38999999999999996	(0.2, 0.4]	95.19941841577884	E-W orientation
570	0.9999999999999999	(0.8, 1.0]	311.2681636531352	Angled orientation
571	0.67	(0.6, 0.8]	96.48138316710902	E-W orientation
572	0.48	(0.4, 0.6]	89.99067292154456	E-W orientation
573	0.31000000000000005	(0.2, 0.4]	19.71723073775189	N-S orientation
574	0.9999999999999999	(0.8, 1.0]	346.77261252044894	N-S orientation
575	0.5800000000000001	(0.4, 0.6]	318.9708673034316	Angled orientation
576	0.91	(0.8, 1.0]	117.2490249254604	E-W orientation
577	0.96	(0.8, 1.0]	81.08769464065045	E-W orientation
578	0.29000000000000004	(0.2, 0.4]	74.25742899356419	E-W orientation
579	0.9200000000000002	(0.8, 1.0]	105.78039612994394	E-W orientation
580	0.53	(0.4, 0.6]	90.99688429919269	E-W orientation
581	0.51	(0.4, 0.6]	24.53181730872768	N-S orientation
582	0.9999999999999999	(0.8, 1.0]	106.52553817591377	E-W orientation
583	0.51	(0.4, 0.6]	93.24107412683634	E-W orientation
584	0.9999999999999999	(0.8, 1.0]	113.948488945902	E-W orientation
585	0.9999999999999999	(0.8, 1.0]	114.60801908916916	E-W orientation
586	0.5700000000000001	(0.4, 0.6]	321.4023076657314	Angled orientation
587	0.63	(0.6, 0.8]	321.30688373790986	Angled orientation
588	0.67	(0.6, 0.8]	96.48138316710902	E-W orientation
589	0.42000000000000004	(0.4, 0.6]	357.881470754722	N-S orientation
590	0.9999999999999999	(0.8, 1.0]	24.54142179997706	N-S orientation
591	0.9999999999999999	(0.8, 1.0]	24.54142179997706	N-S orientation
593	0.53	(0.4, 0.6]	11.448160772690189	N-S orientation
594	0.35	(0.2, 0.4]	143.9472962539042	Angled orientation
596	0.9999999999999999	(0.8, 1.0]	321.1940815510515	Angled orientation
597	0.96	(0.8, 1.0]	99.74630738856904	E-W orientation
598	0.2	[0, 0.2]	317.91352853788254	Angled orientation
599	0.28	(0.2, 0.4]	103.29127747130508	E-W orientation
600	0.28	(0.2, 0.4]	103.29127747130508	E-W orientation
601	0.28	(0.2, 0.4]	322.35348832479485	Angled orientation
602	0.65	(0.6, 0.8]	106.09652009160652	E-W orientation
603	0.9999999999999999	(0.8, 1.0]	352.30451264344674	N-S orientation
604	0.38000000000000006	(0.2, 0.4]	46.754710394463416	Angled orientation
605	0.9999999999999999	(0.8, 1.0]	236.1536116919789	Angled orientation
606	0.9400000000000001	(0.8, 1.0]	36.5368323206327	Angled orientation
607	0.92	(0.8, 1.0]	106.8688535960922	E-W orientation
608	0.9999999999999999	(0.8, 1.0]	89.80001281316822	E-W orientation
609	0.9999999999999999	(0.8, 1.0]	89.80001281316822	E-W orientation
610	0.85	(0.8, 1.0]	34.88553156500785	Angled orientation
611	0.9999999999999999	(0.8, 1.0]	80.20682832346347	E-W orientation
612	0.55	(0.4, 0.6]	79.07518981707119	E-W orientation
613	0.9999999999999999	(0.8, 1.0]	49.76589939944631	Angled orientation
614	0.7999999999999999	(0.6, 0.8]	111.81924639765737	E-W orientation
615	0.9999999999999999	(0.8, 1.0]	1.8785548394808416	N-S orientation
616	0.9999999999999999	(0.8, 1.0]	113.03260980632967	E-W orientation
617	0.2	[0, 0.2]	357.62531095206845	N-S orientation
618	0.84	(0.8, 1.0]	281.3892149081262	E-W orientation
619	0.45	(0.4, 0.6]	32.260246589091935	Angled orientation
620	0.33	(0.2, 0.4]	124.43610483587167	Angled orientation
621	0.98	(0.8, 1.0]	357.81388860181227	N-S orientation
622	0.7400000000000001	(0.6, 0.8]	28.665054765590355	N-S orientation
623	0.89	(0.8, 1.0]	25.248894000284334	N-S orientation
624	0.6	(0.4, 0.6]	129.78229601031444	Angled orientation
625	0.22000000000000003	(0.2, 0.4]	287.05245183720905	E-W orientation
626	0.66	(0.6, 0.8]	7.2034454344875485	N-S orientation
627	0.66	(0.6, 0.8]	2.0567404369433007	N-S orientation
628	0.45999999999999996	(0.4, 0.6]	328.07300008209404	Angled orientation
629	0.49	(0.4, 0.6]	68.94659177974341	E-W orientation
630	0.9999999999999999	(0.8, 1.0]	95.587420812828	E-W orientation
631	0.41000000000000003	(0.4, 0.6]	315.62266397560984	Angled orientation
632	0.9999999999999999	(0.8, 1.0]	242.8697267302864	E-W orientation
633	0.64	(0.6, 0.8]	134.88309948728727	Angled orientation
634	0.52	(0.4, 0.6]	83.90081479291405	E-W orientation
635	0.51	(0.4, 0.6]	346.088359474917	N-S orientation
636	0.61	(0.6, 0.8]	308.4520532181843	Angled orientation
637	0.9999999999999999	(0.8, 1.0]	106.85105036144802	E-W orientation
638	0.84	(0.8, 1.0]	107.02773005404362	E-W orientation
639	0.74	(0.6, 0.8]	60.742326843098056	E-W orientation
640	0.88	(0.8, 1.0]	330.8903880217614	N-S orientation
641	0.29000000000000004	(0.2, 0.4]	319.5079193658578	Angled orientation
642	0.56	(0.4, 0.6]	90.77002408778986	E-W orientation
643	0.29000000000000004	(0.2, 0.4]	329.37846015773124	Angled orientation
644	0.37	(0.2, 0.4]	96.2712987247802	E-W orientation
645	0.82	(0.8, 1.0]	95.28904164036057	E-W orientation
646	0.30000000000000004	(0.2, 0.4]	31.825433735396643	Angled orientation
648	0.38	(0.2, 0.4]	343.5273878134295	N-S orientation
649	0.24	(0.2, 0.4]	345.51912771984286	N-S orientation
650	0.24	(0.2, 0.4]	345.51912771984286	N-S orientation
653	0.9999999999999999	(0.8, 1.0]	36.19450377728504	Angled orientation
654	0.9000000000000001	(0.8, 1.0]	319.04850819448023	Angled orientation
656	0.22	(0.2, 0.4]	34.505478525934336	Angled orientation
657	0.67	(0.6, 0.8]	103.1654590789014	E-W orientation
658	0.49000000000000005	(0.4, 0.6]	89.7740098412126	E-W orientation
660	0.38	(0.2, 0.4]	355.3195326838433	N-S orientation
661	0.84	(0.8, 1.0]	97.96204595833052	E-W orientation
662	0.45999999999999996	(0.4, 0.6]	9.779329832260771	N-S orientation
663	0.6600000000000001	(0.6, 0.8]	102.77222490617844	E-W orientation
664	0.2	[0, 0.2]	15.703268584644777	N-S orientation
665	0.61	(0.6, 0.8]	103.17535955328924	E-W orientation
666	0.71	(0.6, 0.8]	65.46764375619841	E-W orientation
667	0.4900000000000001	(0.4, 0.6]	51.02146104402834	Angled orientation
668	0.9999999999999999	(0.8, 1.0]	70.78858113832354	E-W orientation
669	0.9999999999999999	(0.8, 1.0]	81.20054031534465	E-W orientation
670	0.4700000000000001	(0.4, 0.6]	355.3904531573662	N-S orientation
671	0.82	(0.8, 1.0]	31.45677750309119	Angled orientation
672	0.9999999999999999	(0.8, 1.0]	92.86893433294102	E-W orientation
673	0.31	(0.2, 0.4]	33.12578404991859	Angled orientation
674	0.4	(0.2, 0.4]	332.3412064477328	N-S orientation
675	0.87	(0.8, 1.0]	311.6720955009964	Angled orientation
676	0.6799999999999999	(0.6, 0.8]	153.26623887931146	N-S orientation
677	0.2	[0, 0.2]	104.52166772439426	E-W orientation
678	0.9999999999999999	(0.8, 1.0]	89.96990817191448	E-W orientation
679	0.38	(0.2, 0.4]	1.3759941711297188	N-S orientation
680	0.8	(0.6, 0.8]	110.65504991434624	E-W orientation
681	0.9400000000000001	(0.8, 1.0]	73.45789451010171	E-W orientation
683	0.54	(0.4, 0.6]	354.43913539476506	N-S orientation
684	0.5800000000000001	(0.4, 0.6]	340.54382113120903	N-S orientation
685	0.4	(0.2, 0.4]	44.72740314533104	Angled orientation
686	0.6699999999999999	(0.6, 0.8]	305.92335257415994	Angled orientation
687	0.2	[0, 0.2]	90.41119842859877	E-W orientation
688	0.26	(0.2, 0.4]	329.07138853857344	Angled orientation
689	0.2	[0, 0.2]	115.4683189390754	E-W orientation
690	0.72	(0.6, 0.8]	240.91695467407703	E-W orientation
691	0.41000000000000003	(0.4, 0.6]	116.73006061455516	E-W orientation
692	0.56	(0.4, 0.6]	318.58410486389647	Angled orientation
693	0.6400000000000001	(0.6, 0.8]	247.31687145197225	E-W orientation
694	0.88	(0.8, 1.0]	53.802238380813264	Angled orientation
695	0.88	(0.8, 1.0]	343.9878409337832	N-S orientation
696	0.9999999999999999	(0.8, 1.0]	67.95697554591453	E-W orientation
697	0.76	(0.6, 0.8]	317.4982730525168	Angled orientation
698	0.8700000000000001	(0.8, 1.0]	343.68192647508863	N-S orientation
699	0.84	(0.8, 1.0]	111.94656419686362	E-W orientation
700	0.54	(0.4, 0.6]	107.3628997564947	E-W orientation
701	0.36	(0.2, 0.4]	336.9166170944436	N-S orientation
702	0.5700000000000001	(0.4, 0.6]	39.45108834909439	Angled orientation
703	0.84	(0.8, 1.0]	127.31250328673474	Angled orientation
704	0.69	(0.6, 0.8]	63.05993414387717	E-W orientation
705	0.98	(0.8, 1.0]	36.0677778737292	Angled orientation
706	0.38	(0.2, 0.4]	69.77410829429488	E-W orientation
707	0.22000000000000003	(0.2, 0.4]	52.17074520987353	Angled orientation
708	0.2	[0, 0.2]	11.22106865232763	N-S orientation
709	0.22000000000000003	(0.2, 0.4]	111.53826432784342	E-W orientation
710	0.8899999999999999	(0.8, 1.0]	104.03830967396247	E-W orientation
711	0.9499999999999998	(0.8, 1.0]	342.0338154964393	N-S orientation
712	0.49000000000000005	(0.4, 0.6]	87.76672124016517	E-W orientation
713	0.82	(0.8, 1.0]	23.943825123230567	N-S orientation
714	0.48	(0.4, 0.6]	71.34417434599277	E-W orientation
715	0.78	(0.6, 0.8]	76.3328765696711	E-W orientation
716	0.32000000000000006	(0.2, 0.4]	317.81882190616693	Angled orientation
717	0.9500000000000001	(0.8, 1.0]	309.3722928488146	Angled orientation
718	0.26	(0.2, 0.4]	25.729490015586407	N-S orientation
719	0.98	(0.8, 1.0]	54.52555173320343	Angled orientation
720	0.2	[0, 0.2]	13.100399728908712	N-S orientation
721	0.88	(0.8, 1.0]	329.38683453959675	Angled orientation
722	0.71	(0.6, 0.8]	107.57480387099936	E-W orientation
723	0.43000000000000005	(0.4, 0.6]	181.72115394067856	N-S orientation
724	0.2	[0, 0.2]	54.27864844127424	Angled orientation
725	0.6699999999999999	(0.6, 0.8]	74.57693636905901	E-W orientation
726	0.42000000000000004	(0.4, 0.6]	253.39812861617776	E-W orientation
727	0.71	(0.6, 0.8]	350.4352064880307	N-S orientation
728	0.2	[0, 0.2]	83.08784042261664	E-W orientation
729	0.22000000000000003	(0.2, 0.4]	47.70702791089366	Angled orientation
730	0.8200000000000001	(0.8, 1.0]	5.36177682006263	N-S orientation
731	0.29000000000000004	(0.2, 0.4]	113.21189871965623	E-W orientation
732	0.28	(0.2, 0.4]	300.7417789422604	Angled orientation
733	0.98	(0.8, 1.0]	98.2369332012994	E-W orientation
734	0.9499999999999998	(0.8, 1.0]	332.00450920155834	N-S orientation
735	0.24000000000000002	(0.2, 0.4]	343.0783846678258	N-S orientation
736	0.33999999999999997	(0.2, 0.4]	221.92828246286388	Angled orientation
737	0.7500000000000001	(0.6, 0.8]	262.1773613085199	E-W orientation
738	0.9999999999999999	(0.8, 1.0]	144.02628432827453	Angled orientation
739	0.56	(0.4, 0.6]	321.82075866096704	Angled orientation
740	0.6	(0.4, 0.6]	50.45652615583492	Angled orientation
741	0.89	(0.8, 1.0]	57.28537706448509	Angled orientation
742	0.87	(0.8, 1.0]	66.40270795768697	E-W orientation
743	0.83	(0.8, 1.0]	58.12070820818258	Angled orientation
744	0.9999999999999999	(0.8, 1.0]	126.64459768495362	Angled orientation
745	0.9999999999999999	(0.8, 1.0]	89.92820989267955	E-W orientation
746	0.2	[0, 0.2]	64.54765276422472	E-W orientation
747	0.96	(0.8, 1.0]	267.9903785183467	E-W orientation
748	0.9999999999999999	(0.8, 1.0]	110.5288967589521	E-W orientation
749	0.22000000000000003	(0.2, 0.4]	353.2363453697103	N-S orientation
750	0.9999999999999999	(0.8, 1.0]	154.69116957753226	N-S orientation
751	0.43999999999999995	(0.4, 0.6]	72.14211114475268	E-W orientation
752	0.49	(0.4, 0.6]	64.46456059464072	E-W orientation
753	0.9999999999999999	(0.8, 1.0]	164.40292399294162	N-S orientation
754	0.98	(0.8, 1.0]	97.79668453598693	E-W orientation
756	0.9500000000000001	(0.8, 1.0]	111.69958837471552	E-W orientation
757	0.89	(0.8, 1.0]	17.506987033651228	N-S orientation
758	0.8099999999999998	(0.8, 1.0]	85.83089191227128	E-W orientation
759	0.9999999999999999	(0.8, 1.0]	90.5218984981572	E-W orientation
760	0.7699999999999999	(0.6, 0.8]	2.450502749304974	N-S orientation
761	0.9500000000000001	(0.8, 1.0]	94.226472286581	E-W orientation
762	0.6000000000000001	(0.6, 0.8]	295.2942356450061	E-W orientation
763	0.22000000000000003	(0.2, 0.4]	128.0855402911091	Angled orientation
764	0.6400000000000001	(0.6, 0.8]	126.595977598709	Angled orientation
765	0.71	(0.6, 0.8]	118.139289335228	E-W orientation
766	0.5700000000000001	(0.4, 0.6]	112.33829979041452	E-W orientation
767	0.9999999999999999	(0.8, 1.0]	93.82146965093808	E-W orientation
768	0.98	(0.8, 1.0]	117.61333338763755	E-W orientation
769	0.84	(0.8, 1.0]	217.77739751422124	Angled orientation
770	0.52	(0.4, 0.6]	4.230128329356376	N-S orientation
771	0.45000000000000007	(0.4, 0.6]	164.63088698992772	N-S orientation
772	0.9400000000000001	(0.8, 1.0]	41.632711619087786	Angled orientation
773	0.9999999999999999	(0.8, 1.0]	43.75574330883728	Angled orientation
774	0.9999999999999999	(0.8, 1.0]	43.1920185954167	Angled orientation
775	0.9999999999999999	(0.8, 1.0]	82.08466864691081	E-W orientation
776	0.9999999999999999	(0.8, 1.0]	104.48776794425088	E-W orientation
777	0.9999999999999999	(0.8, 1.0]	110.73120085011368	E-W orientation
778	0.98	(0.8, 1.0]	85.85229364504147	E-W orientation
779	0.9999999999999999	(0.8, 1.0]	63.350132599051165	E-W orientation
780	0.46	(0.4, 0.6]	102.69653742968252	E-W orientation
781	0.89	(0.8, 1.0]	114.11563548846624	E-W orientation
782	0.9999999999999999	(0.8, 1.0]	88.71206681124016	E-W orientation
783	0.2	[0, 0.2]	359.94584979906585	N-S orientation
784	0.94	(0.8, 1.0]	111.10903736467276	E-W orientation
785	0.84	(0.8, 1.0]	214.22799104417427	Angled orientation
786	0.89	(0.8, 1.0]	82.52652346967704	E-W orientation
787	0.62	(0.6, 0.8]	159.40353749515168	N-S orientation
788	0.35	(0.2, 0.4]	204.48256853512345	N-S orientation
789	0.8999999999999999	(0.8, 1.0]	62.75677393980658	E-W orientation
790	0.7	(0.6, 0.8]	348.3857670896067	N-S orientation
791	0.8900000000000001	(0.8, 1.0]	82.45262126831801	E-W orientation
