# Supplementary material for: Global geo-hazard risk assessment of long-span bridges enhanced with InSAR availability
Source: Nat Commun. 2025 Oct 13;16:9048. doi: 10.1038/s41467-025-64260-x (PMC12518672; doi:10.1038/s41467-025-64260-x)
Supplement: Supplementary file 3 — Source Data [file 41467_2025_64260_MOESM3_ESM.zip › fig2b_ps_availability_by_bridge_type.csv]

ID	Monitoring_PS_availability_only	Monitoring_PS_availability_classes	Bridge Type
15	0.26	(0.2, 0.4]	Suspension
18	0.41000000000000003	(0.4, 0.6]	Suspension
19	0.9	(0.8, 1.0]	Suspension
20	0.27999999999999997	(0.2, 0.4]	Suspension
21	0.32000000000000006	(0.2, 0.4]	Suspension
22	0.33999999999999997	(0.2, 0.4]	Suspension
23	0.28	(0.2, 0.4]	Suspension
24	0.24000000000000002	(0.2, 0.4]	Suspension
25	0.83	(0.8, 1.0]	Suspension
26	0.42000000000000004	(0.4, 0.6]	Suspension
27	0.78	(0.6, 0.8]	Suspension
35	0.2	[0, 0.2]	Suspension
36	0.72	(0.6, 0.8]	Suspension
37	0.51	(0.4, 0.6]	Suspension
38	0.63	(0.6, 0.8]	Suspension
39	0.2	[0, 0.2]	Suspension
40	0.6399999999999999	(0.6, 0.8]	Suspension
41	0.31000000000000005	(0.2, 0.4]	Suspension
42	0.2	[0, 0.2]	Suspension
43	0.96	(0.8, 1.0]	Suspension
44	0.2	[0, 0.2]	Suspension
45	0.42000000000000004	(0.4, 0.6]	Suspension
46	0.31	(0.2, 0.4]	Suspension
47	0.85	(0.8, 1.0]	Suspension
48	0.37999999999999995	(0.2, 0.4]	Suspension
49	0.6000000000000001	(0.6, 0.8]	Suspension
50	0.62	(0.6, 0.8]	Suspension
51	0.41000000000000003	(0.4, 0.6]	Suspension
52	0.41000000000000003	(0.4, 0.6]	Suspension
53	0.66	(0.6, 0.8]	Suspension
54	0.6599999999999999	(0.6, 0.8]	Suspension
55	0.5	(0.4, 0.6]	Suspension
56	0.26	(0.2, 0.4]	Suspension
57	0.41000000000000003	(0.4, 0.6]	Suspension
58	0.98	(0.8, 1.0]	Suspension
59	0.5700000000000001	(0.4, 0.6]	Suspension
60	0.61	(0.6, 0.8]	Suspension
61	0.32	(0.2, 0.4]	Suspension
62	0.25	(0.2, 0.4]	Suspension
63	0.88	(0.8, 1.0]	Suspension
64	0.7	(0.6, 0.8]	Suspension
65	0.37	(0.2, 0.4]	Suspension
66	0.2	[0, 0.2]	Suspension
67	0.2	[0, 0.2]	Suspension
68	0.2	[0, 0.2]	Suspension
69	0.51	(0.4, 0.6]	Suspension
70	0.38	(0.2, 0.4]	Suspension
71	0.63	(0.6, 0.8]	Suspension
72	0.9100000000000001	(0.8, 1.0]	Suspension
73	0.22000000000000003	(0.2, 0.4]	Suspension
74	0.29000000000000004	(0.2, 0.4]	Suspension
75	0.26	(0.2, 0.4]	Suspension
76	0.45999999999999996	(0.4, 0.6]	Suspension
77	0.96	(0.8, 1.0]	Suspension
78	0.41000000000000003	(0.4, 0.6]	Suspension
79	0.22000000000000003	(0.2, 0.4]	Suspension
80	0.64	(0.6, 0.8]	Suspension
81	0.7000000000000001	(0.6, 0.8]	Suspension
82	0.62	(0.6, 0.8]	Suspension
83	0.24	(0.2, 0.4]	Suspension
84	0.6000000000000001	(0.6, 0.8]	Suspension
85	0.5900000000000001	(0.4, 0.6]	Suspension
86	0.5900000000000001	(0.4, 0.6]	Suspension
87	0.75	(0.6, 0.8]	Suspension
88	0.22000000000000003	(0.2, 0.4]	Suspension
89	0.24000000000000002	(0.2, 0.4]	Suspension
90	0.2	[0, 0.2]	Suspension
91	0.27	(0.2, 0.4]	Suspension
92	0.8600000000000001	(0.8, 1.0]	Suspension
93	0.33	(0.2, 0.4]	Suspension
94	0.7799999999999999	(0.6, 0.8]	Suspension
95	0.9999999999999999	(0.8, 1.0]	Suspension
96	0.49	(0.4, 0.6]	Suspension
97	0.36	(0.2, 0.4]	Suspension
98	0.24	(0.2, 0.4]	Suspension
99	0.38	(0.2, 0.4]	Suspension
100	0.3	(0.2, 0.4]	Suspension
101	0.53	(0.4, 0.6]	Suspension
102	0.71	(0.6, 0.8]	Suspension
103	0.26	(0.2, 0.4]	Suspension
104	0.43000000000000005	(0.4, 0.6]	Suspension
105	0.4	(0.2, 0.4]	Suspension
106	0.98	(0.8, 1.0]	Suspension
107	0.41000000000000003	(0.4, 0.6]	Suspension
108	0.77	(0.6, 0.8]	Suspension
109	0.77	(0.6, 0.8]	Suspension
110	0.24	(0.2, 0.4]	Suspension
111	0.2	[0, 0.2]	Suspension
112	0.69	(0.6, 0.8]	Suspension
113	0.51	(0.4, 0.6]	Suspension
114	0.31999999999999995	(0.2, 0.4]	Suspension
115	0.2	[0, 0.2]	Suspension
116	0.52	(0.4, 0.6]	Suspension
117	0.71	(0.6, 0.8]	Arch
118	0.7100000000000001	(0.6, 0.8]	Arch
119	0.29000000000000004	(0.2, 0.4]	Arch
120	0.91	(0.8, 1.0]	Arch
121	0.61	(0.6, 0.8]	Arch
122	0.82	(0.8, 1.0]	Arch
123	0.22000000000000003	(0.2, 0.4]	Arch
124	0.37	(0.2, 0.4]	Arch
125	0.96	(0.8, 1.0]	Arch
126	0.49000000000000005	(0.4, 0.6]	Arch
127	0.29000000000000004	(0.2, 0.4]	Arch
128	0.54	(0.4, 0.6]	Arch
129	0.49	(0.4, 0.6]	Arch
130	0.33	(0.2, 0.4]	Arch
131	0.7899999999999999	(0.6, 0.8]	Arch
132	0.63	(0.6, 0.8]	Arch
133	0.61	(0.6, 0.8]	Arch
134	0.54	(0.4, 0.6]	Arch
135	0.74	(0.6, 0.8]	Arch
136	0.6699999999999999	(0.6, 0.8]	Arch
137	0.5	(0.4, 0.6]	Arch
138	0.86	(0.8, 1.0]	Arch
139	0.38	(0.2, 0.4]	Arch
140	0.37	(0.2, 0.4]	Arch
141	0.8699999999999999	(0.8, 1.0]	Arch
142	0.96	(0.8, 1.0]	Arch
143	0.8999999999999999	(0.8, 1.0]	Arch
144	0.9999999999999999	(0.8, 1.0]	Arch
145	0.4600000000000001	(0.4, 0.6]	Arch
146	0.26	(0.2, 0.4]	Arch
147	0.5800000000000001	(0.4, 0.6]	Arch
148	0.25	(0.2, 0.4]	Arch
149	0.54	(0.4, 0.6]	Arch
150	0.9499999999999998	(0.8, 1.0]	Arch
151	0.6300000000000001	(0.6, 0.8]	Arch
152	0.5700000000000001	(0.4, 0.6]	Arch
153	0.6	(0.4, 0.6]	Arch
154	0.25	(0.2, 0.4]	Arch
155	0.9499999999999998	(0.8, 1.0]	Arch
156	0.9	(0.8, 1.0]	Arch
157	0.94	(0.8, 1.0]	Arch
158	0.9999999999999999	(0.8, 1.0]	Arch
159	0.9999999999999999	(0.8, 1.0]	Arch
160	0.2	[0, 0.2]	Arch
161	0.9999999999999999	(0.8, 1.0]	Arch
162	0.82	(0.8, 1.0]	Arch
163	0.52	(0.4, 0.6]	Arch
164	0.51	(0.4, 0.6]	Arch
165	0.9999999999999999	(0.8, 1.0]	Arch
166	0.94	(0.8, 1.0]	Arch
167	0.9999999999999999	(0.8, 1.0]	Arch
168	0.85	(0.8, 1.0]	Arch
169	0.73	(0.6, 0.8]	Arch
170	0.75	(0.6, 0.8]	Arch
171	0.9999999999999999	(0.8, 1.0]	Arch
172	0.69	(0.6, 0.8]	Cantilever
173	0.98	(0.8, 1.0]	Cantilever
174	0.94	(0.8, 1.0]	Cantilever
175	0.7699999999999999	(0.6, 0.8]	Cantilever
176	0.5	(0.4, 0.6]	Cantilever
177	0.5	(0.4, 0.6]	Cantilever
178	0.9999999999999999	(0.8, 1.0]	Cantilever
179	0.26	(0.2, 0.4]	Cantilever
180	0.41000000000000003	(0.4, 0.6]	Cantilever
181	0.2	[0, 0.2]	Cantilever
182	0.2	[0, 0.2]	Cantilever
183	0.73	(0.6, 0.8]	Cantilever
184	0.8200000000000001	(0.8, 1.0]	Cantilever
185	0.35	(0.2, 0.4]	Cantilever
186	0.9999999999999999	(0.8, 1.0]	Cantilever
187	0.55	(0.4, 0.6]	Cantilever
188	0.45999999999999996	(0.4, 0.6]	Cantilever
189	0.9999999999999999	(0.8, 1.0]	Cantilever
190	0.9999999999999999	(0.8, 1.0]	Cantilever
191	0.43000000000000005	(0.4, 0.6]	Cantilever
192	0.9999999999999999	(0.8, 1.0]	Cantilever
193	0.88	(0.8, 1.0]	Cantilever
194	0.88	(0.8, 1.0]	Cantilever
195	0.55	(0.4, 0.6]	Cantilever
196	0.81	(0.8, 1.0]	Cantilever
197	0.9199999999999999	(0.8, 1.0]	Cantilever
198	0.9999999999999999	(0.8, 1.0]	Cantilever
199	0.31000000000000005	(0.2, 0.4]	Cantilever
200	0.64	(0.6, 0.8]	Cantilever
201	0.82	(0.8, 1.0]	Cantilever
202	0.9999999999999999	(0.8, 1.0]	Cantilever
203	0.49000000000000005	(0.4, 0.6]	Cantilever
204	0.9999999999999999	(0.8, 1.0]	Cantilever
205	0.9999999999999999	(0.8, 1.0]	Arch
206	0.31	(0.2, 0.4]	Cantilever
207	0.32	(0.2, 0.4]	Cantilever
208	0.5	(0.4, 0.6]	Cantilever
209	0.9999999999999999	(0.8, 1.0]	Cantilever
210	0.9999999999999999	(0.8, 1.0]	Cantilever
211	0.31000000000000005	(0.2, 0.4]	Cantilever
212	0.9999999999999999	(0.8, 1.0]	Cantilever
213	0.4	(0.2, 0.4]	Cantilever
214	0.4	(0.2, 0.4]	Cantilever
215	0.46	(0.4, 0.6]	Cantilever
216	0.92	(0.8, 1.0]	Truss
218	0.98	(0.8, 1.0]	Cantilever
219	0.72	(0.6, 0.8]	Cantilever
220	0.7100000000000001	(0.6, 0.8]	Cantilever
222	0.39	(0.2, 0.4]	Cantilever
223	0.2	[0, 0.2]	Cantilever
224	0.64	(0.6, 0.8]	Cantilever
225	0.2	[0, 0.2]	Truss
226	0.61	(0.6, 0.8]	Truss
227	0.6599999999999999	(0.6, 0.8]	Truss
228	0.4	(0.2, 0.4]	Truss
230	0.94	(0.8, 1.0]	Truss
231	0.9500000000000001	(0.8, 1.0]	Truss
232	0.74	(0.6, 0.8]	Truss
233	0.56	(0.4, 0.6]	Truss
234	0.7899999999999999	(0.6, 0.8]	Truss
235	0.81	(0.8, 1.0]	Truss
236	0.98	(0.8, 1.0]	Truss
237	0.52	(0.4, 0.6]	Truss
238	0.83	(0.8, 1.0]	Truss
239	0.2	[0, 0.2]	Truss
240	0.31	(0.2, 0.4]	Truss
241	0.2	[0, 0.2]	Truss
242	0.58	(0.4, 0.6]	Truss
243	0.89	(0.8, 1.0]	Truss
244	0.28	(0.2, 0.4]	Truss
245	0.9999999999999999	(0.8, 1.0]	Truss
246	0.94	(0.8, 1.0]	Truss
247	0.48	(0.4, 0.6]	Truss
248	0.5800000000000001	(0.4, 0.6]	Cable-Stayed
249	0.4	(0.2, 0.4]	Cable-Stayed
250	0.46	(0.4, 0.6]	Cable-Stayed
251	0.98	(0.8, 1.0]	Cable-Stayed
252	0.98	(0.8, 1.0]	Cable-Stayed
253	0.24	(0.2, 0.4]	Cable-Stayed
254	0.82	(0.8, 1.0]	Cable-Stayed
255	0.52	(0.4, 0.6]	Cable-Stayed
256	0.9999999999999999	(0.8, 1.0]	Cable-Stayed
257	0.29000000000000004	(0.2, 0.4]	Cable-Stayed
258	0.8500000000000001	(0.8, 1.0]	Cable-Stayed
259	0.33999999999999997	(0.2, 0.4]	Cable-Stayed
261	0.7	(0.6, 0.8]	Cable-Stayed
262	0.35000000000000003	(0.2, 0.4]	Cable-Stayed
263	0.6900000000000001	(0.6, 0.8]	Cable-Stayed
264	0.9999999999999999	(0.8, 1.0]	Cable-Stayed
265	0.85	(0.8, 1.0]	Cable-Stayed
266	0.7900000000000001	(0.6, 0.8]	Cable-Stayed
267	0.9999999999999999	(0.8, 1.0]	Cable-Stayed
268	0.9999999999999999	(0.8, 1.0]	Cable-Stayed
269	0.56	(0.4, 0.6]	Cable-Stayed
270	0.8099999999999998	(0.8, 1.0]	Cable-Stayed
271	0.86	(0.8, 1.0]	Cable-Stayed
272	0.33	(0.2, 0.4]	Cable-Stayed
273	0.9999999999999999	(0.8, 1.0]	Cable-Stayed
274	0.45	(0.4, 0.6]	Cable-Stayed
275	0.41000000000000003	(0.4, 0.6]	Cable-Stayed
276	0.47	(0.4, 0.6]	Cable-Stayed
277	0.7699999999999999	(0.6, 0.8]	Cable-Stayed
278	0.9500000000000001	(0.8, 1.0]	Cable-Stayed
279	0.6699999999999999	(0.6, 0.8]	Cable-Stayed
280	0.9999999999999999	(0.8, 1.0]	Cable-Stayed
281	0.84	(0.8, 1.0]	Cable-Stayed
282	0.96	(0.8, 1.0]	Cable-Stayed
283	0.9999999999999999	(0.8, 1.0]	Cable-Stayed
284	0.52	(0.4, 0.6]	Cable-Stayed
285	0.43999999999999995	(0.4, 0.6]	Cable-Stayed
286	0.28	(0.2, 0.4]	Cable-Stayed
287	0.9999999999999999	(0.8, 1.0]	Cable-Stayed
288	0.48000000000000004	(0.4, 0.6]	Cable-Stayed
289	0.27	(0.2, 0.4]	Cable-Stayed
290	0.76	(0.6, 0.8]	Cable-Stayed
291	0.22000000000000003	(0.2, 0.4]	Cable-Stayed
292	0.8999999999999999	(0.8, 1.0]	Cable-Stayed
293	0.8099999999999999	(0.8, 1.0]	Cable-Stayed
294	0.8299999999999998	(0.8, 1.0]	Cable-Stayed
295	0.6600000000000001	(0.6, 0.8]	Cable-Stayed
296	0.56	(0.4, 0.6]	Cable-Stayed
297	0.9999999999999999	(0.8, 1.0]	Cable-Stayed
298	0.49	(0.4, 0.6]	Cable-Stayed
299	0.39	(0.2, 0.4]	Cable-Stayed
300	0.98	(0.8, 1.0]	Arch
301	0.8499999999999999	(0.8, 1.0]	Arch
302	0.9500000000000001	(0.8, 1.0]	Arch
303	0.7	(0.6, 0.8]	Arch
304	0.93	(0.8, 1.0]	Arch
305	0.7599999999999999	(0.6, 0.8]	Arch
306	0.6600000000000001	(0.6, 0.8]	Arch
307	0.29000000000000004	(0.2, 0.4]	Arch
308	0.9999999999999999	(0.8, 1.0]	Arch
309	0.9999999999999999	(0.8, 1.0]	Arch
310	0.75	(0.6, 0.8]	Cantilever
311	0.9999999999999999	(0.8, 1.0]	Arch
312	0.9999999999999999	(0.8, 1.0]	Arch
313	0.9999999999999999	(0.8, 1.0]	Arch
314	0.9999999999999999	(0.8, 1.0]	Arch
315	0.98	(0.8, 1.0]	Cable-Stayed
316	0.98	(0.8, 1.0]	Cable-Stayed
317	0.54	(0.4, 0.6]	Cable-Stayed
318	0.96	(0.8, 1.0]	Cable-Stayed
319	0.9999999999999999	(0.8, 1.0]	Cable-Stayed
320	0.36000000000000004	(0.2, 0.4]	Cable-Stayed
321	0.85	(0.8, 1.0]	Cable-Stayed
322	0.98	(0.8, 1.0]	Cable-Stayed
323	0.9199999999999999	(0.8, 1.0]	Cable-Stayed
324	0.63	(0.6, 0.8]	Cable-Stayed
325	0.9999999999999999	(0.8, 1.0]	Cable-Stayed
326	0.43000000000000005	(0.4, 0.6]	Cable-Stayed
327	0.9999999999999999	(0.8, 1.0]	Cable-Stayed
328	0.26	(0.2, 0.4]	Cable-Stayed
329	0.6000000000000001	(0.6, 0.8]	Cable-Stayed
330	0.61	(0.6, 0.8]	Cantilever
331	0.53	(0.4, 0.6]	Cantilever
333	0.31000000000000005	(0.2, 0.4]	Cantilever
334	0.2	[0, 0.2]	Cantilever
335	0.9999999999999999	(0.8, 1.0]	Cantilever
336	0.9500000000000001	(0.8, 1.0]	Cantilever
337	0.9499999999999998	(0.8, 1.0]	Cantilever
338	0.9999999999999999	(0.8, 1.0]	Cable-Stayed
339	0.5499999999999999	(0.4, 0.6]	Cantilever
340	0.92	(0.8, 1.0]	Cantilever
341	0.28	(0.2, 0.4]	Cantilever
342	0.9500000000000001	(0.8, 1.0]	Cantilever
343	0.30000000000000004	(0.2, 0.4]	Cantilever
344	0.36	(0.2, 0.4]	Cantilever
345	0.9999999999999999	(0.8, 1.0]	Suspension
346	0.96	(0.8, 1.0]	Suspension
347	0.89	(0.8, 1.0]	Suspension
348	0.84	(0.8, 1.0]	Suspension
349	0.5	(0.4, 0.6]	Suspension
350	0.49	(0.4, 0.6]	Suspension
351	0.76	(0.6, 0.8]	Suspension
352	0.44	(0.4, 0.6]	Suspension
353	0.61	(0.6, 0.8]	Suspension
354	0.47000000000000003	(0.4, 0.6]	Suspension
355	0.62	(0.6, 0.8]	Suspension
356	0.35	(0.2, 0.4]	Suspension
358	0.9999999999999999	(0.8, 1.0]	Suspension
359	0.2	[0, 0.2]	Suspension
360	0.7	(0.6, 0.8]	Truss
361	0.9999999999999999	(0.8, 1.0]	Cantilever
362	0.9999999999999999	(0.8, 1.0]	Truss
363	0.9499999999999998	(0.8, 1.0]	Truss
364	0.6699999999999999	(0.6, 0.8]	Truss
365	0.9999999999999999	(0.8, 1.0]	Truss
366	0.96	(0.8, 1.0]	Truss
367	0.41000000000000003	(0.4, 0.6]	Truss
368	0.6300000000000001	(0.6, 0.8]	Cantilever
369	0.7699999999999999	(0.6, 0.8]	Cantilever
370	0.83	(0.8, 1.0]	Truss
371	0.9999999999999999	(0.8, 1.0]	Truss
372	0.30000000000000004	(0.2, 0.4]	Cantilever
373	0.71	(0.6, 0.8]	Cantilever
375	0.2	[0, 0.2]	Arch
376	0.9400000000000001	(0.8, 1.0]	Arch
377	0.24	(0.2, 0.4]	Arch
378	0.9	(0.8, 1.0]	Arch
380	0.32	(0.2, 0.4]	Arch
381	0.5499999999999999	(0.4, 0.6]	Arch
382	0.6100000000000001	(0.6, 0.8]	Arch
383	0.94	(0.8, 1.0]	Truss
384	0.9999999999999999	(0.8, 1.0]	Cable-Stayed
385	0.98	(0.8, 1.0]	Cable-Stayed
386	0.73	(0.6, 0.8]	Cable-Stayed
387	0.51	(0.4, 0.6]	Cable-Stayed
388	0.9999999999999999	(0.8, 1.0]	Cable-Stayed
389	0.64	(0.6, 0.8]	Cable-Stayed
390	0.47	(0.4, 0.6]	Cable-Stayed
391	0.37	(0.2, 0.4]	Cable-Stayed
392	0.2	[0, 0.2]	Cable-Stayed
393	0.62	(0.6, 0.8]	Cantilever
394	0.9999999999999999	(0.8, 1.0]	Cantilever
395	0.49000000000000005	(0.4, 0.6]	Cantilever
396	0.45000000000000007	(0.4, 0.6]	Cantilever
397	0.55	(0.4, 0.6]	Cantilever
398	0.76	(0.6, 0.8]	Cantilever
399	0.45000000000000007	(0.4, 0.6]	Cantilever
400	0.37	(0.2, 0.4]	Cantilever
401	0.7999999999999999	(0.6, 0.8]	Cantilever
402	0.2	[0, 0.2]	Suspension
403	0.26	(0.2, 0.4]	Suspension
404	0.91	(0.8, 1.0]	Suspension
405	0.93	(0.8, 1.0]	Suspension
406	0.77	(0.6, 0.8]	Suspension
407	0.88	(0.8, 1.0]	Suspension
408	0.94	(0.8, 1.0]	Suspension
409	0.38	(0.2, 0.4]	Suspension
410	0.9999999999999999	(0.8, 1.0]	Suspension
411	0.9999999999999999	(0.8, 1.0]	Truss
412	0.56	(0.4, 0.6]	Truss
414	0.7	(0.6, 0.8]	Truss
415	0.3	(0.2, 0.4]	Truss
416	0.4800000000000001	(0.4, 0.6]	Cantilever
417	0.9499999999999998	(0.8, 1.0]	Truss
418	0.66	(0.6, 0.8]	Truss
419	0.8699999999999999	(0.8, 1.0]	Cantilever
420	0.9999999999999999	(0.8, 1.0]	Arch
421	0.9999999999999999	(0.8, 1.0]	Arch
422	0.9999999999999999	(0.8, 1.0]	Arch
423	0.8	(0.6, 0.8]	Arch
424	0.58	(0.4, 0.6]	Arch
425	0.94	(0.8, 1.0]	Arch
426	0.6	(0.4, 0.6]	Arch
427	0.9	(0.8, 1.0]	Arch
428	0.5	(0.4, 0.6]	Arch
429	0.65	(0.6, 0.8]	Arch
430	0.9999999999999999	(0.8, 1.0]	Cable-Stayed
431	0.35	(0.2, 0.4]	Cable-Stayed
432	0.55	(0.4, 0.6]	Cable-Stayed
433	0.9999999999999999	(0.8, 1.0]	Cable-Stayed
434	0.65	(0.6, 0.8]	Cable-Stayed
435	0.9999999999999999	(0.8, 1.0]	Cable-Stayed
436	0.98	(0.8, 1.0]	Cable-Stayed
437	0.9999999999999999	(0.8, 1.0]	Cable-Stayed
438	0.25	(0.2, 0.4]	Cable-Stayed
439	0.6799999999999999	(0.6, 0.8]	Cable-Stayed
440	0.9500000000000001	(0.8, 1.0]	Cantilever
441	0.89	(0.8, 1.0]	Cantilever
442	0.77	(0.6, 0.8]	Cantilever
443	0.9999999999999999	(0.8, 1.0]	Cantilever
444	0.8999999999999999	(0.8, 1.0]	Cantilever
445	0.9999999999999999	(0.8, 1.0]	Cantilever
446	0.94	(0.8, 1.0]	Cantilever
447	0.2	[0, 0.2]	Cantilever
448	0.9	(0.8, 1.0]	Cantilever
449	0.78	(0.6, 0.8]	Cantilever
450	0.2	[0, 0.2]	Suspension
451	0.6000000000000001	(0.6, 0.8]	Suspension
452	0.9999999999999999	(0.8, 1.0]	Suspension
454	0.9999999999999999	(0.8, 1.0]	Suspension
455	0.37	(0.2, 0.4]	Suspension
456	0.73	(0.6, 0.8]	Suspension
457	0.2	[0, 0.2]	Suspension
458	0.26	(0.2, 0.4]	Suspension
459	0.56	(0.4, 0.6]	Suspension
460	0.25	(0.2, 0.4]	Cantilever
461	0.9999999999999999	(0.8, 1.0]	Truss
462	0.33000000000000007	(0.2, 0.4]	Cantilever
463	0.27	(0.2, 0.4]	Truss
464	0.8	(0.6, 0.8]	Truss
465	0.96	(0.8, 1.0]	Truss
467	0.2	[0, 0.2]	Arch
468	0.2	[0, 0.2]	Arch
469	0.25	(0.2, 0.4]	Arch
470	0.79	(0.6, 0.8]	Arch
471	0.9999999999999999	(0.8, 1.0]	Arch
472	0.9	(0.8, 1.0]	Arch
473	0.7799999999999999	(0.6, 0.8]	Arch
474	0.22000000000000003	(0.2, 0.4]	Arch
475	0.9999999999999999	(0.8, 1.0]	Arch
476	0.72	(0.6, 0.8]	Arch
477	0.75	(0.6, 0.8]	Cable-Stayed
478	0.5599999999999999	(0.4, 0.6]	Cable-Stayed
479	0.39999999999999997	(0.2, 0.4]	Cable-Stayed
480	0.2	[0, 0.2]	Cable-Stayed
481	0.79	(0.6, 0.8]	Cable-Stayed
482	0.79	(0.6, 0.8]	Cable-Stayed
483	0.7100000000000001	(0.6, 0.8]	Cable-Stayed
484	0.77	(0.6, 0.8]	Cable-Stayed
485	0.94	(0.8, 1.0]	Cable-Stayed
486	0.59	(0.4, 0.6]	Cable-Stayed
487	0.6300000000000001	(0.6, 0.8]	Cantilever
488	0.22000000000000003	(0.2, 0.4]	Cantilever
489	0.22000000000000003	(0.2, 0.4]	Cantilever
490	0.32	(0.2, 0.4]	Cantilever
491	0.65	(0.6, 0.8]	Cantilever
492	0.98	(0.8, 1.0]	Cantilever
493	0.2	[0, 0.2]	Cantilever
494	0.96	(0.8, 1.0]	Cantilever
495	0.89	(0.8, 1.0]	Cantilever
496	0.51	(0.4, 0.6]	Cantilever
497	0.32	(0.2, 0.4]	Suspension
498	0.67	(0.6, 0.8]	Suspension
499	0.31	(0.2, 0.4]	Suspension
500	0.76	(0.6, 0.8]	Suspension
501	0.38	(0.2, 0.4]	Suspension
502	0.8999999999999999	(0.8, 1.0]	Suspension
503	0.36	(0.2, 0.4]	Suspension
504	0.2	[0, 0.2]	Suspension
505	0.2	[0, 0.2]	Suspension
506	0.9999999999999999	(0.8, 1.0]	Cable-Stayed
507	0.7	(0.6, 0.8]	Truss
508	0.9299999999999999	(0.8, 1.0]	Cantilever
509	0.93	(0.8, 1.0]	Truss
511	0.9999999999999999	(0.8, 1.0]	Truss
512	0.5800000000000001	(0.4, 0.6]	Truss
513	0.82	(0.8, 1.0]	Cantilever
514	0.79	(0.6, 0.8]	Arch
515	0.41000000000000003	(0.4, 0.6]	Arch
516	0.9999999999999999	(0.8, 1.0]	Arch
517	0.74	(0.6, 0.8]	Arch
518	0.7	(0.6, 0.8]	Arch
519	0.74	(0.6, 0.8]	Arch
520	0.8499999999999999	(0.8, 1.0]	Arch
521	0.33000000000000007	(0.2, 0.4]	Arch
523	0.7899999999999999	(0.6, 0.8]	Arch
524	0.9500000000000001	(0.8, 1.0]	Arch
525	0.9999999999999999	(0.8, 1.0]	Cable-Stayed
526	0.43000000000000005	(0.4, 0.6]	Cable-Stayed
527	0.39999999999999997	(0.2, 0.4]	Cable-Stayed
528	0.22000000000000003	(0.2, 0.4]	Cable-Stayed
529	0.9499999999999998	(0.8, 1.0]	Cable-Stayed
530	0.48	(0.4, 0.6]	Cable-Stayed
531	0.77	(0.6, 0.8]	Cable-Stayed
532	0.5700000000000001	(0.4, 0.6]	Cable-Stayed
533	0.5	(0.4, 0.6]	Cable-Stayed
535	0.39	(0.2, 0.4]	Cable-Stayed
536	0.9999999999999999	(0.8, 1.0]	Cable-Stayed
537	0.48	(0.4, 0.6]	Cantilever
538	0.9999999999999999	(0.8, 1.0]	Cantilever
539	0.66	(0.6, 0.8]	Cantilever
540	0.6699999999999999	(0.6, 0.8]	Cantilever
541	0.9499999999999998	(0.8, 1.0]	Cable-Stayed
542	0.51	(0.4, 0.6]	Cantilever
543	0.9100000000000001	(0.8, 1.0]	Cantilever
544	0.43000000000000005	(0.4, 0.6]	Cantilever
545	0.9400000000000001	(0.8, 1.0]	Cantilever
546	0.37	(0.2, 0.4]	Cantilever
547	0.66	(0.6, 0.8]	Suspension
548	0.4	(0.2, 0.4]	Suspension
549	0.9999999999999999	(0.8, 1.0]	Suspension
550	0.93	(0.8, 1.0]	Suspension
551	0.45000000000000007	(0.4, 0.6]	Suspension
552	0.8999999999999999	(0.8, 1.0]	Suspension
553	0.72	(0.6, 0.8]	Suspension
554	0.9999999999999999	(0.8, 1.0]	Suspension
555	0.62	(0.6, 0.8]	Suspension
556	0.2	[0, 0.2]	Suspension
557	0.9999999999999999	(0.8, 1.0]	Suspension
558	0.32	(0.2, 0.4]	Truss
559	0.65	(0.6, 0.8]	Truss
560	0.65	(0.6, 0.8]	Cantilever
561	0.6499999999999999	(0.6, 0.8]	Truss
562	0.9499999999999998	(0.8, 1.0]	Truss
563	0.6600000000000001	(0.6, 0.8]	Arch
564	0.5	(0.4, 0.6]	Truss
565	0.94	(0.8, 1.0]	Truss
566	0.9500000000000001	(0.8, 1.0]	Truss
567	0.6	(0.4, 0.6]	Truss
568	0.38999999999999996	(0.2, 0.4]	Arch
570	0.9999999999999999	(0.8, 1.0]	Arch
571	0.67	(0.6, 0.8]	Arch
572	0.48	(0.4, 0.6]	Arch
573	0.31000000000000005	(0.2, 0.4]	Arch
574	0.9999999999999999	(0.8, 1.0]	Arch
575	0.5800000000000001	(0.4, 0.6]	Arch
576	0.91	(0.8, 1.0]	Arch
577	0.96	(0.8, 1.0]	Arch
578	0.29000000000000004	(0.2, 0.4]	Arch
579	0.9200000000000002	(0.8, 1.0]	Arch
580	0.53	(0.4, 0.6]	Arch
581	0.51	(0.4, 0.6]	Arch
582	0.9999999999999999	(0.8, 1.0]	Arch
583	0.51	(0.4, 0.6]	Arch
584	0.9999999999999999	(0.8, 1.0]	Arch
585	0.9999999999999999	(0.8, 1.0]	Arch
586	0.5700000000000001	(0.4, 0.6]	Arch
587	0.63	(0.6, 0.8]	Arch
588	0.67	(0.6, 0.8]	Arch
589	0.42000000000000004	(0.4, 0.6]	Arch
590	0.9999999999999999	(0.8, 1.0]	Arch
591	0.9999999999999999	(0.8, 1.0]	Arch
593	0.53	(0.4, 0.6]	Cable-Stayed
594	0.35	(0.2, 0.4]	Cable-Stayed
596	0.9999999999999999	(0.8, 1.0]	Cantilever
597	0.96	(0.8, 1.0]	Cantilever
598	0.2	[0, 0.2]	Cable-Stayed
599	0.28	(0.2, 0.4]	Cantilever
600	0.28	(0.2, 0.4]	Cantilever
601	0.28	(0.2, 0.4]	Cantilever
602	0.65	(0.6, 0.8]	Cable-Stayed
603	0.9999999999999999	(0.8, 1.0]	Cantilever
604	0.38000000000000006	(0.2, 0.4]	Cantilever
605	0.9999999999999999	(0.8, 1.0]	Cable-Stayed
606	0.9400000000000001	(0.8, 1.0]	Cable-Stayed
607	0.92	(0.8, 1.0]	Cable-Stayed
608	0.9999999999999999	(0.8, 1.0]	Cable-Stayed
609	0.9999999999999999	(0.8, 1.0]	Cable-Stayed
610	0.85	(0.8, 1.0]	Cable-Stayed
611	0.9999999999999999	(0.8, 1.0]	Cable-Stayed
612	0.55	(0.4, 0.6]	Cable-Stayed
613	0.9999999999999999	(0.8, 1.0]	Cable-Stayed
614	0.7999999999999999	(0.6, 0.8]	Cable-Stayed
615	0.9999999999999999	(0.8, 1.0]	Cable-Stayed
616	0.9999999999999999	(0.8, 1.0]	Cable-Stayed
617	0.2	[0, 0.2]	Cable-Stayed
618	0.84	(0.8, 1.0]	Cable-Stayed
619	0.45	(0.4, 0.6]	Cable-Stayed
620	0.33	(0.2, 0.4]	Cable-Stayed
621	0.98	(0.8, 1.0]	Cable-Stayed
622	0.7400000000000001	(0.6, 0.8]	Cable-Stayed
623	0.89	(0.8, 1.0]	Cable-Stayed
624	0.6	(0.4, 0.6]	Cable-Stayed
625	0.22000000000000003	(0.2, 0.4]	Cable-Stayed
626	0.66	(0.6, 0.8]	Suspension
627	0.66	(0.6, 0.8]	Suspension
628	0.45999999999999996	(0.4, 0.6]	Suspension
629	0.49	(0.4, 0.6]	Suspension
630	0.9999999999999999	(0.8, 1.0]	Suspension
631	0.41000000000000003	(0.4, 0.6]	Suspension
632	0.9999999999999999	(0.8, 1.0]	Suspension
633	0.64	(0.6, 0.8]	Suspension
634	0.52	(0.4, 0.6]	Suspension
635	0.51	(0.4, 0.6]	Suspension
636	0.61	(0.6, 0.8]	Suspension
637	0.9999999999999999	(0.8, 1.0]	Suspension
638	0.84	(0.8, 1.0]	Suspension
639	0.74	(0.6, 0.8]	Suspension
640	0.88	(0.8, 1.0]	Suspension
641	0.29000000000000004	(0.2, 0.4]	Suspension
642	0.56	(0.4, 0.6]	Suspension
643	0.29000000000000004	(0.2, 0.4]	Suspension
644	0.37	(0.2, 0.4]	Suspension
645	0.82	(0.8, 1.0]	Suspension
646	0.30000000000000004	(0.2, 0.4]	Suspension
648	0.38	(0.2, 0.4]	Suspension
649	0.24	(0.2, 0.4]	Suspension
650	0.24	(0.2, 0.4]	Suspension
653	0.9999999999999999	(0.8, 1.0]	Suspension
654	0.9000000000000001	(0.8, 1.0]	Suspension
656	0.22	(0.2, 0.4]	Suspension
657	0.67	(0.6, 0.8]	Suspension
658	0.49000000000000005	(0.4, 0.6]	Suspension
660	0.38	(0.2, 0.4]	Suspension
661	0.84	(0.8, 1.0]	Suspension
662	0.45999999999999996	(0.4, 0.6]	Suspension
663	0.6600000000000001	(0.6, 0.8]	Suspension
664	0.2	[0, 0.2]	Suspension
665	0.61	(0.6, 0.8]	Suspension
666	0.71	(0.6, 0.8]	Suspension
667	0.4900000000000001	(0.4, 0.6]	Cable-Stayed
668	0.9999999999999999	(0.8, 1.0]	Cable-Stayed
669	0.9999999999999999	(0.8, 1.0]	Suspension
670	0.4700000000000001	(0.4, 0.6]	Cantilever
671	0.82	(0.8, 1.0]	Cantilever
672	0.9999999999999999	(0.8, 1.0]	Truss
673	0.31	(0.2, 0.4]	Truss
674	0.4	(0.2, 0.4]	Truss
675	0.87	(0.8, 1.0]	Cantilever
676	0.6799999999999999	(0.6, 0.8]	Cantilever
677	0.2	[0, 0.2]	Truss
678	0.9999999999999999	(0.8, 1.0]	Truss
679	0.38	(0.2, 0.4]	Truss
680	0.8	(0.6, 0.8]	Truss
681	0.9400000000000001	(0.8, 1.0]	Cantilever
683	0.54	(0.4, 0.6]	Arch
684	0.5800000000000001	(0.4, 0.6]	Cantilever
685	0.4	(0.2, 0.4]	Truss
686	0.6699999999999999	(0.6, 0.8]	Truss
687	0.2	[0, 0.2]	Cantilever
688	0.26	(0.2, 0.4]	Truss
689	0.2	[0, 0.2]	Truss
690	0.72	(0.6, 0.8]	Truss
691	0.41000000000000003	(0.4, 0.6]	Truss
692	0.56	(0.4, 0.6]	Truss
693	0.6400000000000001	(0.6, 0.8]	Truss
694	0.88	(0.8, 1.0]	Truss
695	0.88	(0.8, 1.0]	Cantilever
696	0.9999999999999999	(0.8, 1.0]	Truss
697	0.76	(0.6, 0.8]	Truss
698	0.8700000000000001	(0.8, 1.0]	Truss
699	0.84	(0.8, 1.0]	Truss
700	0.54	(0.4, 0.6]	Truss
701	0.36	(0.2, 0.4]	Cable-Stayed
702	0.5700000000000001	(0.4, 0.6]	Cable-Stayed
703	0.84	(0.8, 1.0]	Truss
704	0.69	(0.6, 0.8]	Cable-Stayed
705	0.98	(0.8, 1.0]	Truss
706	0.38	(0.2, 0.4]	Cable-Stayed
707	0.22000000000000003	(0.2, 0.4]	Cable-Stayed
708	0.2	[0, 0.2]	Cable-Stayed
709	0.22000000000000003	(0.2, 0.4]	Truss
710	0.8899999999999999	(0.8, 1.0]	Cable-Stayed
711	0.9499999999999998	(0.8, 1.0]	Truss
712	0.49000000000000005	(0.4, 0.6]	Cable-Stayed
713	0.82	(0.8, 1.0]	Truss
714	0.48	(0.4, 0.6]	Truss
715	0.78	(0.6, 0.8]	Cable-Stayed
716	0.32000000000000006	(0.2, 0.4]	Cable-Stayed
717	0.9500000000000001	(0.8, 1.0]	Cable-Stayed
718	0.26	(0.2, 0.4]	Cable-Stayed
719	0.98	(0.8, 1.0]	Truss
720	0.2	[0, 0.2]	Cable-Stayed
721	0.88	(0.8, 1.0]	Cable-Stayed
722	0.71	(0.6, 0.8]	Cable-Stayed
723	0.43000000000000005	(0.4, 0.6]	Truss
724	0.2	[0, 0.2]	Cable-Stayed
725	0.6699999999999999	(0.6, 0.8]	Cable-Stayed
726	0.42000000000000004	(0.4, 0.6]	Cable-Stayed
727	0.71	(0.6, 0.8]	Cable-Stayed
728	0.2	[0, 0.2]	Cantilever
729	0.22000000000000003	(0.2, 0.4]	Truss
730	0.8200000000000001	(0.8, 1.0]	Truss
731	0.29000000000000004	(0.2, 0.4]	Cantilever
732	0.28	(0.2, 0.4]	Cable-Stayed
733	0.98	(0.8, 1.0]	Cable-Stayed
734	0.9499999999999998	(0.8, 1.0]	Cable-Stayed
735	0.24000000000000002	(0.2, 0.4]	Cable-Stayed
736	0.33999999999999997	(0.2, 0.4]	Cable-Stayed
737	0.7500000000000001	(0.6, 0.8]	Cable-Stayed
738	0.9999999999999999	(0.8, 1.0]	Cable-Stayed
739	0.56	(0.4, 0.6]	Cable-Stayed
740	0.6	(0.4, 0.6]	Cable-Stayed
741	0.89	(0.8, 1.0]	Cable-Stayed
742	0.87	(0.8, 1.0]	Cable-Stayed
743	0.83	(0.8, 1.0]	Cable-Stayed
744	0.9999999999999999	(0.8, 1.0]	Cable-Stayed
745	0.9999999999999999	(0.8, 1.0]	Cable-Stayed
746	0.2	[0, 0.2]	Cable-Stayed
747	0.96	(0.8, 1.0]	Cable-Stayed
748	0.9999999999999999	(0.8, 1.0]	Cable-Stayed
749	0.22000000000000003	(0.2, 0.4]	Cable-Stayed
750	0.9999999999999999	(0.8, 1.0]	Cable-Stayed
751	0.43999999999999995	(0.4, 0.6]	Cable-Stayed
752	0.49	(0.4, 0.6]	Cable-Stayed
753	0.9999999999999999	(0.8, 1.0]	Cable-Stayed
754	0.98	(0.8, 1.0]	Cable-Stayed
756	0.9500000000000001	(0.8, 1.0]	Cable-Stayed
757	0.89	(0.8, 1.0]	Cable-Stayed
758	0.8099999999999998	(0.8, 1.0]	Cable-Stayed
759	0.9999999999999999	(0.8, 1.0]	Cable-Stayed
760	0.7699999999999999	(0.6, 0.8]	Cable-Stayed
761	0.9500000000000001	(0.8, 1.0]	Cable-Stayed
762	0.6000000000000001	(0.6, 0.8]	Cable-Stayed
763	0.22000000000000003	(0.2, 0.4]	Cable-Stayed
764	0.6400000000000001	(0.6, 0.8]	Cable-Stayed
765	0.71	(0.6, 0.8]	Cable-Stayed
766	0.5700000000000001	(0.4, 0.6]	Cable-Stayed
767	0.9999999999999999	(0.8, 1.0]	Cable-Stayed
768	0.98	(0.8, 1.0]	Cable-Stayed
769	0.84	(0.8, 1.0]	Cable-Stayed
770	0.52	(0.4, 0.6]	Cable-Stayed
771	0.45000000000000007	(0.4, 0.6]	Cable-Stayed
772	0.9400000000000001	(0.8, 1.0]	Cable-Stayed
773	0.9999999999999999	(0.8, 1.0]	Cable-Stayed
774	0.9999999999999999	(0.8, 1.0]	Cable-Stayed
775	0.9999999999999999	(0.8, 1.0]	Cable-Stayed
776	0.9999999999999999	(0.8, 1.0]	Cable-Stayed
777	0.9999999999999999	(0.8, 1.0]	Cable-Stayed
778	0.98	(0.8, 1.0]	Cable-Stayed
779	0.9999999999999999	(0.8, 1.0]	Cable-Stayed
780	0.46	(0.4, 0.6]	Cable-Stayed
781	0.89	(0.8, 1.0]	Cable-Stayed
782	0.9999999999999999	(0.8, 1.0]	Cable-Stayed
783	0.2	[0, 0.2]	Cable-Stayed
784	0.94	(0.8, 1.0]	Cable-Stayed
785	0.84	(0.8, 1.0]	Cable-Stayed
786	0.89	(0.8, 1.0]	Cable-Stayed
787	0.62	(0.6, 0.8]	Cable-Stayed
788	0.35	(0.2, 0.4]	Cable-Stayed
789	0.8999999999999999	(0.8, 1.0]	Cable-Stayed
790	0.7	(0.6, 0.8]	Cable-Stayed
791	0.8900000000000001	(0.8, 1.0]	Cable-Stayed
