# Supplementary material for: Global geo-hazard risk assessment of long-span bridges enhanced with InSAR availability
Source: Nat Commun. 2025 Oct 13;16:9048. doi: 10.1038/s41467-025-64260-x (PMC12518672; doi:10.1038/s41467-025-64260-x)
Supplement: Supplementary file 3 — Source Data [file 41467_2025_64260_MOESM3_ESM.zip › fig2a_ps_availability_by_material.csv]

ID	Monitoring_PS_availability_only	Monitoring_PS_availability_classes	Material: Deck	Material: Piers/Pylons
15	0.26	(0.2, 0.4]	Steel	Steel
18	0.41000000000000003	(0.4, 0.6]	Steel	Steel
19	0.9	(0.8, 1.0]	Steel	Reinforced Concrete
20	0.27999999999999997	(0.2, 0.4]	Steel	Reinforced Concrete
21	0.32000000000000006	(0.2, 0.4]	Steel	Reinforced Concrete
22	0.33999999999999997	(0.2, 0.4]	Steel	Reinforced Concrete
23	0.28	(0.2, 0.4]	Steel	Reinforced Concrete
24	0.24000000000000002	(0.2, 0.4]	Steel	Reinforced Concrete
25	0.83	(0.8, 1.0]	Steel	Reinforced Concrete
26	0.42000000000000004	(0.4, 0.6]	Steel	Reinforced Concrete
27	0.78	(0.6, 0.8]	Steel	Reinforced Concrete
35	0.2	[0, 0.2]	Steel	Reinforced Concrete
36	0.72	(0.6, 0.8]	Steel	Steel
37	0.51	(0.4, 0.6]	Steel	Steel
38	0.63	(0.6, 0.8]	Steel	Reinforced Concrete
39	0.2	[0, 0.2]	Steel	Reinforced Concrete
40	0.6399999999999999	(0.6, 0.8]	Steel	Reinforced Concrete
41	0.31000000000000005	(0.2, 0.4]	Steel	Reinforced Concrete
42	0.2	[0, 0.2]	Steel	Steel
43	0.96	(0.8, 1.0]	Steel	Reinforced Concrete
44	0.2	[0, 0.2]	Steel	Reinforced Concrete
45	0.42000000000000004	(0.4, 0.6]	Steel	Reinforced Concrete
46	0.31	(0.2, 0.4]	Steel	Steel
47	0.85	(0.8, 1.0]	Steel	Steel
48	0.37999999999999995	(0.2, 0.4]	Steel	Reinforced Concrete
49	0.6000000000000001	(0.6, 0.8]	Steel	Steel
50	0.62	(0.6, 0.8]	Steel	Reinforced Concrete
51	0.41000000000000003	(0.4, 0.6]	Steel	Reinforced Concrete
52	0.41000000000000003	(0.4, 0.6]	Steel	Steel
53	0.66	(0.6, 0.8]	Steel	Steel
54	0.6599999999999999	(0.6, 0.8]	Steel	Steel
55	0.5	(0.4, 0.6]	Steel	Reinforced Concrete
56	0.26	(0.2, 0.4]	Steel	Steel
57	0.41000000000000003	(0.4, 0.6]	Steel	Steel
58	0.98	(0.8, 1.0]	Steel	Steel
59	0.5700000000000001	(0.4, 0.6]	Steel	Steel
60	0.61	(0.6, 0.8]	Steel	Steel
61	0.32	(0.2, 0.4]	Steel	Reinforced Concrete
62	0.25	(0.2, 0.4]	Steel	Reinforced Concrete
63	0.88	(0.8, 1.0]	Steel	Reinforced Concrete
64	0.7	(0.6, 0.8]	Steel	Steel
65	0.37	(0.2, 0.4]	Steel	Reinforced Concrete
66	0.2	[0, 0.2]	Steel	Steel
67	0.2	[0, 0.2]	Steel	Reinforced Concrete
68	0.2	[0, 0.2]	Steel	Reinforced Concrete
69	0.51	(0.4, 0.6]	Steel	Reinforced Concrete
70	0.38	(0.2, 0.4]	Steel	Reinforced Concrete
71	0.63	(0.6, 0.8]	Steel	Steel
72	0.9100000000000001	(0.8, 1.0]	Steel	Reinforced Concrete
73	0.22000000000000003	(0.2, 0.4]	Steel	Reinforced Concrete
74	0.29000000000000004	(0.2, 0.4]	Steel	Steel
75	0.26	(0.2, 0.4]	Steel	Steel
76	0.45999999999999996	(0.4, 0.6]	Steel	Steel
77	0.96	(0.8, 1.0]	Steel	Reinforced Concrete
78	0.41000000000000003	(0.4, 0.6]	Steel	Steel
79	0.22000000000000003	(0.2, 0.4]	Steel	Steel
80	0.64	(0.6, 0.8]	Steel	Steel
81	0.7000000000000001	(0.6, 0.8]	Steel	Steel
82	0.62	(0.6, 0.8]	Steel	Steel
83	0.24	(0.2, 0.4]	Steel	Reinforced Concrete
84	0.6000000000000001	(0.6, 0.8]	Steel	Steel
85	0.5900000000000001	(0.4, 0.6]	Steel	Steel
86	0.5900000000000001	(0.4, 0.6]	Steel	Steel
87	0.75	(0.6, 0.8]	Steel	Reinforced Concrete
88	0.22000000000000003	(0.2, 0.4]	Steel	Reinforced Concrete
89	0.24000000000000002	(0.2, 0.4]	Steel	Reinforced Concrete
90	0.2	[0, 0.2]	Steel	Reinforced Concrete
91	0.27	(0.2, 0.4]	Steel	Reinforced Concrete
92	0.8600000000000001	(0.8, 1.0]	Steel	Steel
93	0.33	(0.2, 0.4]	Steel	Reinforced Concrete
94	0.7799999999999999	(0.6, 0.8]	Steel	Reinforced Concrete
95	0.9999999999999999	(0.8, 1.0]	Steel	Steel
96	0.49	(0.4, 0.6]	Steel	Reinforced Concrete
97	0.36	(0.2, 0.4]	Steel	Reinforced Concrete
98	0.24	(0.2, 0.4]	Steel	Reinforced Concrete
99	0.38	(0.2, 0.4]	Steel	Reinforced Concrete
100	0.3	(0.2, 0.4]	Steel	Reinforced Concrete
101	0.53	(0.4, 0.6]	Steel	Steel
102	0.71	(0.6, 0.8]	Steel	Steel
103	0.26	(0.2, 0.4]	Steel	Steel
104	0.43000000000000005	(0.4, 0.6]	Steel	Reinforced Concrete
105	0.4	(0.2, 0.4]	Steel	Steel
106	0.98	(0.8, 1.0]	Steel	Reinforced Concrete
107	0.41000000000000003	(0.4, 0.6]	Steel	Reinforced Concrete
108	0.77	(0.6, 0.8]	Steel	Reinforced Concrete
109	0.77	(0.6, 0.8]	Steel	Steel
110	0.24	(0.2, 0.4]	Steel	Reinforced Concrete
111	0.2	[0, 0.2]	Steel	Reinforced Concrete
112	0.69	(0.6, 0.8]	Steel	Reinforced Concrete
113	0.51	(0.4, 0.6]	Steel	Steel
114	0.31999999999999995	(0.2, 0.4]	Steel	Steel
115	0.2	[0, 0.2]	Steel	Reinforced Concrete
116	0.52	(0.4, 0.6]	Steel	Steel
117	0.71	(0.6, 0.8]	Steel	Reinforced Concrete
118	0.7100000000000001	(0.6, 0.8]	Steel	Steel
119	0.29000000000000004	(0.2, 0.4]	Steel	Steel
120	0.91	(0.8, 1.0]	Steel	Steel
121	0.61	(0.6, 0.8]	Steel	Steel
122	0.82	(0.8, 1.0]	Steel	Reinforced Concrete
123	0.22000000000000003	(0.2, 0.4]	Steel	Steel
124	0.37	(0.2, 0.4]	Steel	Steel
125	0.96	(0.8, 1.0]	Steel	Steel
126	0.49000000000000005	(0.4, 0.6]	Reinforced Concrete	Reinforced Concrete
127	0.29000000000000004	(0.2, 0.4]	Reinforced Concrete	Reinforced Concrete
128	0.54	(0.4, 0.6]	Steel	Reinforced Concrete
129	0.49	(0.4, 0.6]	Reinforced Concrete	Reinforced Concrete
130	0.33	(0.2, 0.4]	Steel	Reinforced Concrete
131	0.7899999999999999	(0.6, 0.8]	Reinforced Concrete	Reinforced Concrete
132	0.63	(0.6, 0.8]	Reinforced Concrete	Reinforced Concrete
133	0.61	(0.6, 0.8]	Steel	Reinforced Concrete
134	0.54	(0.4, 0.6]	Steel	Reinforced Concrete
135	0.74	(0.6, 0.8]	Steel	Steel
136	0.6699999999999999	(0.6, 0.8]	Steel	Steel
137	0.5	(0.4, 0.6]	Steel	Reinforced Concrete
138	0.86	(0.8, 1.0]	Steel	Reinforced Concrete
139	0.38	(0.2, 0.4]	Steel	Steel
140	0.37	(0.2, 0.4]	Steel	Reinforced Concrete
141	0.8699999999999999	(0.8, 1.0]	Reinforced Concrete	Reinforced Concrete
142	0.96	(0.8, 1.0]	Steel	Reinforced Concrete
143	0.8999999999999999	(0.8, 1.0]	Steel	Steel
144	0.9999999999999999	(0.8, 1.0]	Steel	Reinforced Concrete
145	0.4600000000000001	(0.4, 0.6]	Reinforced Concrete	Reinforced Concrete
146	0.26	(0.2, 0.4]	Reinforced Concrete	Reinforced Concrete
147	0.5800000000000001	(0.4, 0.6]	Steel	Reinforced Concrete
148	0.25	(0.2, 0.4]	Steel	Reinforced Concrete
149	0.54	(0.4, 0.6]	Steel	Reinforced Concrete
150	0.9499999999999998	(0.8, 1.0]	Steel	Reinforced Concrete
151	0.6300000000000001	(0.6, 0.8]	Reinforced Concrete	Reinforced Concrete
152	0.5700000000000001	(0.4, 0.6]	Steel	Reinforced Concrete
153	0.6	(0.4, 0.6]	Steel	Reinforced Concrete
154	0.25	(0.2, 0.4]	Reinforced Concrete	Reinforced Concrete
155	0.9499999999999998	(0.8, 1.0]	Steel	Steel
156	0.9	(0.8, 1.0]	Steel	Reinforced Concrete
157	0.94	(0.8, 1.0]	Steel	Reinforced Concrete
158	0.9999999999999999	(0.8, 1.0]	Steel	Steel
159	0.9999999999999999	(0.8, 1.0]	Steel	Reinforced Concrete
160	0.2	[0, 0.2]	Steel	Reinforced Concrete
161	0.9999999999999999	(0.8, 1.0]	Steel	Reinforced Concrete
162	0.82	(0.8, 1.0]	Reinforced Concrete	Reinforced Concrete
163	0.52	(0.4, 0.6]	Reinforced Concrete	Reinforced Concrete
164	0.51	(0.4, 0.6]	Steel	Reinforced Concrete
165	0.9999999999999999	(0.8, 1.0]	Steel	Steel
166	0.94	(0.8, 1.0]	Steel	Reinforced Concrete
167	0.9999999999999999	(0.8, 1.0]	Prestressed Concrete	Reinforced Concrete
168	0.85	(0.8, 1.0]	Steel	Reinforced Concrete
169	0.73	(0.6, 0.8]	Steel	Reinforced Concrete
170	0.75	(0.6, 0.8]	Steel	Steel
171	0.9999999999999999	(0.8, 1.0]	Reinforced Concrete	Reinforced Concrete
172	0.69	(0.6, 0.8]	Steel	Reinforced Concrete
173	0.98	(0.8, 1.0]	Steel	Masonry
174	0.94	(0.8, 1.0]	Steel	Steel
175	0.7699999999999999	(0.6, 0.8]	Steel	Reinforced Concrete
176	0.5	(0.4, 0.6]	Steel	Reinforced Concrete
177	0.5	(0.4, 0.6]	Steel	Reinforced Concrete
178	0.9999999999999999	(0.8, 1.0]	Steel	Steel
179	0.26	(0.2, 0.4]	Prestressed Concrete	Reinforced Concrete
180	0.41000000000000003	(0.4, 0.6]	Steel	Reinforced Concrete
181	0.2	[0, 0.2]	Steel	Reinforced Concrete
182	0.2	[0, 0.2]	Steel	Steel
183	0.73	(0.6, 0.8]	Steel	Reinforced Concrete
184	0.8200000000000001	(0.8, 1.0]	Steel	Steel
185	0.35	(0.2, 0.4]	Steel	Steel
186	0.9999999999999999	(0.8, 1.0]	Steel	Reinforced Concrete
187	0.55	(0.4, 0.6]	Steel	Steel
188	0.45999999999999996	(0.4, 0.6]	Steel	Steel
189	0.9999999999999999	(0.8, 1.0]	Steel	Reinforced Concrete
190	0.9999999999999999	(0.8, 1.0]	Steel	Reinforced Concrete
191	0.43000000000000005	(0.4, 0.6]	Steel	Reinforced Concrete
192	0.9999999999999999	(0.8, 1.0]	Steel	Steel
193	0.88	(0.8, 1.0]	Steel	Reinforced Concrete
194	0.88	(0.8, 1.0]	Steel	Reinforced Concrete
195	0.55	(0.4, 0.6]	Prestressed Concrete	Reinforced Concrete
196	0.81	(0.8, 1.0]	Prestressed Concrete	Reinforced Concrete
197	0.9199999999999999	(0.8, 1.0]	Steel	Reinforced Concrete
198	0.9999999999999999	(0.8, 1.0]	Steel	Reinforced Concrete
199	0.31000000000000005	(0.2, 0.4]	Steel	Steel
200	0.64	(0.6, 0.8]	Steel	Reinforced Concrete
201	0.82	(0.8, 1.0]	Steel	Reinforced Concrete
202	0.9999999999999999	(0.8, 1.0]	Steel	Reinforced Concrete
203	0.49000000000000005	(0.4, 0.6]	Steel	Reinforced Concrete
204	0.9999999999999999	(0.8, 1.0]	Steel	Reinforced Concrete
205	0.9999999999999999	(0.8, 1.0]	Steel	Reinforced Concrete
206	0.31	(0.2, 0.4]	Steel	Reinforced Concrete
207	0.32	(0.2, 0.4]	Steel	Reinforced Concrete
208	0.5	(0.4, 0.6]	Steel	Reinforced Concrete
209	0.9999999999999999	(0.8, 1.0]	Prestressed Concrete	Reinforced Concrete
210	0.9999999999999999	(0.8, 1.0]	Prestressed Concrete	Reinforced Concrete
211	0.31000000000000005	(0.2, 0.4]	Prestressed Concrete	Reinforced Concrete
212	0.9999999999999999	(0.8, 1.0]	Steel	Steel
213	0.4	(0.2, 0.4]	Steel	Reinforced Concrete
214	0.4	(0.2, 0.4]	Steel	Reinforced Concrete
215	0.46	(0.4, 0.6]	Steel	Reinforced Concrete
216	0.92	(0.8, 1.0]	Steel	Reinforced Concrete
218	0.98	(0.8, 1.0]	Steel	Reinforced Concrete
219	0.72	(0.6, 0.8]	Steel	Reinforced Concrete
220	0.7100000000000001	(0.6, 0.8]	Steel	Reinforced Concrete
222	0.39	(0.2, 0.4]	Prestressed Concrete	Reinforced Concrete
223	0.2	[0, 0.2]	Prestressed Concrete	Reinforced Concrete
224	0.64	(0.6, 0.8]	Steel	Reinforced Concrete
225	0.2	[0, 0.2]	Steel	Reinforced Concrete
226	0.61	(0.6, 0.8]	Steel	Reinforced Concrete
227	0.6599999999999999	(0.6, 0.8]	Steel	Reinforced Concrete
228	0.4	(0.2, 0.4]	Steel	Steel
230	0.94	(0.8, 1.0]	Steel	Steel
231	0.9500000000000001	(0.8, 1.0]	Steel	Reinforced Concrete
232	0.74	(0.6, 0.8]	Steel	Reinforced Concrete
233	0.56	(0.4, 0.6]	Steel	Reinforced Concrete
234	0.7899999999999999	(0.6, 0.8]	Steel	Reinforced Concrete
235	0.81	(0.8, 1.0]	Steel	Reinforced Concrete
236	0.98	(0.8, 1.0]	Steel	Reinforced Concrete
237	0.52	(0.4, 0.6]	Steel	Reinforced Concrete
238	0.83	(0.8, 1.0]	Steel	Reinforced Concrete
239	0.2	[0, 0.2]	Steel	Reinforced Concrete
240	0.31	(0.2, 0.4]	Steel	Reinforced Concrete
241	0.2	[0, 0.2]	Steel	Reinforced Concrete
242	0.58	(0.4, 0.6]	Steel	Reinforced Concrete
243	0.89	(0.8, 1.0]	Steel	Reinforced Concrete
244	0.28	(0.2, 0.4]	Steel	Reinforced Concrete
245	0.9999999999999999	(0.8, 1.0]	Steel	Reinforced Concrete
246	0.94	(0.8, 1.0]	Steel	Reinforced Concrete
247	0.48	(0.4, 0.6]	Steel	Reinforced Concrete
248	0.5800000000000001	(0.4, 0.6]	Steel	Reinforced Concrete
249	0.4	(0.2, 0.4]	Steel	Reinforced Concrete
250	0.46	(0.4, 0.6]	Steel	Reinforced Concrete
251	0.98	(0.8, 1.0]	Steel	Reinforced Concrete
252	0.98	(0.8, 1.0]	Steel	Reinforced Concrete
253	0.24	(0.2, 0.4]	Steel	Reinforced Concrete
254	0.82	(0.8, 1.0]	Steel	Reinforced Concrete
255	0.52	(0.4, 0.6]	Steel	Reinforced Concrete
256	0.9999999999999999	(0.8, 1.0]	Steel	Reinforced Concrete
257	0.29000000000000004	(0.2, 0.4]	Steel	Reinforced Concrete
258	0.8500000000000001	(0.8, 1.0]	Steel	Reinforced Concrete
259	0.33999999999999997	(0.2, 0.4]	Steel	Reinforced Concrete
261	0.7	(0.6, 0.8]	Steel	Reinforced Concrete
262	0.35000000000000003	(0.2, 0.4]	Steel	Reinforced Concrete
263	0.6900000000000001	(0.6, 0.8]	Steel	Reinforced Concrete
264	0.9999999999999999	(0.8, 1.0]	Steel	Reinforced Concrete
265	0.85	(0.8, 1.0]	Steel	Reinforced Concrete
266	0.7900000000000001	(0.6, 0.8]	Steel	Reinforced Concrete
267	0.9999999999999999	(0.8, 1.0]	Steel	Reinforced Concrete
268	0.9999999999999999	(0.8, 1.0]	Steel	Reinforced Concrete
269	0.56	(0.4, 0.6]	Steel	Reinforced Concrete
270	0.8099999999999998	(0.8, 1.0]	Steel	Reinforced Concrete
271	0.86	(0.8, 1.0]	Steel	Reinforced Concrete
272	0.33	(0.2, 0.4]	Steel	Reinforced Concrete
273	0.9999999999999999	(0.8, 1.0]	Steel	Reinforced Concrete
274	0.45	(0.4, 0.6]	Steel	Reinforced Concrete
275	0.41000000000000003	(0.4, 0.6]	Steel	Reinforced Concrete
276	0.47	(0.4, 0.6]	Steel	Reinforced Concrete
277	0.7699999999999999	(0.6, 0.8]	Steel	Reinforced Concrete
278	0.9500000000000001	(0.8, 1.0]	Steel	Reinforced Concrete
279	0.6699999999999999	(0.6, 0.8]	Reinforced Concrete	Reinforced Concrete
280	0.9999999999999999	(0.8, 1.0]	Steel	Reinforced Concrete
281	0.84	(0.8, 1.0]	Steel	Reinforced Concrete
282	0.96	(0.8, 1.0]	Steel	Reinforced Concrete
283	0.9999999999999999	(0.8, 1.0]	Steel	Reinforced Concrete
284	0.52	(0.4, 0.6]	Reinforced Concrete	Reinforced Concrete
285	0.43999999999999995	(0.4, 0.6]	Prestressed Concrete	Reinforced Concrete
286	0.28	(0.2, 0.4]	Steel	Reinforced Concrete
287	0.9999999999999999	(0.8, 1.0]	Steel	Reinforced Concrete
288	0.48000000000000004	(0.4, 0.6]	Steel	Reinforced Concrete
289	0.27	(0.2, 0.4]	Prestressed Concrete	Reinforced Concrete
290	0.76	(0.6, 0.8]	Steel	Reinforced Concrete
291	0.22000000000000003	(0.2, 0.4]	Prestressed Concrete	Reinforced Concrete
292	0.8999999999999999	(0.8, 1.0]	Steel	Reinforced Concrete
293	0.8099999999999999	(0.8, 1.0]	Steel	Reinforced Concrete
294	0.8299999999999998	(0.8, 1.0]	Steel	Reinforced Concrete
295	0.6600000000000001	(0.6, 0.8]	Steel	Reinforced Concrete
296	0.56	(0.4, 0.6]	Steel	Reinforced Concrete
297	0.9999999999999999	(0.8, 1.0]	Steel	Reinforced Concrete
298	0.49	(0.4, 0.6]	Steel	Reinforced Concrete
299	0.39	(0.2, 0.4]	Steel	Reinforced Concrete
300	0.98	(0.8, 1.0]	Steel	Steel
301	0.8499999999999999	(0.8, 1.0]	Steel	Reinforced Concrete
302	0.9500000000000001	(0.8, 1.0]	Steel	Reinforced Concrete
303	0.7	(0.6, 0.8]	Reinforced Concrete	Reinforced Concrete
304	0.93	(0.8, 1.0]	Steel	Reinforced Concrete
305	0.7599999999999999	(0.6, 0.8]	Steel	Reinforced Concrete
306	0.6600000000000001	(0.6, 0.8]	Steel	Reinforced Concrete
307	0.29000000000000004	(0.2, 0.4]	Steel	Reinforced Concrete
308	0.9999999999999999	(0.8, 1.0]	Steel	Reinforced Concrete
309	0.9999999999999999	(0.8, 1.0]	Steel	Reinforced Concrete
310	0.75	(0.6, 0.8]	Steel	Reinforced Concrete
311	0.9999999999999999	(0.8, 1.0]	Steel	Steel
312	0.9999999999999999	(0.8, 1.0]	Steel	Reinforced Concrete
313	0.9999999999999999	(0.8, 1.0]	Steel	Reinforced Concrete
314	0.9999999999999999	(0.8, 1.0]	Steel	Reinforced Concrete
315	0.98	(0.8, 1.0]	Steel	Reinforced Concrete
316	0.98	(0.8, 1.0]	Steel	Steel
317	0.54	(0.4, 0.6]	Steel	Reinforced Concrete
318	0.96	(0.8, 1.0]	Steel	Steel
319	0.9999999999999999	(0.8, 1.0]	Steel	Reinforced Concrete
320	0.36000000000000004	(0.2, 0.4]	Reinforced Concrete	Reinforced Concrete
321	0.85	(0.8, 1.0]	Steel	Reinforced Concrete
322	0.98	(0.8, 1.0]	Steel	Reinforced Concrete
323	0.9199999999999999	(0.8, 1.0]	Steel	Reinforced Concrete
324	0.63	(0.6, 0.8]	Steel	Reinforced Concrete
325	0.9999999999999999	(0.8, 1.0]	Steel	Reinforced Concrete
326	0.43000000000000005	(0.4, 0.6]	Prestressed Concrete	Reinforced Concrete
327	0.9999999999999999	(0.8, 1.0]	Prestressed Concrete	Reinforced Concrete
328	0.26	(0.2, 0.4]	Steel	Reinforced Concrete
329	0.6000000000000001	(0.6, 0.8]	Steel	Reinforced Concrete
330	0.61	(0.6, 0.8]	Prestressed Concrete	Reinforced Concrete
331	0.53	(0.4, 0.6]	Prestressed Concrete	Reinforced Concrete
333	0.31000000000000005	(0.2, 0.4]	Prestressed Concrete	Reinforced Concrete
334	0.2	[0, 0.2]	Prestressed Concrete	Reinforced Concrete
335	0.9999999999999999	(0.8, 1.0]	Steel	Reinforced Concrete
336	0.9500000000000001	(0.8, 1.0]	Prestressed Concrete	Reinforced Concrete
337	0.9499999999999998	(0.8, 1.0]	Prestressed Concrete	Reinforced Concrete
338	0.9999999999999999	(0.8, 1.0]	Prestressed Concrete	Reinforced Concrete
339	0.5499999999999999	(0.4, 0.6]	Prestressed Concrete	Reinforced Concrete
340	0.92	(0.8, 1.0]	Reinforced Concrete	Reinforced Concrete
341	0.28	(0.2, 0.4]	Prestressed Concrete	Reinforced Concrete
342	0.9500000000000001	(0.8, 1.0]	Steel	Reinforced Concrete
343	0.30000000000000004	(0.2, 0.4]	Prestressed Concrete	Reinforced Concrete
344	0.36	(0.2, 0.4]	Prestressed Concrete	Reinforced Concrete
345	0.9999999999999999	(0.8, 1.0]	Steel	Reinforced Concrete
346	0.96	(0.8, 1.0]	Steel	Reinforced Concrete
347	0.89	(0.8, 1.0]	Steel	Steel
348	0.84	(0.8, 1.0]	Steel	Reinforced Concrete
349	0.5	(0.4, 0.6]	Wrought Iron	Masonry
350	0.49	(0.4, 0.6]	Steel	Steel
351	0.76	(0.6, 0.8]	Steel	Reinforced Concrete
352	0.44	(0.4, 0.6]	Steel	Steel
353	0.61	(0.6, 0.8]	Steel	Steel
354	0.47000000000000003	(0.4, 0.6]	Steel	Steel
355	0.62	(0.6, 0.8]	Steel	Steel
356	0.35	(0.2, 0.4]	Steel	Steel
358	0.9999999999999999	(0.8, 1.0]	Steel	Steel
359	0.2	[0, 0.2]	Timber	Masonry
360	0.7	(0.6, 0.8]	Steel	Masonry
361	0.9999999999999999	(0.8, 1.0]	Steel	Masonry
362	0.9999999999999999	(0.8, 1.0]	Steel	Reinforced Concrete
363	0.9499999999999998	(0.8, 1.0]	Steel	Reinforced Concrete
364	0.6699999999999999	(0.6, 0.8]	Steel	Reinforced Concrete
365	0.9999999999999999	(0.8, 1.0]	Steel	Masonry
366	0.96	(0.8, 1.0]	Steel	Reinforced Concrete
367	0.41000000000000003	(0.4, 0.6]	Steel	Reinforced Concrete
368	0.6300000000000001	(0.6, 0.8]	Prestressed Concrete	Reinforced Concrete
369	0.7699999999999999	(0.6, 0.8]	Steel	Reinforced Concrete
370	0.83	(0.8, 1.0]	Steel	Reinforced Concrete
371	0.9999999999999999	(0.8, 1.0]	Steel	Reinforced Concrete
372	0.30000000000000004	(0.2, 0.4]	Steel	Reinforced Concrete
373	0.71	(0.6, 0.8]	Steel	Reinforced Concrete
375	0.2	[0, 0.2]	Steel	Reinforced Concrete
376	0.9400000000000001	(0.8, 1.0]	Steel	Steel
377	0.24	(0.2, 0.4]	Reinforced Concrete	Reinforced Concrete
378	0.9	(0.8, 1.0]	Steel	Reinforced Concrete
380	0.32	(0.2, 0.4]	Steel	Steel
381	0.5499999999999999	(0.4, 0.6]	Steel	Steel
382	0.6100000000000001	(0.6, 0.8]	Steel	Masonry
383	0.94	(0.8, 1.0]	Steel	Steel
384	0.9999999999999999	(0.8, 1.0]	Steel	Reinforced Concrete
385	0.98	(0.8, 1.0]	Steel	Reinforced Concrete
386	0.73	(0.6, 0.8]	Steel	Reinforced Concrete
387	0.51	(0.4, 0.6]	Steel	Reinforced Concrete
388	0.9999999999999999	(0.8, 1.0]	Steel	Reinforced Concrete
389	0.64	(0.6, 0.8]	Steel	Reinforced Concrete
390	0.47	(0.4, 0.6]	Steel	Reinforced Concrete
391	0.37	(0.2, 0.4]	Steel	Reinforced Concrete
392	0.2	[0, 0.2]	Steel	Reinforced Concrete
393	0.62	(0.6, 0.8]	Steel	Reinforced Concrete
394	0.9999999999999999	(0.8, 1.0]	Steel	Masonry
395	0.49000000000000005	(0.4, 0.6]	Prestressed Concrete	Reinforced Concrete
396	0.45000000000000007	(0.4, 0.6]	Prestressed Concrete	Reinforced Concrete
397	0.55	(0.4, 0.6]	Prestressed Concrete	Reinforced Concrete
398	0.76	(0.6, 0.8]	Steel	Reinforced Concrete
399	0.45000000000000007	(0.4, 0.6]	Steel	Reinforced Concrete
400	0.37	(0.2, 0.4]	Prestressed Concrete	Reinforced Concrete
401	0.7999999999999999	(0.6, 0.8]	Steel	Reinforced Concrete
402	0.2	[0, 0.2]	Steel	Steel
403	0.26	(0.2, 0.4]	Timber	Steel
404	0.91	(0.8, 1.0]	Steel	Reinforced Concrete
405	0.93	(0.8, 1.0]	Steel	Prestressed Concrete
406	0.77	(0.6, 0.8]	Steel	Steel
407	0.88	(0.8, 1.0]	Steel	Steel
408	0.94	(0.8, 1.0]	Steel	Reinforced Concrete
409	0.38	(0.2, 0.4]	Steel	Steel
410	0.9999999999999999	(0.8, 1.0]	Steel	Reinforced Concrete
411	0.9999999999999999	(0.8, 1.0]	Steel	Reinforced Concrete
412	0.56	(0.4, 0.6]	Steel	Reinforced Concrete
414	0.7	(0.6, 0.8]	Steel	Reinforced Concrete
415	0.3	(0.2, 0.4]	Steel	Reinforced Concrete
416	0.4800000000000001	(0.4, 0.6]	Steel	Reinforced Concrete
417	0.9499999999999998	(0.8, 1.0]	Steel	Reinforced Concrete
418	0.66	(0.6, 0.8]	Steel	Steel
419	0.8699999999999999	(0.8, 1.0]	Steel	Reinforced Concrete
420	0.9999999999999999	(0.8, 1.0]	Steel	Reinforced Concrete
421	0.9999999999999999	(0.8, 1.0]	Reinforced Concrete	Reinforced Concrete
422	0.9999999999999999	(0.8, 1.0]	Steel	Reinforced Concrete
423	0.8	(0.6, 0.8]	Reinforced Concrete	Reinforced Concrete
424	0.58	(0.4, 0.6]	Steel	Reinforced Concrete
425	0.94	(0.8, 1.0]	Steel	Steel
426	0.6	(0.4, 0.6]	Steel	Reinforced Concrete
427	0.9	(0.8, 1.0]	Steel	Steel
428	0.5	(0.4, 0.6]	Wrought Iron	Wrought Iron
429	0.65	(0.6, 0.8]	Reinforced Concrete	Reinforced Concrete
430	0.9999999999999999	(0.8, 1.0]	Steel	Reinforced Concrete
431	0.35	(0.2, 0.4]	Steel	Reinforced Concrete
432	0.55	(0.4, 0.6]	Prestressed Concrete	Reinforced Concrete
433	0.9999999999999999	(0.8, 1.0]	Steel	Reinforced Concrete
434	0.65	(0.6, 0.8]	Steel	Reinforced Concrete
435	0.9999999999999999	(0.8, 1.0]	Steel	Reinforced Concrete
436	0.98	(0.8, 1.0]	Steel	Reinforced Concrete
437	0.9999999999999999	(0.8, 1.0]	Steel	Reinforced Concrete
438	0.25	(0.2, 0.4]	Steel	Reinforced Concrete
439	0.6799999999999999	(0.6, 0.8]	Steel	Steel
440	0.9500000000000001	(0.8, 1.0]	Prestressed Concrete	Reinforced Concrete
441	0.89	(0.8, 1.0]	Prestressed Concrete	Reinforced Concrete
442	0.77	(0.6, 0.8]	Prestressed Concrete	Reinforced Concrete
443	0.9999999999999999	(0.8, 1.0]	Prestressed Concrete	Reinforced Concrete
444	0.8999999999999999	(0.8, 1.0]	Prestressed Concrete	Reinforced Concrete
445	0.9999999999999999	(0.8, 1.0]	Prestressed Concrete	Reinforced Concrete
446	0.94	(0.8, 1.0]	Steel	Steel
447	0.2	[0, 0.2]	Prestressed Concrete	Reinforced Concrete
448	0.9	(0.8, 1.0]	Prestressed Concrete	Reinforced Concrete
449	0.78	(0.6, 0.8]	Prestressed Concrete	Reinforced Concrete
450	0.2	[0, 0.2]	Steel	Steel
451	0.6000000000000001	(0.6, 0.8]	Steel	Reinforced Concrete
452	0.9999999999999999	(0.8, 1.0]	Steel
454	0.9999999999999999	(0.8, 1.0]	Steel	Steel
455	0.37	(0.2, 0.4]	Steel	Reinforced Concrete
456	0.73	(0.6, 0.8]	Steel	Steel
457	0.2	[0, 0.2]	Steel	Steel
458	0.26	(0.2, 0.4]	Steel	Steel
459	0.56	(0.4, 0.6]	Steel	Reinforced Concrete
460	0.25	(0.2, 0.4]	Steel	Reinforced Concrete
461	0.9999999999999999	(0.8, 1.0]	Steel	Reinforced Concrete
462	0.33000000000000007	(0.2, 0.4]	Steel	Reinforced Concrete
463	0.27	(0.2, 0.4]	Steel	Steel
464	0.8	(0.6, 0.8]	Steel	Reinforced Concrete
465	0.96	(0.8, 1.0]	Steel	Reinforced Concrete
467	0.2	[0, 0.2]	Steel	Masonry
468	0.2	[0, 0.2]	Reinforced Concrete	Reinforced Concrete
469	0.25	(0.2, 0.4]	Reinforced Concrete	Reinforced Concrete
470	0.79	(0.6, 0.8]	Steel	Reinforced Concrete
471	0.9999999999999999	(0.8, 1.0]	Steel	Steel
472	0.9	(0.8, 1.0]	Reinforced Concrete	Reinforced Concrete
473	0.7799999999999999	(0.6, 0.8]	Steel	Reinforced Concrete
474	0.22000000000000003	(0.2, 0.4]	Reinforced Concrete	Reinforced Concrete
475	0.9999999999999999	(0.8, 1.0]	Steel	Reinforced Concrete
476	0.72	(0.6, 0.8]	Steel	Masonry
477	0.75	(0.6, 0.8]	Steel	Reinforced Concrete
478	0.5599999999999999	(0.4, 0.6]	Prestressed Concrete	Reinforced Concrete
479	0.39999999999999997	(0.2, 0.4]	Steel	Reinforced Concrete
480	0.2	[0, 0.2]	Steel	Reinforced Concrete
481	0.79	(0.6, 0.8]	Steel	Reinforced Concrete
482	0.79	(0.6, 0.8]	Steel	Prestressed Concrete
483	0.7100000000000001	(0.6, 0.8]	Steel	Reinforced Concrete
484	0.77	(0.6, 0.8]	Steel	Steel
485	0.94	(0.8, 1.0]	Steel	Steel
486	0.59	(0.4, 0.6]	Steel	Steel
487	0.6300000000000001	(0.6, 0.8]	Prestressed Concrete	Reinforced Concrete
488	0.22000000000000003	(0.2, 0.4]	Prestressed Concrete	Reinforced Concrete
489	0.22000000000000003	(0.2, 0.4]	Prestressed Concrete	Reinforced Concrete
490	0.32	(0.2, 0.4]	Prestressed Concrete	Reinforced Concrete
491	0.65	(0.6, 0.8]	Prestressed Concrete	Reinforced Concrete
492	0.98	(0.8, 1.0]	Prestressed Concrete	Reinforced Concrete
493	0.2	[0, 0.2]	Prestressed Concrete	Reinforced Concrete
494	0.96	(0.8, 1.0]	Prestressed Concrete	Reinforced Concrete
495	0.89	(0.8, 1.0]	Prestressed Concrete	Reinforced Concrete
496	0.51	(0.4, 0.6]	Prestressed Concrete	Reinforced Concrete
497	0.32	(0.2, 0.4]	Steel	Steel
498	0.67	(0.6, 0.8]	Steel	Reinforced Concrete
499	0.31	(0.2, 0.4]	Steel	Reinforced Concrete
500	0.76	(0.6, 0.8]	Steel	Reinforced Concrete
501	0.38	(0.2, 0.4]	Steel	Reinforced Concrete
502	0.8999999999999999	(0.8, 1.0]	Steel	Reinforced Concrete
503	0.36	(0.2, 0.4]	Steel	Reinforced Concrete
504	0.2	[0, 0.2]	Steel	Reinforced Concrete
505	0.2	[0, 0.2]	Steel	Reinforced Concrete
506	0.9999999999999999	(0.8, 1.0]	Prestressed Concrete	Reinforced Concrete
507	0.7	(0.6, 0.8]	Steel	Reinforced Concrete
508	0.9299999999999999	(0.8, 1.0]	Steel	Reinforced Concrete
509	0.93	(0.8, 1.0]	Steel	Steel
511	0.9999999999999999	(0.8, 1.0]	Steel	Reinforced Concrete
512	0.5800000000000001	(0.4, 0.6]	Steel	Steel
513	0.82	(0.8, 1.0]	Steel	Reinforced Concrete
514	0.79	(0.6, 0.8]	Steel	Steel
515	0.41000000000000003	(0.4, 0.6]	Steel	Reinforced Concrete
516	0.9999999999999999	(0.8, 1.0]	Steel	Reinforced Concrete
517	0.74	(0.6, 0.8]	Steel	Reinforced Concrete
518	0.7	(0.6, 0.8]	Steel	Reinforced Concrete
519	0.74	(0.6, 0.8]	Steel	Reinforced Concrete
520	0.8499999999999999	(0.8, 1.0]	Steel	Steel
521	0.33000000000000007	(0.2, 0.4]	Steel	Steel
523	0.7899999999999999	(0.6, 0.8]	Steel	Reinforced Concrete
524	0.9500000000000001	(0.8, 1.0]	Steel	Reinforced Concrete
525	0.9999999999999999	(0.8, 1.0]	Steel	Reinforced Concrete
526	0.43000000000000005	(0.4, 0.6]	Steel	Reinforced Concrete
527	0.39999999999999997	(0.2, 0.4]	Steel	Reinforced Concrete
528	0.22000000000000003	(0.2, 0.4]	Steel	Reinforced Concrete
529	0.9499999999999998	(0.8, 1.0]	Steel	Reinforced Concrete
530	0.48	(0.4, 0.6]	Steel	Reinforced Concrete
531	0.77	(0.6, 0.8]	Steel	Steel
532	0.5700000000000001	(0.4, 0.6]	Steel	Reinforced Concrete
533	0.5	(0.4, 0.6]	Steel	Reinforced Concrete
535	0.39	(0.2, 0.4]	Steel	Reinforced Concrete
536	0.9999999999999999	(0.8, 1.0]	Steel	Reinforced Concrete
537	0.48	(0.4, 0.6]	Prestressed Concrete	Reinforced Concrete
538	0.9999999999999999	(0.8, 1.0]	Steel	Reinforced Concrete
539	0.66	(0.6, 0.8]	Prestressed Concrete	Reinforced Concrete
540	0.6699999999999999	(0.6, 0.8]	Reinforced Concrete	Reinforced Concrete
541	0.9499999999999998	(0.8, 1.0]	Prestressed Concrete	Reinforced Concrete
542	0.51	(0.4, 0.6]	Prestressed Concrete	Reinforced Concrete
543	0.9100000000000001	(0.8, 1.0]	Prestressed Concrete	Reinforced Concrete
544	0.43000000000000005	(0.4, 0.6]	Prestressed Concrete	Reinforced Concrete
545	0.9400000000000001	(0.8, 1.0]	Prestressed Concrete	Reinforced Concrete
546	0.37	(0.2, 0.4]	Prestressed Concrete	Reinforced Concrete
547	0.66	(0.6, 0.8]	Steel	Reinforced Concrete
548	0.4	(0.2, 0.4]	Steel	Reinforced Concrete
549	0.9999999999999999	(0.8, 1.0]	Steel	Reinforced Concrete
550	0.93	(0.8, 1.0]	Steel	Reinforced Concrete
551	0.45000000000000007	(0.4, 0.6]	Steel	Reinforced Concrete
552	0.8999999999999999	(0.8, 1.0]	Steel	Reinforced Concrete
553	0.72	(0.6, 0.8]	Steel	Reinforced Concrete
554	0.9999999999999999	(0.8, 1.0]	Steel	Steel
555	0.62	(0.6, 0.8]	Steel	Reinforced Concrete
556	0.2	[0, 0.2]	Steel	Reinforced Concrete
557	0.9999999999999999	(0.8, 1.0]	Steel	Steel
558	0.32	(0.2, 0.4]	Steel	Reinforced Concrete
559	0.65	(0.6, 0.8]	Steel	Reinforced Concrete
560	0.65	(0.6, 0.8]	Prestressed Concrete	Reinforced Concrete
561	0.6499999999999999	(0.6, 0.8]	Steel	Reinforced Concrete
562	0.9499999999999998	(0.8, 1.0]	Steel	Reinforced Concrete
563	0.6600000000000001	(0.6, 0.8]	Steel	Reinforced Concrete
564	0.5	(0.4, 0.6]	Steel	Reinforced Concrete
565	0.94	(0.8, 1.0]	Steel	Reinforced Concrete
566	0.9500000000000001	(0.8, 1.0]	Steel	Steel
567	0.6	(0.4, 0.6]	Steel	Reinforced Concrete
568	0.38999999999999996	(0.2, 0.4]	Steel	Reinforced Concrete
570	0.9999999999999999	(0.8, 1.0]	Steel	Steel
571	0.67	(0.6, 0.8]	Steel	Steel
572	0.48	(0.4, 0.6]	Steel	Reinforced Concrete
573	0.31000000000000005	(0.2, 0.4]	Steel	Reinforced Concrete
574	0.9999999999999999	(0.8, 1.0]	Steel	Steel
575	0.5800000000000001	(0.4, 0.6]	Steel	Reinforced Concrete
576	0.91	(0.8, 1.0]	Steel	Reinforced Concrete
577	0.96	(0.8, 1.0]	Steel	Reinforced Concrete
578	0.29000000000000004	(0.2, 0.4]	Steel	Reinforced Concrete
579	0.9200000000000002	(0.8, 1.0]	Steel	Reinforced Concrete
580	0.53	(0.4, 0.6]	Steel	Reinforced Concrete
581	0.51	(0.4, 0.6]	Steel	Reinforced Concrete
582	0.9999999999999999	(0.8, 1.0]	Steel	Reinforced Concrete
583	0.51	(0.4, 0.6]	Steel	Reinforced Concrete
584	0.9999999999999999	(0.8, 1.0]	Steel	Steel
585	0.9999999999999999	(0.8, 1.0]	Steel	Steel
586	0.5700000000000001	(0.4, 0.6]	Steel	Reinforced Concrete
587	0.63	(0.6, 0.8]	Steel	Reinforced Concrete
588	0.67	(0.6, 0.8]	Steel	Steel
589	0.42000000000000004	(0.4, 0.6]	Steel	Reinforced Concrete
590	0.9999999999999999	(0.8, 1.0]	Reinforced Concrete	Reinforced Concrete
591	0.9999999999999999	(0.8, 1.0]	Reinforced Concrete	Reinforced Concrete
593	0.53	(0.4, 0.6]	Steel	Reinforced Concrete
594	0.35	(0.2, 0.4]	Prestressed Concrete	Reinforced Concrete
596	0.9999999999999999	(0.8, 1.0]	Prestressed Concrete	Reinforced Concrete
597	0.96	(0.8, 1.0]	Prestressed Concrete	Reinforced Concrete
598	0.2	[0, 0.2]	Prestressed Concrete	Reinforced Concrete
599	0.28	(0.2, 0.4]	Prestressed Concrete	Reinforced Concrete
600	0.28	(0.2, 0.4]	Prestressed Concrete	Reinforced Concrete
601	0.28	(0.2, 0.4]	Prestressed Concrete	Reinforced Concrete
602	0.65	(0.6, 0.8]	Prestressed Concrete	Reinforced Concrete
603	0.9999999999999999	(0.8, 1.0]	Steel	Reinforced Concrete
604	0.38000000000000006	(0.2, 0.4]	Prestressed Concrete	Reinforced Concrete
605	0.9999999999999999	(0.8, 1.0]	Steel	Steel
606	0.9400000000000001	(0.8, 1.0]	Steel	Reinforced Concrete
607	0.92	(0.8, 1.0]	Prestressed Concrete	Reinforced Concrete
608	0.9999999999999999	(0.8, 1.0]	Steel	Reinforced Concrete
609	0.9999999999999999	(0.8, 1.0]	Steel	Reinforced Concrete
610	0.85	(0.8, 1.0]	Steel	Steel
611	0.9999999999999999	(0.8, 1.0]	Steel	Reinforced Concrete
612	0.55	(0.4, 0.6]	Steel	Reinforced Concrete
613	0.9999999999999999	(0.8, 1.0]	Prestressed Concrete	Reinforced Concrete
614	0.7999999999999999	(0.6, 0.8]	Steel	Steel
615	0.9999999999999999	(0.8, 1.0]	Steel	Steel
616	0.9999999999999999	(0.8, 1.0]	Steel	Reinforced Concrete
617	0.2	[0, 0.2]	Steel	Steel
618	0.84	(0.8, 1.0]	Steel	Reinforced Concrete
619	0.45	(0.4, 0.6]	Steel	Reinforced Concrete
620	0.33	(0.2, 0.4]	Steel	Reinforced Concrete
621	0.98	(0.8, 1.0]	Steel	Reinforced Concrete
622	0.7400000000000001	(0.6, 0.8]	Steel	Reinforced Concrete
623	0.89	(0.8, 1.0]	Steel	Reinforced Concrete
624	0.6	(0.4, 0.6]	Steel	Reinforced Concrete
625	0.22000000000000003	(0.2, 0.4]	Steel	Steel
626	0.66	(0.6, 0.8]	Steel	Steel
627	0.66	(0.6, 0.8]	Steel	Reinforced Concrete
628	0.45999999999999996	(0.4, 0.6]	Steel	Reinforced Concrete
629	0.49	(0.4, 0.6]	Steel	Masonry
630	0.9999999999999999	(0.8, 1.0]	Steel	Reinforced Concrete
631	0.41000000000000003	(0.4, 0.6]	Wrought Iron	Masonry
632	0.9999999999999999	(0.8, 1.0]	Steel	Reinforced Concrete
633	0.64	(0.6, 0.8]	Steel	Reinforced Concrete
634	0.52	(0.4, 0.6]	Steel	Masonry
635	0.51	(0.4, 0.6]	Steel	Masonry
636	0.61	(0.6, 0.8]	Steel	Masonry
637	0.9999999999999999	(0.8, 1.0]	Steel	Steel
638	0.84	(0.8, 1.0]	Steel	Steel
639	0.74	(0.6, 0.8]	Steel	Steel
640	0.88	(0.8, 1.0]	Steel	Steel
641	0.29000000000000004	(0.2, 0.4]	Steel	Steel
642	0.56	(0.4, 0.6]	Steel	Steel
643	0.29000000000000004	(0.2, 0.4]	Steel	Steel
644	0.37	(0.2, 0.4]	Steel	Steel
645	0.82	(0.8, 1.0]	Steel	Steel
646	0.30000000000000004	(0.2, 0.4]	Steel	Steel
648	0.38	(0.2, 0.4]	Steel	Steel
649	0.24	(0.2, 0.4]	Steel	Steel
650	0.24	(0.2, 0.4]	Steel	Steel
653	0.9999999999999999	(0.8, 1.0]	Steel	Steel
654	0.9000000000000001	(0.8, 1.0]	Steel	Steel
656	0.22	(0.2, 0.4]	Steel	Steel
657	0.67	(0.6, 0.8]	Steel	Steel
658	0.49000000000000005	(0.4, 0.6]	Steel	Steel
660	0.38	(0.2, 0.4]	Steel	Steel
661	0.84	(0.8, 1.0]	Steel	Steel
662	0.45999999999999996	(0.4, 0.6]	Steel	Steel
663	0.6600000000000001	(0.6, 0.8]	Steel	Steel
664	0.2	[0, 0.2]	Steel	Steel
665	0.61	(0.6, 0.8]	Steel	Steel
666	0.71	(0.6, 0.8]	Steel	Reinforced Concrete
667	0.4900000000000001	(0.4, 0.6]	Steel	Reinforced Concrete
668	0.9999999999999999	(0.8, 1.0]	Steel	Reinforced Concrete
669	0.9999999999999999	(0.8, 1.0]	Steel	Steel
670	0.4700000000000001	(0.4, 0.6]	Steel	Reinforced Concrete
671	0.82	(0.8, 1.0]	Steel	Steel
672	0.9999999999999999	(0.8, 1.0]	Steel	Reinforced Concrete
673	0.31	(0.2, 0.4]	Steel	Reinforced Concrete
674	0.4	(0.2, 0.4]	Steel	Reinforced Concrete
675	0.87	(0.8, 1.0]	Steel	Reinforced Concrete
676	0.6799999999999999	(0.6, 0.8]	Steel	Reinforced Concrete
677	0.2	[0, 0.2]	Steel	Reinforced Concrete
678	0.9999999999999999	(0.8, 1.0]	Steel	Reinforced Concrete
679	0.38	(0.2, 0.4]	Steel	Reinforced Concrete
680	0.8	(0.6, 0.8]	Steel	Steel
681	0.9400000000000001	(0.8, 1.0]	Prestressed Concrete	Reinforced Concrete
683	0.54	(0.4, 0.6]	Steel	Reinforced Concrete
684	0.5800000000000001	(0.4, 0.6]	Steel	Reinforced Concrete
685	0.4	(0.2, 0.4]	Steel	Reinforced Concrete
686	0.6699999999999999	(0.6, 0.8]	Steel	Reinforced Concrete
687	0.2	[0, 0.2]	Prestressed Concrete	Reinforced Concrete
688	0.26	(0.2, 0.4]	Steel	Reinforced Concrete
689	0.2	[0, 0.2]	Steel	Reinforced Concrete
690	0.72	(0.6, 0.8]	Steel	Reinforced Concrete
691	0.41000000000000003	(0.4, 0.6]	Steel	Reinforced Concrete
692	0.56	(0.4, 0.6]	Steel	Reinforced Concrete
693	0.6400000000000001	(0.6, 0.8]	Steel	Reinforced Concrete
694	0.88	(0.8, 1.0]	Steel	Reinforced Concrete
695	0.88	(0.8, 1.0]	Steel	Reinforced Concrete
696	0.9999999999999999	(0.8, 1.0]	Steel	Reinforced Concrete
697	0.76	(0.6, 0.8]	Steel	Reinforced Concrete
698	0.8700000000000001	(0.8, 1.0]	Steel	Reinforced Concrete
699	0.84	(0.8, 1.0]	Steel	Reinforced Concrete
700	0.54	(0.4, 0.6]	Steel	Reinforced Concrete
701	0.36	(0.2, 0.4]	Steel	Reinforced Concrete
702	0.5700000000000001	(0.4, 0.6]	Steel	Reinforced Concrete
703	0.84	(0.8, 1.0]	Steel	Reinforced Concrete
704	0.69	(0.6, 0.8]	Steel	Reinforced Concrete
705	0.98	(0.8, 1.0]	Steel	Reinforced Concrete
706	0.38	(0.2, 0.4]	Steel	Reinforced Concrete
707	0.22000000000000003	(0.2, 0.4]	Steel	Reinforced Concrete
708	0.2	[0, 0.2]	Prestressed Concrete	Reinforced Concrete
709	0.22000000000000003	(0.2, 0.4]	Steel	Reinforced Concrete
710	0.8899999999999999	(0.8, 1.0]	Steel	Reinforced Concrete
711	0.9499999999999998	(0.8, 1.0]	Steel	Reinforced Concrete
712	0.49000000000000005	(0.4, 0.6]	Steel	Reinforced Concrete
713	0.82	(0.8, 1.0]	Steel	Reinforced Concrete
714	0.48	(0.4, 0.6]	Steel	Reinforced Concrete
715	0.78	(0.6, 0.8]	Steel	Reinforced Concrete
716	0.32000000000000006	(0.2, 0.4]	Steel	Reinforced Concrete
717	0.9500000000000001	(0.8, 1.0]	Steel	Reinforced Concrete
718	0.26	(0.2, 0.4]	Prestressed Concrete	Reinforced Concrete
719	0.98	(0.8, 1.0]	Steel	Reinforced Concrete
720	0.2	[0, 0.2]	Steel	Reinforced Concrete
721	0.88	(0.8, 1.0]	Prestressed Concrete	Reinforced Concrete
722	0.71	(0.6, 0.8]	Steel	Reinforced Concrete
723	0.43000000000000005	(0.4, 0.6]	Steel	Reinforced Concrete
724	0.2	[0, 0.2]	Steel	Reinforced Concrete
725	0.6699999999999999	(0.6, 0.8]	Steel	Reinforced Concrete
726	0.42000000000000004	(0.4, 0.6]	Steel	Reinforced Concrete
727	0.71	(0.6, 0.8]	Prestressed Concrete	Reinforced Concrete
728	0.2	[0, 0.2]	Steel	Steel
729	0.22000000000000003	(0.2, 0.4]	Steel	Reinforced Concrete
730	0.8200000000000001	(0.8, 1.0]	Steel	Reinforced Concrete
731	0.29000000000000004	(0.2, 0.4]	Prestressed Concrete	Reinforced Concrete
732	0.28	(0.2, 0.4]	Steel	Reinforced Concrete
733	0.98	(0.8, 1.0]	Prestressed Concrete	Reinforced Concrete
734	0.9499999999999998	(0.8, 1.0]	Prestressed Concrete	Reinforced Concrete
735	0.24000000000000002	(0.2, 0.4]	Steel	Reinforced Concrete
736	0.33999999999999997	(0.2, 0.4]
737	0.7500000000000001	(0.6, 0.8]	Prestressed Concrete	Reinforced Concrete
738	0.9999999999999999	(0.8, 1.0]	Prestressed Concrete	Reinforced Concrete
739	0.56	(0.4, 0.6]	Steel	Reinforced Concrete
740	0.6	(0.4, 0.6]	Prestressed Concrete	Reinforced Concrete
741	0.89	(0.8, 1.0]	Prestressed Concrete	Reinforced Concrete
742	0.87	(0.8, 1.0]	Prestressed Concrete	Reinforced Concrete
743	0.83	(0.8, 1.0]	Prestressed Concrete	Reinforced Concrete
744	0.9999999999999999	(0.8, 1.0]	Steel	Reinforced Concrete
745	0.9999999999999999	(0.8, 1.0]	Prestressed Concrete	Reinforced Concrete
746	0.2	[0, 0.2]	Steel	Steel
747	0.96	(0.8, 1.0]	Steel	Reinforced Concrete
748	0.9999999999999999	(0.8, 1.0]	Prestressed Concrete	Reinforced Concrete
749	0.22000000000000003	(0.2, 0.4]	Steel	Steel
750	0.9999999999999999	(0.8, 1.0]	Prestressed Concrete	Reinforced Concrete
751	0.43999999999999995	(0.4, 0.6]	Steel	Steel
752	0.49	(0.4, 0.6]	Steel	Steel
753	0.9999999999999999	(0.8, 1.0]	Steel	Steel
754	0.98	(0.8, 1.0]	Steel	Reinforced Concrete
756	0.9500000000000001	(0.8, 1.0]	Steel	Reinforced Concrete
757	0.89	(0.8, 1.0]	Steel	Reinforced Concrete
758	0.8099999999999998	(0.8, 1.0]	Steel	Reinforced Concrete
759	0.9999999999999999	(0.8, 1.0]	Steel	Reinforced Concrete
760	0.7699999999999999	(0.6, 0.8]	Steel	Reinforced Concrete
761	0.9500000000000001	(0.8, 1.0]	Steel	Reinforced Concrete
762	0.6000000000000001	(0.6, 0.8]	Reinforced Concrete	Reinforced Concrete
763	0.22000000000000003	(0.2, 0.4]	Prestressed Concrete	Reinforced Concrete
764	0.6400000000000001	(0.6, 0.8]	Steel	Reinforced Concrete
765	0.71	(0.6, 0.8]	Steel	Reinforced Concrete
766	0.5700000000000001	(0.4, 0.6]	Steel	Reinforced Concrete
767	0.9999999999999999	(0.8, 1.0]	Steel	Reinforced Concrete
768	0.98	(0.8, 1.0]	Steel	Reinforced Concrete
769	0.84	(0.8, 1.0]	Steel	Reinforced Concrete
770	0.52	(0.4, 0.6]	Steel	Reinforced Concrete
771	0.45000000000000007	(0.4, 0.6]	Steel	Reinforced Concrete
772	0.9400000000000001	(0.8, 1.0]	Prestressed Concrete	Reinforced Concrete
773	0.9999999999999999	(0.8, 1.0]	Steel	Reinforced Concrete
774	0.9999999999999999	(0.8, 1.0]	Steel	Reinforced Concrete
775	0.9999999999999999	(0.8, 1.0]	Steel	Reinforced Concrete
776	0.9999999999999999	(0.8, 1.0]	Steel	Reinforced Concrete
777	0.9999999999999999	(0.8, 1.0]	Steel	Steel
778	0.98	(0.8, 1.0]	Steel	Reinforced Concrete
779	0.9999999999999999	(0.8, 1.0]	Steel	Reinforced Concrete
780	0.46	(0.4, 0.6]	Steel	Reinforced Concrete
781	0.89	(0.8, 1.0]	Steel	Reinforced Concrete
782	0.9999999999999999	(0.8, 1.0]	Reinforced Concrete	Reinforced Concrete
783	0.2	[0, 0.2]	Steel	Reinforced Concrete
784	0.94	(0.8, 1.0]	Prestressed Concrete	Reinforced Concrete
785	0.84	(0.8, 1.0]	Steel	Reinforced Concrete
786	0.89	(0.8, 1.0]	Steel	Reinforced Concrete
787	0.62	(0.6, 0.8]	Prestressed Concrete	Reinforced Concrete
788	0.35	(0.2, 0.4]	Prestressed Concrete	Reinforced Concrete
789	0.8999999999999999	(0.8, 1.0]	Steel	Reinforced Concrete
790	0.7	(0.6, 0.8]	Steel	Reinforced Concrete
791	0.8900000000000001	(0.8, 1.0]	Steel	Reinforced Concrete
