# Supplementary material for: Global geo-hazard risk assessment of long-span bridges enhanced with InSAR availability
Source: Nat Commun. 2025 Oct 13;16:9048. doi: 10.1038/s41467-025-64260-x (PMC12518672; doi:10.1038/s41467-025-64260-x)
Supplement: Supplementary file 3 — Source Data [file 41467_2025_64260_MOESM3_ESM.zip › fig1c_space_monitoring.csv]

ID	Monitoring_2sc	Spaceborne monitoring class
15	0.16	[0, 0.2]
18	0.21000000000000002	(0.2, 0.4]
19	0.9	(0.8, 1.0]
20	0.27999999999999997	(0.2, 0.4]
21	0.22000000000000006	(0.2, 0.4]
22	0.13999999999999996	[0, 0.2]
23	0.08000000000000002	[0, 0.2]
24	0.24000000000000002	(0.2, 0.4]
25	0.83	(0.8, 1.0]
26	0.22000000000000003	(0.2, 0.4]
27	0.48000000000000004	(0.4, 0.6]
35	0.2	[0, 0.2]
36	0.42	(0.4, 0.6]
37	0.41000000000000003	(0.4, 0.6]
38	0.33	(0.2, 0.4]
39	0.2	[0, 0.2]
40	0.5399999999999999	(0.4, 0.6]
41	0.010000000000000064	[0, 0.2]
42	0.0	[0, 0.2]
43	0.86	(0.8, 1.0]
44	0.0	[0, 0.2]
45	0.12000000000000005	[0, 0.2]
46	0.21	(0.2, 0.4]
47	0.85	(0.8, 1.0]
48	0.2799999999999999	(0.2, 0.4]
49	0.4000000000000001	(0.4, 0.6]
50	0.42	(0.4, 0.6]
51	0.41000000000000003	(0.4, 0.6]
52	0.11000000000000004	[0, 0.2]
53	0.56	(0.4, 0.6]
54	0.5599999999999999	(0.4, 0.6]
55	0.5	(0.4, 0.6]
56	0.26	(0.2, 0.4]
57	0.31000000000000005	(0.2, 0.4]
58	0.98	(0.8, 1.0]
59	0.2700000000000001	(0.2, 0.4]
60	0.51	(0.4, 0.6]
61	0.020000000000000018	[0, 0.2]
62	0.0	[0, 0.2]
63	0.5800000000000001	(0.4, 0.6]
64	0.6	(0.4, 0.6]
65	0.07	[0, 0.2]
66	0.1	[0, 0.2]
67	0.1	[0, 0.2]
68	0.2	[0, 0.2]
69	0.21000000000000002	(0.2, 0.4]
70	0.28	(0.2, 0.4]
71	0.33	(0.2, 0.4]
72	0.8100000000000002	(0.8, 1.0]
73	0.0	[0, 0.2]
74	0.19000000000000003	[0, 0.2]
75	0.16	[0, 0.2]
76	0.15999999999999998	[0, 0.2]
77	0.96	(0.8, 1.0]
78	0.31000000000000005	(0.2, 0.4]
79	0.12000000000000002	[0, 0.2]
80	0.54	(0.4, 0.6]
81	0.7000000000000001	(0.6, 0.8]
82	0.32	(0.2, 0.4]
83	0.24	(0.2, 0.4]
84	0.3000000000000001	(0.2, 0.4]
85	0.2900000000000001	(0.2, 0.4]
86	0.2900000000000001	(0.2, 0.4]
87	0.45	(0.4, 0.6]
88	0.12000000000000002	[0, 0.2]
89	0.14	[0, 0.2]
90	0.2	[0, 0.2]
91	0.17	[0, 0.2]
92	0.56	(0.4, 0.6]
93	0.33	(0.2, 0.4]
94	0.7799999999999999	(0.6, 0.8]
95	0.8999999999999999	(0.8, 1.0]
96	0.39	(0.2, 0.4]
97	0.26	(0.2, 0.4]
98	0.24	(0.2, 0.4]
99	0.08000000000000002	[0, 0.2]
100	0.3	(0.2, 0.4]
101	0.43000000000000005	(0.4, 0.6]
102	0.41	(0.4, 0.6]
103	0.16	[0, 0.2]
104	0.13000000000000006	[0, 0.2]
105	0.10000000000000003	[0, 0.2]
106	0.88	(0.8, 1.0]
107	0.31000000000000005	(0.2, 0.4]
108	0.67	(0.6, 0.8]
109	0.47000000000000003	(0.4, 0.6]
110	0.24	(0.2, 0.4]
111	0.2	[0, 0.2]
112	0.69	(0.6, 0.8]
113	0.41000000000000003	(0.4, 0.6]
114	0.31999999999999995	(0.2, 0.4]
115	0.1	[0, 0.2]
116	0.42000000000000004	(0.4, 0.6]
117	0.61	(0.6, 0.8]
118	0.51	(0.4, 0.6]
119	0.0	[0, 0.2]
120	0.81	(0.8, 1.0]
121	0.31	(0.2, 0.4]
122	0.72	(0.6, 0.8]
123	0.0	[0, 0.2]
124	0.16999999999999998	[0, 0.2]
125	0.6599999999999999	(0.6, 0.8]
126	0.39	(0.2, 0.4]
127	0.0	[0, 0.2]
128	0.24000000000000005	(0.2, 0.4]
129	0.19	[0, 0.2]
130	0.23	(0.2, 0.4]
131	0.7899999999999999	(0.6, 0.8]
132	0.53	(0.4, 0.6]
133	0.31	(0.2, 0.4]
134	0.24000000000000005	(0.2, 0.4]
135	0.44	(0.4, 0.6]
136	0.57	(0.4, 0.6]
137	0.4	(0.2, 0.4]
138	0.56	(0.4, 0.6]
139	0.08000000000000002	[0, 0.2]
140	0.27	(0.2, 0.4]
141	0.7699999999999999	(0.6, 0.8]
142	0.96	(0.8, 1.0]
143	0.5999999999999999	(0.4, 0.6]
144	0.7	(0.6, 0.8]
145	0.3600000000000001	(0.2, 0.4]
146	0.16	[0, 0.2]
147	0.4800000000000001	(0.4, 0.6]
148	0.0	[0, 0.2]
149	0.24000000000000005	(0.2, 0.4]
150	0.7499999999999998	(0.6, 0.8]
151	0.5300000000000001	(0.4, 0.6]
152	0.37000000000000005	(0.2, 0.4]
153	0.6	(0.4, 0.6]
154	0.0	[0, 0.2]
155	0.8499999999999999	(0.8, 1.0]
156	0.8	(0.6, 0.8]
157	0.84	(0.8, 1.0]
158	0.8999999999999999	(0.8, 1.0]
159	0.7999999999999998	(0.6, 0.8]
160	0.0	[0, 0.2]
161	0.9999999999999999	(0.8, 1.0]
162	0.52	(0.4, 0.6]
163	0.42000000000000004	(0.4, 0.6]
164	0.41000000000000003	(0.4, 0.6]
165	0.9999999999999999	(0.8, 1.0]
166	0.94	(0.8, 1.0]
167	0.8999999999999999	(0.8, 1.0]
168	0.55	(0.4, 0.6]
169	0.53	(0.4, 0.6]
170	0.65	(0.6, 0.8]
171	0.9999999999999999	(0.8, 1.0]
172	0.38999999999999996	(0.2, 0.4]
173	0.98	(0.8, 1.0]
174	0.84	(0.8, 1.0]
175	0.4699999999999999	(0.4, 0.6]
176	0.2	[0, 0.2]
177	0.2	[0, 0.2]
178	0.8999999999999999	(0.8, 1.0]
179	0.0	[0, 0.2]
180	0.31000000000000005	(0.2, 0.4]
181	0.1	[0, 0.2]
182	0.1	[0, 0.2]
183	0.43	(0.4, 0.6]
184	0.52	(0.4, 0.6]
185	0.24999999999999997	(0.2, 0.4]
186	0.7	(0.6, 0.8]
187	0.55	(0.4, 0.6]
188	0.36	(0.2, 0.4]
189	0.9999999999999999	(0.8, 1.0]
190	0.8999999999999999	(0.8, 1.0]
191	0.13000000000000006	[0, 0.2]
192	0.8999999999999999	(0.8, 1.0]
193	0.5800000000000001	(0.4, 0.6]
194	0.5800000000000001	(0.4, 0.6]
195	0.55	(0.4, 0.6]
196	0.81	(0.8, 1.0]
197	0.6199999999999999	(0.6, 0.8]
198	0.7	(0.6, 0.8]
199	0.010000000000000064	[0, 0.2]
200	0.34	(0.2, 0.4]
201	0.52	(0.4, 0.6]
202	0.7	(0.6, 0.8]
203	0.19000000000000006	[0, 0.2]
204	0.7	(0.6, 0.8]
205	0.7	(0.6, 0.8]
206	0.010000000000000009	[0, 0.2]
207	0.32	(0.2, 0.4]
208	0.5	(0.4, 0.6]
209	0.7	(0.6, 0.8]
210	0.7	(0.6, 0.8]
211	0.31000000000000005	(0.2, 0.4]
212	0.7	(0.6, 0.8]
213	0.10000000000000003	[0, 0.2]
214	0.10000000000000003	[0, 0.2]
215	0.16000000000000003	[0, 0.2]
216	0.6200000000000001	(0.6, 0.8]
218	0.6799999999999999	(0.6, 0.8]
219	0.42	(0.4, 0.6]
220	0.4100000000000001	(0.4, 0.6]
222	0.39	(0.2, 0.4]
223	0.1	[0, 0.2]
224	0.34	(0.2, 0.4]
225	0.0	[0, 0.2]
226	0.31	(0.2, 0.4]
227	0.5599999999999999	(0.4, 0.6]
228	0.30000000000000004	(0.2, 0.4]
230	0.84	(0.8, 1.0]
231	0.6500000000000001	(0.6, 0.8]
232	0.44	(0.4, 0.6]
233	0.4600000000000001	(0.4, 0.6]
234	0.69	(0.6, 0.8]
235	0.51	(0.4, 0.6]
236	0.6799999999999999	(0.6, 0.8]
237	0.22000000000000003	(0.2, 0.4]
238	0.73	(0.6, 0.8]
239	0.0	[0, 0.2]
240	0.010000000000000009	[0, 0.2]
241	0.0	[0, 0.2]
242	0.27999999999999997	(0.2, 0.4]
243	0.5900000000000001	(0.4, 0.6]
244	0.18000000000000002	[0, 0.2]
245	0.7	(0.6, 0.8]
246	0.6399999999999999	(0.6, 0.8]
247	0.18	[0, 0.2]
248	0.2800000000000001	(0.2, 0.4]
249	0.2	[0, 0.2]
250	0.16000000000000003	[0, 0.2]
251	0.6799999999999999	(0.6, 0.8]
252	0.88	(0.8, 1.0]
253	0.24	(0.2, 0.4]
254	0.6199999999999999	(0.6, 0.8]
255	0.22000000000000003	(0.2, 0.4]
256	0.8999999999999999	(0.8, 1.0]
257	0.19000000000000003	[0, 0.2]
258	0.55	(0.4, 0.6]
259	0.03999999999999998	[0, 0.2]
261	0.49999999999999994	(0.4, 0.6]
262	0.25	(0.2, 0.4]
263	0.49000000000000005	(0.4, 0.6]
264	0.7	(0.6, 0.8]
265	0.6499999999999999	(0.6, 0.8]
266	0.49000000000000016	(0.4, 0.6]
267	0.7	(0.6, 0.8]
268	0.7999999999999998	(0.6, 0.8]
269	0.36000000000000004	(0.2, 0.4]
270	0.7099999999999999	(0.6, 0.8]
271	0.56	(0.4, 0.6]
272	0.13	[0, 0.2]
273	0.7999999999999998	(0.6, 0.8]
274	0.15000000000000002	[0, 0.2]
275	0.11000000000000004	[0, 0.2]
276	0.37	(0.2, 0.4]
277	0.4699999999999999	(0.4, 0.6]
278	0.75	(0.6, 0.8]
279	0.4699999999999999	(0.4, 0.6]
280	0.8999999999999999	(0.8, 1.0]
281	0.6399999999999999	(0.6, 0.8]
282	0.6599999999999999	(0.6, 0.8]
283	0.7	(0.6, 0.8]
284	0.52	(0.4, 0.6]
285	0.33999999999999997	(0.2, 0.4]
286	0.18000000000000002	[0, 0.2]
287	0.9999999999999999	(0.8, 1.0]
288	0.48000000000000004	(0.4, 0.6]
289	0.17	[0, 0.2]
290	0.66	(0.6, 0.8]
291	0.0	[0, 0.2]
292	0.7999999999999999	(0.6, 0.8]
293	0.51	(0.4, 0.6]
294	0.5299999999999998	(0.4, 0.6]
295	0.36000000000000015	(0.2, 0.4]
296	0.4600000000000001	(0.4, 0.6]
297	0.8999999999999999	(0.8, 1.0]
298	0.39	(0.2, 0.4]
299	0.29000000000000004	(0.2, 0.4]
300	0.88	(0.8, 1.0]
301	0.5499999999999998	(0.4, 0.6]
302	0.9500000000000001	(0.8, 1.0]
303	0.39999999999999997	(0.2, 0.4]
304	0.6300000000000001	(0.6, 0.8]
305	0.7599999999999999	(0.6, 0.8]
306	0.5600000000000002	(0.4, 0.6]
307	0.19000000000000003	[0, 0.2]
308	0.9999999999999999	(0.8, 1.0]
309	0.9999999999999999	(0.8, 1.0]
310	0.75	(0.6, 0.8]
311	0.9999999999999999	(0.8, 1.0]
312	0.9999999999999999	(0.8, 1.0]
313	0.9999999999999999	(0.8, 1.0]
314	0.9999999999999999	(0.8, 1.0]
315	0.88	(0.8, 1.0]
316	0.88	(0.8, 1.0]
317	0.24000000000000005	(0.2, 0.4]
318	0.6599999999999999	(0.6, 0.8]
319	0.8999999999999999	(0.8, 1.0]
320	0.26	(0.2, 0.4]
321	0.85	(0.8, 1.0]
322	0.98	(0.8, 1.0]
323	0.9199999999999999	(0.8, 1.0]
324	0.63	(0.6, 0.8]
325	0.9999999999999999	(0.8, 1.0]
326	0.13000000000000006	[0, 0.2]
327	0.7999999999999998	(0.6, 0.8]
328	0.0	[0, 0.2]
329	0.3000000000000001	(0.2, 0.4]
330	0.41	(0.4, 0.6]
331	0.23000000000000004	(0.2, 0.4]
333	0.11000000000000004	[0, 0.2]
334	0.1	[0, 0.2]
335	0.8999999999999999	(0.8, 1.0]
336	0.6500000000000001	(0.6, 0.8]
337	0.6499999999999999	(0.6, 0.8]
338	0.9999999999999999	(0.8, 1.0]
339	0.5499999999999999	(0.4, 0.6]
340	0.92	(0.8, 1.0]
341	0.28	(0.2, 0.4]
342	0.6500000000000001	(0.6, 0.8]
343	5.551115123125783e-17	[0, 0.2]
344	0.36	(0.2, 0.4]
345	0.9999999999999999	(0.8, 1.0]
346	0.6599999999999999	(0.6, 0.8]
347	0.5900000000000001	(0.4, 0.6]
348	0.6399999999999999	(0.6, 0.8]
349	0.5	(0.4, 0.6]
350	0.49	(0.4, 0.6]
351	0.76	(0.6, 0.8]
352	0.33999999999999997	(0.2, 0.4]
353	0.51	(0.4, 0.6]
354	0.17000000000000004	[0, 0.2]
355	0.52	(0.4, 0.6]
356	0.04999999999999999	[0, 0.2]
358	0.8999999999999999	(0.8, 1.0]
359	0.1	[0, 0.2]
360	0.7	(0.6, 0.8]
361	0.9999999999999999	(0.8, 1.0]
362	0.9999999999999999	(0.8, 1.0]
363	0.9499999999999998	(0.8, 1.0]
364	0.6699999999999999	(0.6, 0.8]
365	0.9999999999999999	(0.8, 1.0]
366	0.96	(0.8, 1.0]
367	0.41000000000000003	(0.4, 0.6]
368	0.6300000000000001	(0.6, 0.8]
369	0.7699999999999999	(0.6, 0.8]
370	0.83	(0.8, 1.0]
371	0.9999999999999999	(0.8, 1.0]
372	0.20000000000000004	(0.2, 0.4]
373	0.71	(0.6, 0.8]
375	0.2	[0, 0.2]
376	0.6400000000000001	(0.6, 0.8]
377	0.13999999999999999	[0, 0.2]
378	0.9	(0.8, 1.0]
380	0.22	(0.2, 0.4]
381	0.24999999999999994	(0.2, 0.4]
382	0.6100000000000001	(0.6, 0.8]
383	0.6399999999999999	(0.6, 0.8]
384	0.7	(0.6, 0.8]
385	0.98	(0.8, 1.0]
386	0.73	(0.6, 0.8]
387	0.51	(0.4, 0.6]
388	0.9999999999999999	(0.8, 1.0]
389	0.64	(0.6, 0.8]
390	0.37	(0.2, 0.4]
391	0.07	[0, 0.2]
392	0.1	[0, 0.2]
393	0.62	(0.6, 0.8]
394	0.9999999999999999	(0.8, 1.0]
395	0.49000000000000005	(0.4, 0.6]
396	0.45000000000000007	(0.4, 0.6]
397	0.55	(0.4, 0.6]
398	0.76	(0.6, 0.8]
399	0.45000000000000007	(0.4, 0.6]
400	0.37	(0.2, 0.4]
401	0.7999999999999999	(0.6, 0.8]
402	0.2	[0, 0.2]
403	0.26	(0.2, 0.4]
404	0.91	(0.8, 1.0]
405	0.93	(0.8, 1.0]
406	0.77	(0.6, 0.8]
407	0.88	(0.8, 1.0]
408	0.6399999999999999	(0.6, 0.8]
409	0.28	(0.2, 0.4]
410	0.8999999999999999	(0.8, 1.0]
411	0.7	(0.6, 0.8]
412	0.4600000000000001	(0.4, 0.6]
414	0.39999999999999997	(0.2, 0.4]
415	0.0	[0, 0.2]
416	0.1800000000000001	[0, 0.2]
417	0.6499999999999999	(0.6, 0.8]
418	0.56	(0.4, 0.6]
419	0.5699999999999998	(0.4, 0.6]
420	0.8999999999999999	(0.8, 1.0]
421	0.9999999999999999	(0.8, 1.0]
422	0.9999999999999999	(0.8, 1.0]
423	0.8	(0.6, 0.8]
424	0.58	(0.4, 0.6]
425	0.84	(0.8, 1.0]
426	0.6	(0.4, 0.6]
427	0.9	(0.8, 1.0]
428	0.5	(0.4, 0.6]
429	0.65	(0.6, 0.8]
430	0.8999999999999999	(0.8, 1.0]
431	0.24999999999999997	(0.2, 0.4]
432	0.55	(0.4, 0.6]
433	0.9999999999999999	(0.8, 1.0]
434	0.65	(0.6, 0.8]
435	0.9999999999999999	(0.8, 1.0]
436	0.88	(0.8, 1.0]
437	0.9999999999999999	(0.8, 1.0]
438	0.25	(0.2, 0.4]
439	0.6799999999999999	(0.6, 0.8]
440	0.9500000000000001	(0.8, 1.0]
441	0.79	(0.6, 0.8]
442	0.77	(0.6, 0.8]
443	0.9999999999999999	(0.8, 1.0]
444	0.7999999999999999	(0.6, 0.8]
445	0.9999999999999999	(0.8, 1.0]
446	0.94	(0.8, 1.0]
447	0.0	[0, 0.2]
448	0.9	(0.8, 1.0]
449	0.78	(0.6, 0.8]
450	0.0	[0, 0.2]
451	0.5000000000000001	(0.4, 0.6]
452	0.8999999999999999	(0.8, 1.0]
454	0.8999999999999999	(0.8, 1.0]
455	0.27	(0.2, 0.4]
456	0.73	(0.6, 0.8]
457	0.1	[0, 0.2]
458	0.16	[0, 0.2]
459	0.56	(0.4, 0.6]
460	0.0	[0, 0.2]
461	0.7	(0.6, 0.8]
462	0.030000000000000082	[0, 0.2]
463	0.0	[0, 0.2]
464	0.5	(0.4, 0.6]
465	0.86	(0.8, 1.0]
467	0.0	[0, 0.2]
468	0.0	[0, 0.2]
469	0.0	[0, 0.2]
470	0.6900000000000001	(0.6, 0.8]
471	0.9999999999999999	(0.8, 1.0]
472	0.9	(0.8, 1.0]
473	0.7799999999999999	(0.6, 0.8]
474	0.22000000000000003	(0.2, 0.4]
475	0.8999999999999999	(0.8, 1.0]
476	0.72	(0.6, 0.8]
477	0.75	(0.6, 0.8]
478	0.5599999999999999	(0.4, 0.6]
479	0.39999999999999997	(0.2, 0.4]
480	0.2	[0, 0.2]
481	0.79	(0.6, 0.8]
482	0.79	(0.6, 0.8]
483	0.7100000000000001	(0.6, 0.8]
484	0.77	(0.6, 0.8]
485	0.94	(0.8, 1.0]
486	0.59	(0.4, 0.6]
487	0.6300000000000001	(0.6, 0.8]
488	0.22000000000000003	(0.2, 0.4]
489	0.22000000000000003	(0.2, 0.4]
490	0.32	(0.2, 0.4]
491	0.65	(0.6, 0.8]
492	0.98	(0.8, 1.0]
493	0.2	[0, 0.2]
494	0.96	(0.8, 1.0]
495	0.89	(0.8, 1.0]
496	0.51	(0.4, 0.6]
497	0.32	(0.2, 0.4]
498	0.67	(0.6, 0.8]
499	0.31	(0.2, 0.4]
500	0.76	(0.6, 0.8]
501	0.38	(0.2, 0.4]
502	0.8999999999999999	(0.8, 1.0]
503	0.36	(0.2, 0.4]
504	0.2	[0, 0.2]
505	0.2	[0, 0.2]
506	0.9999999999999999	(0.8, 1.0]
507	0.6	(0.4, 0.6]
508	0.6299999999999999	(0.6, 0.8]
509	0.6300000000000001	(0.6, 0.8]
511	0.8999999999999999	(0.8, 1.0]
512	0.2800000000000001	(0.2, 0.4]
513	0.52	(0.4, 0.6]
514	0.49000000000000005	(0.4, 0.6]
515	0.11000000000000004	[0, 0.2]
516	0.7	(0.6, 0.8]
517	0.44	(0.4, 0.6]
518	0.6	(0.4, 0.6]
519	0.64	(0.6, 0.8]
520	0.5499999999999998	(0.4, 0.6]
521	0.030000000000000082	[0, 0.2]
523	0.48999999999999994	(0.4, 0.6]
524	0.6500000000000001	(0.6, 0.8]
525	0.9999999999999999	(0.8, 1.0]
526	0.33000000000000007	(0.2, 0.4]
527	0.29999999999999993	(0.2, 0.4]
528	0.0	[0, 0.2]
529	0.6499999999999999	(0.6, 0.8]
530	0.38	(0.2, 0.4]
531	0.67	(0.6, 0.8]
532	0.2700000000000001	(0.2, 0.4]
533	0.5	(0.4, 0.6]
535	0.39	(0.2, 0.4]
536	0.9999999999999999	(0.8, 1.0]
537	0.48	(0.4, 0.6]
538	0.9999999999999999	(0.8, 1.0]
539	0.66	(0.6, 0.8]
540	0.6699999999999999	(0.6, 0.8]
541	0.8499999999999999	(0.8, 1.0]
542	0.51	(0.4, 0.6]
543	0.8100000000000002	(0.8, 1.0]
544	0.33000000000000007	(0.2, 0.4]
545	0.8400000000000001	(0.8, 1.0]
546	0.27	(0.2, 0.4]
547	0.66	(0.6, 0.8]
548	0.4	(0.2, 0.4]
549	0.9999999999999999	(0.8, 1.0]
550	0.93	(0.8, 1.0]
551	0.45000000000000007	(0.4, 0.6]
552	0.8999999999999999	(0.8, 1.0]
553	0.72	(0.6, 0.8]
554	0.8999999999999999	(0.8, 1.0]
555	0.52	(0.4, 0.6]
556	0.0	[0, 0.2]
557	0.8999999999999999	(0.8, 1.0]
558	0.020000000000000018	[0, 0.2]
559	0.55	(0.4, 0.6]
560	0.55	(0.4, 0.6]
561	0.3499999999999999	(0.2, 0.4]
562	0.6499999999999999	(0.6, 0.8]
563	0.36000000000000015	(0.2, 0.4]
564	0.2	[0, 0.2]
565	0.6399999999999999	(0.6, 0.8]
566	0.6500000000000001	(0.6, 0.8]
567	0.3	(0.2, 0.4]
568	0.08999999999999997	[0, 0.2]
570	0.9999999999999999	(0.8, 1.0]
571	0.5700000000000001	(0.4, 0.6]
572	0.18	[0, 0.2]
573	0.010000000000000064	[0, 0.2]
574	0.7	(0.6, 0.8]
575	0.2800000000000001	(0.2, 0.4]
576	0.6100000000000001	(0.6, 0.8]
577	0.6599999999999999	(0.6, 0.8]
578	0.0	[0, 0.2]
579	0.6200000000000001	(0.6, 0.8]
580	0.23000000000000004	(0.2, 0.4]
581	0.21000000000000002	(0.2, 0.4]
582	0.7	(0.6, 0.8]
583	0.21000000000000002	(0.2, 0.4]
584	0.8999999999999999	(0.8, 1.0]
585	0.8999999999999999	(0.8, 1.0]
586	0.2700000000000001	(0.2, 0.4]
587	0.33	(0.2, 0.4]
588	0.5700000000000001	(0.4, 0.6]
589	0.12000000000000005	[0, 0.2]
590	0.9999999999999999	(0.8, 1.0]
591	0.9999999999999999	(0.8, 1.0]
593	0.23000000000000004	(0.2, 0.4]
594	0.04999999999999999	[0, 0.2]
596	0.7	(0.6, 0.8]
597	0.86	(0.8, 1.0]
598	0.0	[0, 0.2]
599	0.0	[0, 0.2]
600	0.0	[0, 0.2]
601	0.28	(0.2, 0.4]
602	0.55	(0.4, 0.6]
603	0.7	(0.6, 0.8]
604	0.08000000000000007	[0, 0.2]
605	0.9999999999999999	(0.8, 1.0]
606	0.9400000000000001	(0.8, 1.0]
607	0.8200000000000001	(0.8, 1.0]
608	0.8999999999999999	(0.8, 1.0]
609	0.8999999999999999	(0.8, 1.0]
610	0.75	(0.6, 0.8]
611	0.8999999999999999	(0.8, 1.0]
612	0.55	(0.4, 0.6]
613	0.9999999999999999	(0.8, 1.0]
614	0.7999999999999999	(0.6, 0.8]
615	0.9999999999999999	(0.8, 1.0]
616	0.8999999999999999	(0.8, 1.0]
617	0.1	[0, 0.2]
618	0.74	(0.6, 0.8]
619	0.45	(0.4, 0.6]
620	0.23	(0.2, 0.4]
621	0.88	(0.8, 1.0]
622	0.6400000000000001	(0.6, 0.8]
623	0.89	(0.8, 1.0]
624	0.5	(0.4, 0.6]
625	0.22000000000000003	(0.2, 0.4]
626	0.56	(0.4, 0.6]
627	0.36000000000000004	(0.2, 0.4]
628	0.45999999999999996	(0.4, 0.6]
629	0.49	(0.4, 0.6]
630	0.9999999999999999	(0.8, 1.0]
631	0.41000000000000003	(0.4, 0.6]
632	0.8999999999999999	(0.8, 1.0]
633	0.34	(0.2, 0.4]
634	0.22000000000000003	(0.2, 0.4]
635	0.21000000000000002	(0.2, 0.4]
636	0.31	(0.2, 0.4]
637	0.7	(0.6, 0.8]
638	0.54	(0.4, 0.6]
639	0.44	(0.4, 0.6]
640	0.5800000000000001	(0.4, 0.6]
641	0.0	[0, 0.2]
642	0.26000000000000006	(0.2, 0.4]
643	0.19000000000000003	[0, 0.2]
644	0.07	[0, 0.2]
645	0.52	(0.4, 0.6]
646	5.551115123125783e-17	[0, 0.2]
648	0.08000000000000002	[0, 0.2]
649	0.0	[0, 0.2]
650	0.0	[0, 0.2]
653	0.7	(0.6, 0.8]
654	0.6000000000000001	(0.6, 0.8]
656	0.12	[0, 0.2]
657	0.37000000000000005	(0.2, 0.4]
658	0.19000000000000006	[0, 0.2]
660	0.08000000000000002	[0, 0.2]
661	0.84	(0.8, 1.0]
662	0.45999999999999996	(0.4, 0.6]
663	0.5600000000000002	(0.4, 0.6]
664	0.1	[0, 0.2]
665	0.31	(0.2, 0.4]
666	0.41	(0.4, 0.6]
667	0.3900000000000001	(0.2, 0.4]
668	0.7	(0.6, 0.8]
669	0.9999999999999999	(0.8, 1.0]
670	0.1700000000000001	[0, 0.2]
671	0.52	(0.4, 0.6]
672	0.7	(0.6, 0.8]
673	0.010000000000000009	[0, 0.2]
674	0.10000000000000003	[0, 0.2]
675	0.5700000000000001	(0.4, 0.6]
676	0.37999999999999995	(0.2, 0.4]
677	0.0	[0, 0.2]
678	0.8999999999999999	(0.8, 1.0]
679	0.08000000000000002	[0, 0.2]
680	0.5	(0.4, 0.6]
681	0.9400000000000001	(0.8, 1.0]
683	0.24000000000000005	(0.2, 0.4]
684	0.2800000000000001	(0.2, 0.4]
685	0.4	(0.2, 0.4]
686	0.36999999999999994	(0.2, 0.4]
687	0.0	[0, 0.2]
688	0.0	[0, 0.2]
689	0.1	[0, 0.2]
690	0.62	(0.6, 0.8]
691	0.11000000000000004	[0, 0.2]
692	0.26000000000000006	(0.2, 0.4]
693	0.34000000000000014	(0.2, 0.4]
694	0.5800000000000001	(0.4, 0.6]
695	0.5800000000000001	(0.4, 0.6]
696	0.7	(0.6, 0.8]
697	0.46	(0.4, 0.6]
698	0.5700000000000001	(0.4, 0.6]
699	0.54	(0.4, 0.6]
700	0.24000000000000005	(0.2, 0.4]
701	0.06	[0, 0.2]
702	0.2700000000000001	(0.2, 0.4]
703	0.54	(0.4, 0.6]
704	0.38999999999999996	(0.2, 0.4]
705	0.6799999999999999	(0.6, 0.8]
706	0.08000000000000002	[0, 0.2]
707	0.0	[0, 0.2]
708	0.0	[0, 0.2]
709	0.12000000000000002	[0, 0.2]
710	0.5899999999999999	(0.4, 0.6]
711	0.6499999999999999	(0.6, 0.8]
712	0.19000000000000006	[0, 0.2]
713	0.52	(0.4, 0.6]
714	0.18	[0, 0.2]
715	0.48000000000000004	(0.4, 0.6]
716	0.020000000000000073	[0, 0.2]
717	0.8500000000000001	(0.8, 1.0]
718	0.0	[0, 0.2]
719	0.6799999999999999	(0.6, 0.8]
720	0.0	[0, 0.2]
721	0.5800000000000001	(0.4, 0.6]
722	0.41	(0.4, 0.6]
723	0.13000000000000006	[0, 0.2]
724	0.0	[0, 0.2]
725	0.36999999999999994	(0.2, 0.4]
726	0.12000000000000005	[0, 0.2]
727	0.41	(0.4, 0.6]
728	0.0	[0, 0.2]
729	0.0	[0, 0.2]
730	0.52	(0.4, 0.6]
731	0.19000000000000003	[0, 0.2]
732	0.28	(0.2, 0.4]
733	0.98	(0.8, 1.0]
734	0.9499999999999998	(0.8, 1.0]
735	0.24000000000000002	(0.2, 0.4]
736	0.23999999999999996	(0.2, 0.4]
737	0.6500000000000001	(0.6, 0.8]
738	0.9999999999999999	(0.8, 1.0]
739	0.56	(0.4, 0.6]
740	0.6	(0.4, 0.6]
741	0.89	(0.8, 1.0]
742	0.87	(0.8, 1.0]
743	0.83	(0.8, 1.0]
744	0.9999999999999999	(0.8, 1.0]
745	0.9999999999999999	(0.8, 1.0]
746	0.0	[0, 0.2]
747	0.96	(0.8, 1.0]
748	0.7	(0.6, 0.8]
749	0.0	[0, 0.2]
750	0.7	(0.6, 0.8]
751	0.43999999999999995	(0.4, 0.6]
752	0.39	(0.2, 0.4]
753	0.8999999999999999	(0.8, 1.0]
754	0.88	(0.8, 1.0]
756	0.8500000000000001	(0.8, 1.0]
757	0.79	(0.6, 0.8]
758	0.7099999999999999	(0.6, 0.8]
759	0.9999999999999999	(0.8, 1.0]
760	0.7699999999999999	(0.6, 0.8]
761	0.9500000000000001	(0.8, 1.0]
762	0.6000000000000001	(0.6, 0.8]
763	0.22000000000000003	(0.2, 0.4]
764	0.6400000000000001	(0.6, 0.8]
765	0.71	(0.6, 0.8]
766	0.4700000000000001	(0.4, 0.6]
767	0.8999999999999999	(0.8, 1.0]
768	0.88	(0.8, 1.0]
769	0.74	(0.6, 0.8]
770	0.42000000000000004	(0.4, 0.6]
771	0.3500000000000001	(0.2, 0.4]
772	0.8400000000000001	(0.8, 1.0]
773	0.9999999999999999	(0.8, 1.0]
774	0.9999999999999999	(0.8, 1.0]
775	0.9999999999999999	(0.8, 1.0]
776	0.9999999999999999	(0.8, 1.0]
777	0.9999999999999999	(0.8, 1.0]
778	0.98	(0.8, 1.0]
779	0.9999999999999999	(0.8, 1.0]
780	0.46	(0.4, 0.6]
781	0.89	(0.8, 1.0]
782	0.8999999999999999	(0.8, 1.0]
783	0.1	[0, 0.2]
784	0.84	(0.8, 1.0]
785	0.74	(0.6, 0.8]
786	0.79	(0.6, 0.8]
787	0.52	(0.4, 0.6]
788	0.24999999999999997	(0.2, 0.4]
789	0.7999999999999999	(0.6, 0.8]
790	0.6	(0.4, 0.6]
791	0.7900000000000001	(0.6, 0.8]
