# Supplementary material for: Global geo-hazard risk assessment of long-span bridges enhanced with InSAR availability
Source: Nat Commun. 2025 Oct 13;16:9048. doi: 10.1038/s41467-025-64260-x (PMC12518672; doi:10.1038/s41467-025-64260-x)
Supplement: Supplementary file 3 — Source Data [file 41467_2025_64260_MOESM3_ESM.zip › fig1b_snt_avail.csv]

ID	SNT_availability_2sc	SNT_availability_2sc_labels	Monitoring_PS_availability_only
15	4	12 days 2 s/c	0.26
18	1	6 days 1 s/c	0.41000000000000003
19	2	6 days 2 s/c	0.9
20	2	6 days 2 s/c	0.27999999999999997
21	4	12 days 2 s/c	0.32000000000000006
22	1	6 days 1 s/c	0.33999999999999997
23	1	6 days 1 s/c	0.28
24	2	6 days 2 s/c	0.24000000000000002
25	2	6 days 2 s/c	0.83
26	1	6 days 1 s/c	0.42000000000000004
27	3	12 days 1 s/c	0.78
35	2	6 days 2 s/c	0.2
36	3	12 days 1 s/c	0.72
37	4	12 days 2 s/c	0.51
38	3	12 days 1 s/c	0.63
39	2	6 days 2 s/c	0.2
40	4	12 days 2 s/c	0.6399999999999999
41	3	12 days 1 s/c	0.31000000000000005
42	3	12 days 1 s/c	0.2
43	4	12 days 2 s/c	0.96
44	3	12 days 1 s/c	0.2
45	3	12 days 1 s/c	0.42000000000000004
46	4	12 days 2 s/c	0.31
47	2	6 days 2 s/c	0.85
48	4	12 days 2 s/c	0.37999999999999995
49	1	6 days 1 s/c	0.6000000000000001
50	1	6 days 1 s/c	0.62
51	2	6 days 2 s/c	0.41000000000000003
52	3	12 days 1 s/c	0.41000000000000003
53	4	12 days 2 s/c	0.66
54	4	12 days 2 s/c	0.6599999999999999
55	2	6 days 2 s/c	0.5
56	2	6 days 2 s/c	0.26
57	4	12 days 2 s/c	0.41000000000000003
58	2	6 days 2 s/c	0.98
59	3	12 days 1 s/c	0.5700000000000001
60	4	12 days 2 s/c	0.61
61	3	12 days 1 s/c	0.32
62	3	12 days 1 s/c	0.25
63	3	12 days 1 s/c	0.88
64	4	12 days 2 s/c	0.7
65	3	12 days 1 s/c	0.37
66	4	12 days 2 s/c	0.2
67	4	12 days 2 s/c	0.2
68	2	6 days 2 s/c	0.2
69	3	12 days 1 s/c	0.51
70	4	12 days 2 s/c	0.38
71	3	12 days 1 s/c	0.63
72	4	12 days 2 s/c	0.9100000000000001
73	3	12 days 1 s/c	0.22000000000000003
74	4	12 days 2 s/c	0.29000000000000004
75	4	12 days 2 s/c	0.26
76	3	12 days 1 s/c	0.45999999999999996
77	2	6 days 2 s/c	0.96
78	4	12 days 2 s/c	0.41000000000000003
79	4	12 days 2 s/c	0.22000000000000003
80	4	12 days 2 s/c	0.64
81	2	6 days 2 s/c	0.7000000000000001
82	3	12 days 1 s/c	0.62
83	2	6 days 2 s/c	0.24
84	3	12 days 1 s/c	0.6000000000000001
85	3	12 days 1 s/c	0.5900000000000001
86	3	12 days 1 s/c	0.5900000000000001
87	3	12 days 1 s/c	0.75
88	4	12 days 2 s/c	0.22000000000000003
89	4	12 days 2 s/c	0.24000000000000002
90	2	6 days 2 s/c	0.2
91	4	12 days 2 s/c	0.27
92	3	12 days 1 s/c	0.8600000000000001
93	2	6 days 2 s/c	0.33
94	2	6 days 2 s/c	0.7799999999999999
95	4	12 days 2 s/c	0.9999999999999999
96	4	12 days 2 s/c	0.49
97	4	12 days 2 s/c	0.36
98	2	6 days 2 s/c	0.24
99	3	12 days 1 s/c	0.38
100	2	6 days 2 s/c	0.3
101	4	12 days 2 s/c	0.53
102	3	12 days 1 s/c	0.71
103	4	12 days 2 s/c	0.26
104	3	12 days 1 s/c	0.43000000000000005
105	3	12 days 1 s/c	0.4
106	4	12 days 2 s/c	0.98
107	4	12 days 2 s/c	0.41000000000000003
108	4	12 days 2 s/c	0.77
109	3	12 days 1 s/c	0.77
110	2	6 days 2 s/c	0.24
111	2	6 days 2 s/c	0.2
112	2	6 days 2 s/c	0.69
113	4	12 days 2 s/c	0.51
114	2	6 days 2 s/c	0.31999999999999995
115	4	12 days 2 s/c	0.2
116	4	12 days 2 s/c	0.52
117	4	12 days 2 s/c	0.71
118	1	6 days 1 s/c	0.7100000000000001
119	3	12 days 1 s/c	0.29000000000000004
120	4	12 days 2 s/c	0.91
121	3	12 days 1 s/c	0.61
122	4	12 days 2 s/c	0.82
123	3	12 days 1 s/c	0.22000000000000003
124	1	6 days 1 s/c	0.37
125	3	12 days 1 s/c	0.96
126	4	12 days 2 s/c	0.49000000000000005
127	3	12 days 1 s/c	0.29000000000000004
128	3	12 days 1 s/c	0.54
129	3	12 days 1 s/c	0.49
130	4	12 days 2 s/c	0.33
131	2	6 days 2 s/c	0.7899999999999999
132	4	12 days 2 s/c	0.63
133	3	12 days 1 s/c	0.61
134	3	12 days 1 s/c	0.54
135	3	12 days 1 s/c	0.74
136	4	12 days 2 s/c	0.6699999999999999
137	4	12 days 2 s/c	0.5
138	3	12 days 1 s/c	0.86
139	3	12 days 1 s/c	0.38
140	4	12 days 2 s/c	0.37
141	4	12 days 2 s/c	0.8699999999999999
142	2	6 days 2 s/c	0.96
143	3	12 days 1 s/c	0.8999999999999999
144	3	12 days 1 s/c	0.9999999999999999
145	4	12 days 2 s/c	0.4600000000000001
146	4	12 days 2 s/c	0.26
147	4	12 days 2 s/c	0.5800000000000001
148	3	12 days 1 s/c	0.25
149	3	12 days 1 s/c	0.54
150	1	6 days 1 s/c	0.9499999999999998
151	4	12 days 2 s/c	0.6300000000000001
152	1	6 days 1 s/c	0.5700000000000001
153	2	6 days 2 s/c	0.6
154	3	12 days 1 s/c	0.25
155	4	12 days 2 s/c	0.9499999999999998
156	4	12 days 2 s/c	0.9
157	4	12 days 2 s/c	0.94
158	4	12 days 2 s/c	0.9999999999999999
159	1	6 days 1 s/c	0.9999999999999999
160	3	12 days 1 s/c	0.2
161	2	6 days 2 s/c	0.9999999999999999
162	3	12 days 1 s/c	0.82
163	4	12 days 2 s/c	0.52
164	4	12 days 2 s/c	0.51
165	2	6 days 2 s/c	0.9999999999999999
166	2	6 days 2 s/c	0.94
167	4	12 days 2 s/c	0.9999999999999999
168	3	12 days 1 s/c	0.85
169	1	6 days 1 s/c	0.73
170	4	12 days 2 s/c	0.75
171	2	6 days 2 s/c	0.9999999999999999
172	3	12 days 1 s/c	0.69
173	2	6 days 2 s/c	0.98
174	4	12 days 2 s/c	0.94
175	3	12 days 1 s/c	0.7699999999999999
176	3	12 days 1 s/c	0.5
177	3	12 days 1 s/c	0.5
178	4	12 days 2 s/c	0.9999999999999999
179	3	12 days 1 s/c	0.26
180	4	12 days 2 s/c	0.41000000000000003
181	4	12 days 2 s/c	0.2
182	4	12 days 2 s/c	0.2
183	3	12 days 1 s/c	0.73
184	3	12 days 1 s/c	0.8200000000000001
185	4	12 days 2 s/c	0.35
186	3	12 days 1 s/c	0.9999999999999999
187	2	6 days 2 s/c	0.55
188	4	12 days 2 s/c	0.45999999999999996
189	2	6 days 2 s/c	0.9999999999999999
190	4	12 days 2 s/c	0.9999999999999999
191	3	12 days 1 s/c	0.43000000000000005
192	4	12 days 2 s/c	0.9999999999999999
193	3	12 days 1 s/c	0.88
194	3	12 days 1 s/c	0.88
195	2	6 days 2 s/c	0.55
196	2	6 days 2 s/c	0.81
197	3	12 days 1 s/c	0.9199999999999999
198	3	12 days 1 s/c	0.9999999999999999
199	3	12 days 1 s/c	0.31000000000000005
200	3	12 days 1 s/c	0.64
201	3	12 days 1 s/c	0.82
202	3	12 days 1 s/c	0.9999999999999999
203	3	12 days 1 s/c	0.49000000000000005
204	3	12 days 1 s/c	0.9999999999999999
205	3	12 days 1 s/c	0.9999999999999999
206	3	12 days 1 s/c	0.31
207	2	6 days 2 s/c	0.32
208	2	6 days 2 s/c	0.5
209	3	12 days 1 s/c	0.9999999999999999
210	3	12 days 1 s/c	0.9999999999999999
211	2	6 days 2 s/c	0.31000000000000005
212	3	12 days 1 s/c	0.9999999999999999
213	3	12 days 1 s/c	0.4
214	3	12 days 1 s/c	0.4
215	3	12 days 1 s/c	0.46
216	3	12 days 1 s/c	0.92
218	3	12 days 1 s/c	0.98
219	3	12 days 1 s/c	0.72
220	3	12 days 1 s/c	0.7100000000000001
222	2	6 days 2 s/c	0.39
223	4	12 days 2 s/c	0.2
224	3	12 days 1 s/c	0.64
225	3	12 days 1 s/c	0.2
226	3	12 days 1 s/c	0.61
227	4	12 days 2 s/c	0.6599999999999999
228	4	12 days 2 s/c	0.4
230	4	12 days 2 s/c	0.94
231	3	12 days 1 s/c	0.9500000000000001
232	3	12 days 1 s/c	0.74
233	4	12 days 2 s/c	0.56
234	4	12 days 2 s/c	0.7899999999999999
235	3	12 days 1 s/c	0.81
236	3	12 days 1 s/c	0.98
237	3	12 days 1 s/c	0.52
238	4	12 days 2 s/c	0.83
239	3	12 days 1 s/c	0.2
240	3	12 days 1 s/c	0.31
241	3	12 days 1 s/c	0.2
242	3	12 days 1 s/c	0.58
243	3	12 days 1 s/c	0.89
244	4	12 days 2 s/c	0.28
245	3	12 days 1 s/c	0.9999999999999999
246	3	12 days 1 s/c	0.94
247	3	12 days 1 s/c	0.48
248	3	12 days 1 s/c	0.5800000000000001
249	1	6 days 1 s/c	0.4
250	3	12 days 1 s/c	0.46
251	3	12 days 1 s/c	0.98
252	4	12 days 2 s/c	0.98
253	2	6 days 2 s/c	0.24
254	1	6 days 1 s/c	0.82
255	3	12 days 1 s/c	0.52
256	4	12 days 2 s/c	0.9999999999999999
257	4	12 days 2 s/c	0.29000000000000004
258	3	12 days 1 s/c	0.8500000000000001
259	3	12 days 1 s/c	0.33999999999999997
261	1	6 days 1 s/c	0.7
262	4	12 days 2 s/c	0.35000000000000003
263	1	6 days 1 s/c	0.6900000000000001
264	3	12 days 1 s/c	0.9999999999999999
265	1	6 days 1 s/c	0.85
266	3	12 days 1 s/c	0.7900000000000001
267	3	12 days 1 s/c	0.9999999999999999
268	1	6 days 1 s/c	0.9999999999999999
269	1	6 days 1 s/c	0.56
270	4	12 days 2 s/c	0.8099999999999998
271	3	12 days 1 s/c	0.86
272	1	6 days 1 s/c	0.33
273	1	6 days 1 s/c	0.9999999999999999
274	3	12 days 1 s/c	0.45
275	3	12 days 1 s/c	0.41000000000000003
276	4	12 days 2 s/c	0.47
277	3	12 days 1 s/c	0.7699999999999999
278	1	6 days 1 s/c	0.9500000000000001
279	1	6 days 1 s/c	0.6699999999999999
280	4	12 days 2 s/c	0.9999999999999999
281	1	6 days 1 s/c	0.84
282	3	12 days 1 s/c	0.96
283	3	12 days 1 s/c	0.9999999999999999
284	2	6 days 2 s/c	0.52
285	4	12 days 2 s/c	0.43999999999999995
286	4	12 days 2 s/c	0.28
287	2	6 days 2 s/c	0.9999999999999999
288	2	6 days 2 s/c	0.48000000000000004
289	4	12 days 2 s/c	0.27
290	4	12 days 2 s/c	0.76
291	3	12 days 1 s/c	0.22000000000000003
292	4	12 days 2 s/c	0.8999999999999999
293	3	12 days 1 s/c	0.8099999999999999
294	3	12 days 1 s/c	0.8299999999999998
295	3	12 days 1 s/c	0.6600000000000001
296	4	12 days 2 s/c	0.56
297	4	12 days 2 s/c	0.9999999999999999
298	4	12 days 2 s/c	0.49
299	4	12 days 2 s/c	0.39
300	4	12 days 2 s/c	0.98
301	3	12 days 1 s/c	0.8499999999999999
302	2	6 days 2 s/c	0.9500000000000001
303	3	12 days 1 s/c	0.7
304	3	12 days 1 s/c	0.93
305	2	6 days 2 s/c	0.7599999999999999
306	4	12 days 2 s/c	0.6600000000000001
307	4	12 days 2 s/c	0.29000000000000004
308	2	6 days 2 s/c	0.9999999999999999
309	2	6 days 2 s/c	0.9999999999999999
310	2	6 days 2 s/c	0.75
311	2	6 days 2 s/c	0.9999999999999999
312	2	6 days 2 s/c	0.9999999999999999
313	2	6 days 2 s/c	0.9999999999999999
314	2	6 days 2 s/c	0.9999999999999999
315	4	12 days 2 s/c	0.98
316	4	12 days 2 s/c	0.98
317	3	12 days 1 s/c	0.54
318	3	12 days 1 s/c	0.96
319	4	12 days 2 s/c	0.9999999999999999
320	4	12 days 2 s/c	0.36000000000000004
321	2	6 days 2 s/c	0.85
322	2	6 days 2 s/c	0.98
323	2	6 days 2 s/c	0.9199999999999999
324	2	6 days 2 s/c	0.63
325	2	6 days 2 s/c	0.9999999999999999
326	3	12 days 1 s/c	0.43000000000000005
327	1	6 days 1 s/c	0.9999999999999999
328	3	12 days 1 s/c	0.26
329	3	12 days 1 s/c	0.6000000000000001
330	1	6 days 1 s/c	0.61
331	3	12 days 1 s/c	0.53
333	1	6 days 1 s/c	0.31000000000000005
334	4	12 days 2 s/c	0.2
335	4	12 days 2 s/c	0.9999999999999999
336	3	12 days 1 s/c	0.9500000000000001
337	3	12 days 1 s/c	0.9499999999999998
338	2	6 days 2 s/c	0.9999999999999999
339	2	6 days 2 s/c	0.5499999999999999
340	2	6 days 2 s/c	0.92
341	2	6 days 2 s/c	0.28
342	3	12 days 1 s/c	0.9500000000000001
343	3	12 days 1 s/c	0.30000000000000004
344	2	6 days 2 s/c	0.36
345	2	6 days 2 s/c	0.9999999999999999
346	3	12 days 1 s/c	0.96
347	3	12 days 1 s/c	0.89
348	1	6 days 1 s/c	0.84
349	2	6 days 2 s/c	0.5
350	2	6 days 2 s/c	0.49
351	2	6 days 2 s/c	0.76
352	4	12 days 2 s/c	0.44
353	4	12 days 2 s/c	0.61
354	3	12 days 1 s/c	0.47000000000000003
355	4	12 days 2 s/c	0.62
356	3	12 days 1 s/c	0.35
358	4	12 days 2 s/c	0.9999999999999999
359	4	12 days 2 s/c	0.2
360	2	6 days 2 s/c	0.7
361	2	6 days 2 s/c	0.9999999999999999
362	2	6 days 2 s/c	0.9999999999999999
363	2	6 days 2 s/c	0.9499999999999998
364	2	6 days 2 s/c	0.6699999999999999
365	2	6 days 2 s/c	0.9999999999999999
366	2	6 days 2 s/c	0.96
367	2	6 days 2 s/c	0.41000000000000003
368	2	6 days 2 s/c	0.6300000000000001
369	2	6 days 2 s/c	0.7699999999999999
370	2	6 days 2 s/c	0.83
371	2	6 days 2 s/c	0.9999999999999999
372	4	12 days 2 s/c	0.30000000000000004
373	2	6 days 2 s/c	0.71
375	2	6 days 2 s/c	0.2
376	3	12 days 1 s/c	0.9400000000000001
377	4	12 days 2 s/c	0.24
378	2	6 days 2 s/c	0.9
380	4	12 days 2 s/c	0.32
381	3	12 days 1 s/c	0.5499999999999999
382	2	6 days 2 s/c	0.6100000000000001
383	3	12 days 1 s/c	0.94
384	3	12 days 1 s/c	0.9999999999999999
385	2	6 days 2 s/c	0.98
386	2	6 days 2 s/c	0.73
387	2	6 days 2 s/c	0.51
388	2	6 days 2 s/c	0.9999999999999999
389	2	6 days 2 s/c	0.64
390	4	12 days 2 s/c	0.47
391	3	12 days 1 s/c	0.37
392	4	12 days 2 s/c	0.2
393	2	6 days 2 s/c	0.62
394	2	6 days 2 s/c	0.9999999999999999
395	2	6 days 2 s/c	0.49000000000000005
396	2	6 days 2 s/c	0.45000000000000007
397	2	6 days 2 s/c	0.55
398	2	6 days 2 s/c	0.76
399	2	6 days 2 s/c	0.45000000000000007
400	2	6 days 2 s/c	0.37
401	2	6 days 2 s/c	0.7999999999999999
402	2	6 days 2 s/c	0.2
403	2	6 days 2 s/c	0.26
404	2	6 days 2 s/c	0.91
405	2	6 days 2 s/c	0.93
406	2	6 days 2 s/c	0.77
407	2	6 days 2 s/c	0.88
408	3	12 days 1 s/c	0.94
409	4	12 days 2 s/c	0.38
410	4	12 days 2 s/c	0.9999999999999999
411	3	12 days 1 s/c	0.9999999999999999
412	4	12 days 2 s/c	0.56
414	3	12 days 1 s/c	0.7
415	3	12 days 1 s/c	0.3
416	3	12 days 1 s/c	0.4800000000000001
417	3	12 days 1 s/c	0.9499999999999998
418	4	12 days 2 s/c	0.66
419	3	12 days 1 s/c	0.8699999999999999
420	4	12 days 2 s/c	0.9999999999999999
421	2	6 days 2 s/c	0.9999999999999999
422	2	6 days 2 s/c	0.9999999999999999
423	2	6 days 2 s/c	0.8
424	2	6 days 2 s/c	0.58
425	4	12 days 2 s/c	0.94
426	2	6 days 2 s/c	0.6
427	2	6 days 2 s/c	0.9
428	2	6 days 2 s/c	0.5
429	2	6 days 2 s/c	0.65
430	4	12 days 2 s/c	0.9999999999999999
431	4	12 days 2 s/c	0.35
432	2	6 days 2 s/c	0.55
433	2	6 days 2 s/c	0.9999999999999999
434	2	6 days 2 s/c	0.65
435	2	6 days 2 s/c	0.9999999999999999
436	4	12 days 2 s/c	0.98
437	2	6 days 2 s/c	0.9999999999999999
438	2	6 days 2 s/c	0.25
439	2	6 days 2 s/c	0.6799999999999999
440	2	6 days 2 s/c	0.9500000000000001
441	4	12 days 2 s/c	0.89
442	2	6 days 2 s/c	0.77
443	2	6 days 2 s/c	0.9999999999999999
444	4	12 days 2 s/c	0.8999999999999999
445	2	6 days 2 s/c	0.9999999999999999
446	2	6 days 2 s/c	0.94
447	3	12 days 1 s/c	0.2
448	2	6 days 2 s/c	0.9
449	2	6 days 2 s/c	0.78
450	3	12 days 1 s/c	0.2
451	4	12 days 2 s/c	0.6000000000000001
452	4	12 days 2 s/c	0.9999999999999999
454	4	12 days 2 s/c	0.9999999999999999
455	4	12 days 2 s/c	0.37
456	2	6 days 2 s/c	0.73
457	4	12 days 2 s/c	0.2
458	4	12 days 2 s/c	0.26
459	2	6 days 2 s/c	0.56
460	3	12 days 1 s/c	0.25
461	3	12 days 1 s/c	0.9999999999999999
462	3	12 days 1 s/c	0.33000000000000007
463	3	12 days 1 s/c	0.27
464	3	12 days 1 s/c	0.8
465	4	12 days 2 s/c	0.96
467	3	12 days 1 s/c	0.2
468	3	12 days 1 s/c	0.2
469	3	12 days 1 s/c	0.25
470	4	12 days 2 s/c	0.79
471	2	6 days 2 s/c	0.9999999999999999
472	2	6 days 2 s/c	0.9
473	2	6 days 2 s/c	0.7799999999999999
474	2	6 days 2 s/c	0.22000000000000003
475	4	12 days 2 s/c	0.9999999999999999
476	2	6 days 2 s/c	0.72
477	2	6 days 2 s/c	0.75
478	2	6 days 2 s/c	0.5599999999999999
479	2	6 days 2 s/c	0.39999999999999997
480	2	6 days 2 s/c	0.2
481	2	6 days 2 s/c	0.79
482	2	6 days 2 s/c	0.79
483	2	6 days 2 s/c	0.7100000000000001
484	2	6 days 2 s/c	0.77
485	2	6 days 2 s/c	0.94
486	2	6 days 2 s/c	0.59
487	2	6 days 2 s/c	0.6300000000000001
488	2	6 days 2 s/c	0.22000000000000003
489	2	6 days 2 s/c	0.22000000000000003
490	2	6 days 2 s/c	0.32
491	2	6 days 2 s/c	0.65
492	2	6 days 2 s/c	0.98
493	2	6 days 2 s/c	0.2
494	2	6 days 2 s/c	0.96
495	2	6 days 2 s/c	0.89
496	2	6 days 2 s/c	0.51
497	2	6 days 2 s/c	0.32
498	2	6 days 2 s/c	0.67
499	2	6 days 2 s/c	0.31
500	2	6 days 2 s/c	0.76
501	2	6 days 2 s/c	0.38
502	2	6 days 2 s/c	0.8999999999999999
503	2	6 days 2 s/c	0.36
504	2	6 days 2 s/c	0.2
505	2	6 days 2 s/c	0.2
506	2	6 days 2 s/c	0.9999999999999999
507	4	12 days 2 s/c	0.7
508	3	12 days 1 s/c	0.9299999999999999
509	3	12 days 1 s/c	0.93
511	4	12 days 2 s/c	0.9999999999999999
512	3	12 days 1 s/c	0.5800000000000001
513	3	12 days 1 s/c	0.82
514	3	12 days 1 s/c	0.79
515	3	12 days 1 s/c	0.41000000000000003
516	3	12 days 1 s/c	0.9999999999999999
517	3	12 days 1 s/c	0.74
518	4	12 days 2 s/c	0.7
519	4	12 days 2 s/c	0.74
520	3	12 days 1 s/c	0.8499999999999999
521	3	12 days 1 s/c	0.33000000000000007
523	3	12 days 1 s/c	0.7899999999999999
524	3	12 days 1 s/c	0.9500000000000001
525	2	6 days 2 s/c	0.9999999999999999
526	4	12 days 2 s/c	0.43000000000000005
527	4	12 days 2 s/c	0.39999999999999997
528	3	12 days 1 s/c	0.22000000000000003
529	3	12 days 1 s/c	0.9499999999999998
530	4	12 days 2 s/c	0.48
531	4	12 days 2 s/c	0.77
532	3	12 days 1 s/c	0.5700000000000001
533	2	6 days 2 s/c	0.5
535	2	6 days 2 s/c	0.39
536	2	6 days 2 s/c	0.9999999999999999
537	2	6 days 2 s/c	0.48
538	2	6 days 2 s/c	0.9999999999999999
539	2	6 days 2 s/c	0.66
540	2	6 days 2 s/c	0.6699999999999999
541	4	12 days 2 s/c	0.9499999999999998
542	2	6 days 2 s/c	0.51
543	4	12 days 2 s/c	0.9100000000000001
544	4	12 days 2 s/c	0.43000000000000005
545	4	12 days 2 s/c	0.9400000000000001
546	4	12 days 2 s/c	0.37
547	2	6 days 2 s/c	0.66
548	2	6 days 2 s/c	0.4
549	2	6 days 2 s/c	0.9999999999999999
550	2	6 days 2 s/c	0.93
551	2	6 days 2 s/c	0.45000000000000007
552	2	6 days 2 s/c	0.8999999999999999
553	2	6 days 2 s/c	0.72
554	4	12 days 2 s/c	0.9999999999999999
555	4	12 days 2 s/c	0.62
556	3	12 days 1 s/c	0.2
557	4	12 days 2 s/c	0.9999999999999999
558	3	12 days 1 s/c	0.32
559	4	12 days 2 s/c	0.65
560	4	12 days 2 s/c	0.65
561	3	12 days 1 s/c	0.6499999999999999
562	3	12 days 1 s/c	0.9499999999999998
563	3	12 days 1 s/c	0.6600000000000001
564	3	12 days 1 s/c	0.5
565	3	12 days 1 s/c	0.94
566	3	12 days 1 s/c	0.9500000000000001
567	3	12 days 1 s/c	0.6
568	3	12 days 1 s/c	0.38999999999999996
570	2	6 days 2 s/c	0.9999999999999999
571	4	12 days 2 s/c	0.67
572	3	12 days 1 s/c	0.48
573	3	12 days 1 s/c	0.31000000000000005
574	3	12 days 1 s/c	0.9999999999999999
575	3	12 days 1 s/c	0.5800000000000001
576	3	12 days 1 s/c	0.91
577	3	12 days 1 s/c	0.96
578	3	12 days 1 s/c	0.29000000000000004
579	3	12 days 1 s/c	0.9200000000000002
580	3	12 days 1 s/c	0.53
581	3	12 days 1 s/c	0.51
582	3	12 days 1 s/c	0.9999999999999999
583	3	12 days 1 s/c	0.51
584	4	12 days 2 s/c	0.9999999999999999
585	4	12 days 2 s/c	0.9999999999999999
586	3	12 days 1 s/c	0.5700000000000001
587	3	12 days 1 s/c	0.63
588	4	12 days 2 s/c	0.67
589	3	12 days 1 s/c	0.42000000000000004
590	2	6 days 2 s/c	0.9999999999999999
591	2	6 days 2 s/c	0.9999999999999999
593	3	12 days 1 s/c	0.53
594	3	12 days 1 s/c	0.35
596	3	12 days 1 s/c	0.9999999999999999
597	4	12 days 2 s/c	0.96
598	3	12 days 1 s/c	0.2
599	3	12 days 1 s/c	0.28
600	3	12 days 1 s/c	0.28
601	2	6 days 2 s/c	0.28
602	4	12 days 2 s/c	0.65
603	3	12 days 1 s/c	0.9999999999999999
604	3	12 days 1 s/c	0.38000000000000006
605	2	6 days 2 s/c	0.9999999999999999
606	2	6 days 2 s/c	0.9400000000000001
607	4	12 days 2 s/c	0.92
608	4	12 days 2 s/c	0.9999999999999999
609	4	12 days 2 s/c	0.9999999999999999
610	4	12 days 2 s/c	0.85
611	4	12 days 2 s/c	0.9999999999999999
612	2	6 days 2 s/c	0.55
613	2	6 days 2 s/c	0.9999999999999999
614	2	6 days 2 s/c	0.7999999999999999
615	2	6 days 2 s/c	0.9999999999999999
616	4	12 days 2 s/c	0.9999999999999999
617	4	12 days 2 s/c	0.2
618	4	12 days 2 s/c	0.84
619	2	6 days 2 s/c	0.45
620	4	12 days 2 s/c	0.33
621	4	12 days 2 s/c	0.98
622	4	12 days 2 s/c	0.7400000000000001
623	2	6 days 2 s/c	0.89
624	4	12 days 2 s/c	0.6
625	2	6 days 2 s/c	0.22000000000000003
626	4	12 days 2 s/c	0.66
627	3	12 days 1 s/c	0.66
628	2	6 days 2 s/c	0.45999999999999996
629	2	6 days 2 s/c	0.49
630	2	6 days 2 s/c	0.9999999999999999
631	2	6 days 2 s/c	0.41000000000000003
632	4	12 days 2 s/c	0.9999999999999999
633	3	12 days 1 s/c	0.64
634	3	12 days 1 s/c	0.52
635	3	12 days 1 s/c	0.51
636	3	12 days 1 s/c	0.61
637	3	12 days 1 s/c	0.9999999999999999
638	3	12 days 1 s/c	0.84
639	3	12 days 1 s/c	0.74
640	3	12 days 1 s/c	0.88
641	3	12 days 1 s/c	0.29000000000000004
642	3	12 days 1 s/c	0.56
643	4	12 days 2 s/c	0.29000000000000004
644	3	12 days 1 s/c	0.37
645	3	12 days 1 s/c	0.82
646	3	12 days 1 s/c	0.30000000000000004
648	3	12 days 1 s/c	0.38
649	3	12 days 1 s/c	0.24
650	3	12 days 1 s/c	0.24
653	3	12 days 1 s/c	0.9999999999999999
654	3	12 days 1 s/c	0.9000000000000001
656	4	12 days 2 s/c	0.22
657	3	12 days 1 s/c	0.67
658	3	12 days 1 s/c	0.49000000000000005
660	3	12 days 1 s/c	0.38
661	2	6 days 2 s/c	0.84
662	2	6 days 2 s/c	0.45999999999999996
663	4	12 days 2 s/c	0.6600000000000001
664	4	12 days 2 s/c	0.2
665	3	12 days 1 s/c	0.61
666	3	12 days 1 s/c	0.71
667	4	12 days 2 s/c	0.4900000000000001
668	3	12 days 1 s/c	0.9999999999999999
669	2	6 days 2 s/c	0.9999999999999999
670	3	12 days 1 s/c	0.4700000000000001
671	3	12 days 1 s/c	0.82
672	3	12 days 1 s/c	0.9999999999999999
673	3	12 days 1 s/c	0.31
674	3	12 days 1 s/c	0.4
675	3	12 days 1 s/c	0.87
676	3	12 days 1 s/c	0.6799999999999999
677	3	12 days 1 s/c	0.2
678	4	12 days 2 s/c	0.9999999999999999
679	3	12 days 1 s/c	0.38
680	3	12 days 1 s/c	0.8
681	2	6 days 2 s/c	0.9400000000000001
683	3	12 days 1 s/c	0.54
684	3	12 days 1 s/c	0.5800000000000001
685	2	6 days 2 s/c	0.4
686	3	12 days 1 s/c	0.6699999999999999
687	3	12 days 1 s/c	0.2
688	3	12 days 1 s/c	0.26
689	4	12 days 2 s/c	0.2
690	4	12 days 2 s/c	0.72
691	3	12 days 1 s/c	0.41000000000000003
692	3	12 days 1 s/c	0.56
693	3	12 days 1 s/c	0.6400000000000001
694	3	12 days 1 s/c	0.88
695	3	12 days 1 s/c	0.88
696	3	12 days 1 s/c	0.9999999999999999
697	3	12 days 1 s/c	0.76
698	3	12 days 1 s/c	0.8700000000000001
699	3	12 days 1 s/c	0.84
700	3	12 days 1 s/c	0.54
701	3	12 days 1 s/c	0.36
702	3	12 days 1 s/c	0.5700000000000001
703	3	12 days 1 s/c	0.84
704	3	12 days 1 s/c	0.69
705	3	12 days 1 s/c	0.98
706	3	12 days 1 s/c	0.38
707	3	12 days 1 s/c	0.22000000000000003
708	3	12 days 1 s/c	0.2
709	4	12 days 2 s/c	0.22000000000000003
710	3	12 days 1 s/c	0.8899999999999999
711	3	12 days 1 s/c	0.9499999999999998
712	3	12 days 1 s/c	0.49000000000000005
713	3	12 days 1 s/c	0.82
714	3	12 days 1 s/c	0.48
715	3	12 days 1 s/c	0.78
716	3	12 days 1 s/c	0.32000000000000006
717	4	12 days 2 s/c	0.9500000000000001
718	3	12 days 1 s/c	0.26
719	3	12 days 1 s/c	0.98
720	3	12 days 1 s/c	0.2
721	3	12 days 1 s/c	0.88
722	3	12 days 1 s/c	0.71
723	3	12 days 1 s/c	0.43000000000000005
724	3	12 days 1 s/c	0.2
725	3	12 days 1 s/c	0.6699999999999999
726	3	12 days 1 s/c	0.42000000000000004
727	3	12 days 1 s/c	0.71
728	3	12 days 1 s/c	0.2
729	3	12 days 1 s/c	0.22000000000000003
730	3	12 days 1 s/c	0.8200000000000001
731	4	12 days 2 s/c	0.29000000000000004
732	2	6 days 2 s/c	0.28
733	2	6 days 2 s/c	0.98
734	2	6 days 2 s/c	0.9499999999999998
735	2	6 days 2 s/c	0.24000000000000002
736	4	12 days 2 s/c	0.33999999999999997
737	4	12 days 2 s/c	0.7500000000000001
738	2	6 days 2 s/c	0.9999999999999999
739	2	6 days 2 s/c	0.56
740	2	6 days 2 s/c	0.6
741	2	6 days 2 s/c	0.89
742	2	6 days 2 s/c	0.87
743	2	6 days 2 s/c	0.83
744	2	6 days 2 s/c	0.9999999999999999
745	2	6 days 2 s/c	0.9999999999999999
746	3	12 days 1 s/c	0.2
747	2	6 days 2 s/c	0.96
748	3	12 days 1 s/c	0.9999999999999999
749	3	12 days 1 s/c	0.22000000000000003
750	3	12 days 1 s/c	0.9999999999999999
751	2	6 days 2 s/c	0.43999999999999995
752	4	12 days 2 s/c	0.49
753	4	12 days 2 s/c	0.9999999999999999
754	4	12 days 2 s/c	0.98
756	4	12 days 2 s/c	0.9500000000000001
757	4	12 days 2 s/c	0.89
758	4	12 days 2 s/c	0.8099999999999998
759	2	6 days 2 s/c	0.9999999999999999
760	2	6 days 2 s/c	0.7699999999999999
761	2	6 days 2 s/c	0.9500000000000001
762	2	6 days 2 s/c	0.6000000000000001
763	2	6 days 2 s/c	0.22000000000000003
764	2	6 days 2 s/c	0.6400000000000001
765	2	6 days 2 s/c	0.71
766	4	12 days 2 s/c	0.5700000000000001
767	4	12 days 2 s/c	0.9999999999999999
768	4	12 days 2 s/c	0.98
769	4	12 days 2 s/c	0.84
770	4	12 days 2 s/c	0.52
771	4	12 days 2 s/c	0.45000000000000007
772	4	12 days 2 s/c	0.9400000000000001
773	2	6 days 2 s/c	0.9999999999999999
774	2	6 days 2 s/c	0.9999999999999999
775	2	6 days 2 s/c	0.9999999999999999
776	2	6 days 2 s/c	0.9999999999999999
777	2	6 days 2 s/c	0.9999999999999999
778	2	6 days 2 s/c	0.98
779	2	6 days 2 s/c	0.9999999999999999
780	2	6 days 2 s/c	0.46
781	2	6 days 2 s/c	0.89
782	4	12 days 2 s/c	0.9999999999999999
783	4	12 days 2 s/c	0.2
784	4	12 days 2 s/c	0.94
785	4	12 days 2 s/c	0.84
786	4	12 days 2 s/c	0.89
787	4	12 days 2 s/c	0.62
788	4	12 days 2 s/c	0.35
789	4	12 days 2 s/c	0.8999999999999999
790	4	12 days 2 s/c	0.7
791	4	12 days 2 s/c	0.8900000000000001
