# Supplementary material for: Global geo-hazard risk assessment of long-span bridges enhanced with InSAR availability
Source: Nat Commun. 2025 Oct 13;16:9048. doi: 10.1038/s41467-025-64260-x (PMC12518672; doi:10.1038/s41467-025-64260-x)
Supplement: Supplementary file 3 — Source Data [file 41467_2025_64260_MOESM3_ESM.zip › fig1a_ps_availability.csv]

ID	Monitoring_PS_availability_only	Monitoring_PS_availability_classes
15	0.26	(0.2, 0.4]
18	0.41000000000000003	(0.4, 0.6]
19	0.9	(0.8, 1.0]
20	0.27999999999999997	(0.2, 0.4]
21	0.32000000000000006	(0.2, 0.4]
22	0.33999999999999997	(0.2, 0.4]
23	0.28	(0.2, 0.4]
24	0.24000000000000002	(0.2, 0.4]
25	0.83	(0.8, 1.0]
26	0.42000000000000004	(0.4, 0.6]
27	0.78	(0.6, 0.8]
35	0.2	[0, 0.2]
36	0.72	(0.6, 0.8]
37	0.51	(0.4, 0.6]
38	0.63	(0.6, 0.8]
39	0.2	[0, 0.2]
40	0.6399999999999999	(0.6, 0.8]
41	0.31000000000000005	(0.2, 0.4]
42	0.2	[0, 0.2]
43	0.96	(0.8, 1.0]
44	0.2	[0, 0.2]
45	0.42000000000000004	(0.4, 0.6]
46	0.31	(0.2, 0.4]
47	0.85	(0.8, 1.0]
48	0.37999999999999995	(0.2, 0.4]
49	0.6000000000000001	(0.6, 0.8]
50	0.62	(0.6, 0.8]
51	0.41000000000000003	(0.4, 0.6]
52	0.41000000000000003	(0.4, 0.6]
53	0.66	(0.6, 0.8]
54	0.6599999999999999	(0.6, 0.8]
55	0.5	(0.4, 0.6]
56	0.26	(0.2, 0.4]
57	0.41000000000000003	(0.4, 0.6]
58	0.98	(0.8, 1.0]
59	0.5700000000000001	(0.4, 0.6]
60	0.61	(0.6, 0.8]
61	0.32	(0.2, 0.4]
62	0.25	(0.2, 0.4]
63	0.88	(0.8, 1.0]
64	0.7	(0.6, 0.8]
65	0.37	(0.2, 0.4]
66	0.2	[0, 0.2]
67	0.2	[0, 0.2]
68	0.2	[0, 0.2]
69	0.51	(0.4, 0.6]
70	0.38	(0.2, 0.4]
71	0.63	(0.6, 0.8]
72	0.9100000000000001	(0.8, 1.0]
73	0.22000000000000003	(0.2, 0.4]
74	0.29000000000000004	(0.2, 0.4]
75	0.26	(0.2, 0.4]
76	0.45999999999999996	(0.4, 0.6]
77	0.96	(0.8, 1.0]
78	0.41000000000000003	(0.4, 0.6]
79	0.22000000000000003	(0.2, 0.4]
80	0.64	(0.6, 0.8]
81	0.7000000000000001	(0.6, 0.8]
82	0.62	(0.6, 0.8]
83	0.24	(0.2, 0.4]
84	0.6000000000000001	(0.6, 0.8]
85	0.5900000000000001	(0.4, 0.6]
86	0.5900000000000001	(0.4, 0.6]
87	0.75	(0.6, 0.8]
88	0.22000000000000003	(0.2, 0.4]
89	0.24000000000000002	(0.2, 0.4]
90	0.2	[0, 0.2]
91	0.27	(0.2, 0.4]
92	0.8600000000000001	(0.8, 1.0]
93	0.33	(0.2, 0.4]
94	0.7799999999999999	(0.6, 0.8]
95	0.9999999999999999	(0.8, 1.0]
96	0.49	(0.4, 0.6]
97	0.36	(0.2, 0.4]
98	0.24	(0.2, 0.4]
99	0.38	(0.2, 0.4]
100	0.3	(0.2, 0.4]
101	0.53	(0.4, 0.6]
102	0.71	(0.6, 0.8]
103	0.26	(0.2, 0.4]
104	0.43000000000000005	(0.4, 0.6]
105	0.4	(0.2, 0.4]
106	0.98	(0.8, 1.0]
107	0.41000000000000003	(0.4, 0.6]
108	0.77	(0.6, 0.8]
109	0.77	(0.6, 0.8]
110	0.24	(0.2, 0.4]
111	0.2	[0, 0.2]
112	0.69	(0.6, 0.8]
113	0.51	(0.4, 0.6]
114	0.31999999999999995	(0.2, 0.4]
115	0.2	[0, 0.2]
116	0.52	(0.4, 0.6]
117	0.71	(0.6, 0.8]
118	0.7100000000000001	(0.6, 0.8]
119	0.29000000000000004	(0.2, 0.4]
120	0.91	(0.8, 1.0]
121	0.61	(0.6, 0.8]
122	0.82	(0.8, 1.0]
123	0.22000000000000003	(0.2, 0.4]
124	0.37	(0.2, 0.4]
125	0.96	(0.8, 1.0]
126	0.49000000000000005	(0.4, 0.6]
127	0.29000000000000004	(0.2, 0.4]
128	0.54	(0.4, 0.6]
129	0.49	(0.4, 0.6]
130	0.33	(0.2, 0.4]
131	0.7899999999999999	(0.6, 0.8]
132	0.63	(0.6, 0.8]
133	0.61	(0.6, 0.8]
134	0.54	(0.4, 0.6]
135	0.74	(0.6, 0.8]
136	0.6699999999999999	(0.6, 0.8]
137	0.5	(0.4, 0.6]
138	0.86	(0.8, 1.0]
139	0.38	(0.2, 0.4]
140	0.37	(0.2, 0.4]
141	0.8699999999999999	(0.8, 1.0]
142	0.96	(0.8, 1.0]
143	0.8999999999999999	(0.8, 1.0]
144	0.9999999999999999	(0.8, 1.0]
145	0.4600000000000001	(0.4, 0.6]
146	0.26	(0.2, 0.4]
147	0.5800000000000001	(0.4, 0.6]
148	0.25	(0.2, 0.4]
149	0.54	(0.4, 0.6]
150	0.9499999999999998	(0.8, 1.0]
151	0.6300000000000001	(0.6, 0.8]
152	0.5700000000000001	(0.4, 0.6]
153	0.6	(0.4, 0.6]
154	0.25	(0.2, 0.4]
155	0.9499999999999998	(0.8, 1.0]
156	0.9	(0.8, 1.0]
157	0.94	(0.8, 1.0]
158	0.9999999999999999	(0.8, 1.0]
159	0.9999999999999999	(0.8, 1.0]
160	0.2	[0, 0.2]
161	0.9999999999999999	(0.8, 1.0]
162	0.82	(0.8, 1.0]
163	0.52	(0.4, 0.6]
164	0.51	(0.4, 0.6]
165	0.9999999999999999	(0.8, 1.0]
166	0.94	(0.8, 1.0]
167	0.9999999999999999	(0.8, 1.0]
168	0.85	(0.8, 1.0]
169	0.73	(0.6, 0.8]
170	0.75	(0.6, 0.8]
171	0.9999999999999999	(0.8, 1.0]
172	0.69	(0.6, 0.8]
173	0.98	(0.8, 1.0]
174	0.94	(0.8, 1.0]
175	0.7699999999999999	(0.6, 0.8]
176	0.5	(0.4, 0.6]
177	0.5	(0.4, 0.6]
178	0.9999999999999999	(0.8, 1.0]
179	0.26	(0.2, 0.4]
180	0.41000000000000003	(0.4, 0.6]
181	0.2	[0, 0.2]
182	0.2	[0, 0.2]
183	0.73	(0.6, 0.8]
184	0.8200000000000001	(0.8, 1.0]
185	0.35	(0.2, 0.4]
186	0.9999999999999999	(0.8, 1.0]
187	0.55	(0.4, 0.6]
188	0.45999999999999996	(0.4, 0.6]
189	0.9999999999999999	(0.8, 1.0]
190	0.9999999999999999	(0.8, 1.0]
191	0.43000000000000005	(0.4, 0.6]
192	0.9999999999999999	(0.8, 1.0]
193	0.88	(0.8, 1.0]
194	0.88	(0.8, 1.0]
195	0.55	(0.4, 0.6]
196	0.81	(0.8, 1.0]
197	0.9199999999999999	(0.8, 1.0]
198	0.9999999999999999	(0.8, 1.0]
199	0.31000000000000005	(0.2, 0.4]
200	0.64	(0.6, 0.8]
201	0.82	(0.8, 1.0]
202	0.9999999999999999	(0.8, 1.0]
203	0.49000000000000005	(0.4, 0.6]
204	0.9999999999999999	(0.8, 1.0]
205	0.9999999999999999	(0.8, 1.0]
206	0.31	(0.2, 0.4]
207	0.32	(0.2, 0.4]
208	0.5	(0.4, 0.6]
209	0.9999999999999999	(0.8, 1.0]
210	0.9999999999999999	(0.8, 1.0]
211	0.31000000000000005	(0.2, 0.4]
212	0.9999999999999999	(0.8, 1.0]
213	0.4	(0.2, 0.4]
214	0.4	(0.2, 0.4]
215	0.46	(0.4, 0.6]
216	0.92	(0.8, 1.0]
218	0.98	(0.8, 1.0]
219	0.72	(0.6, 0.8]
220	0.7100000000000001	(0.6, 0.8]
222	0.39	(0.2, 0.4]
223	0.2	[0, 0.2]
224	0.64	(0.6, 0.8]
225	0.2	[0, 0.2]
226	0.61	(0.6, 0.8]
227	0.6599999999999999	(0.6, 0.8]
228	0.4	(0.2, 0.4]
230	0.94	(0.8, 1.0]
231	0.9500000000000001	(0.8, 1.0]
232	0.74	(0.6, 0.8]
233	0.56	(0.4, 0.6]
234	0.7899999999999999	(0.6, 0.8]
235	0.81	(0.8, 1.0]
236	0.98	(0.8, 1.0]
237	0.52	(0.4, 0.6]
238	0.83	(0.8, 1.0]
239	0.2	[0, 0.2]
240	0.31	(0.2, 0.4]
241	0.2	[0, 0.2]
242	0.58	(0.4, 0.6]
243	0.89	(0.8, 1.0]
244	0.28	(0.2, 0.4]
245	0.9999999999999999	(0.8, 1.0]
246	0.94	(0.8, 1.0]
247	0.48	(0.4, 0.6]
248	0.5800000000000001	(0.4, 0.6]
249	0.4	(0.2, 0.4]
250	0.46	(0.4, 0.6]
251	0.98	(0.8, 1.0]
252	0.98	(0.8, 1.0]
253	0.24	(0.2, 0.4]
254	0.82	(0.8, 1.0]
255	0.52	(0.4, 0.6]
256	0.9999999999999999	(0.8, 1.0]
257	0.29000000000000004	(0.2, 0.4]
258	0.8500000000000001	(0.8, 1.0]
259	0.33999999999999997	(0.2, 0.4]
261	0.7	(0.6, 0.8]
262	0.35000000000000003	(0.2, 0.4]
263	0.6900000000000001	(0.6, 0.8]
264	0.9999999999999999	(0.8, 1.0]
265	0.85	(0.8, 1.0]
266	0.7900000000000001	(0.6, 0.8]
267	0.9999999999999999	(0.8, 1.0]
268	0.9999999999999999	(0.8, 1.0]
269	0.56	(0.4, 0.6]
270	0.8099999999999998	(0.8, 1.0]
271	0.86	(0.8, 1.0]
272	0.33	(0.2, 0.4]
273	0.9999999999999999	(0.8, 1.0]
274	0.45	(0.4, 0.6]
275	0.41000000000000003	(0.4, 0.6]
276	0.47	(0.4, 0.6]
277	0.7699999999999999	(0.6, 0.8]
278	0.9500000000000001	(0.8, 1.0]
279	0.6699999999999999	(0.6, 0.8]
280	0.9999999999999999	(0.8, 1.0]
281	0.84	(0.8, 1.0]
282	0.96	(0.8, 1.0]
283	0.9999999999999999	(0.8, 1.0]
284	0.52	(0.4, 0.6]
285	0.43999999999999995	(0.4, 0.6]
286	0.28	(0.2, 0.4]
287	0.9999999999999999	(0.8, 1.0]
288	0.48000000000000004	(0.4, 0.6]
289	0.27	(0.2, 0.4]
290	0.76	(0.6, 0.8]
291	0.22000000000000003	(0.2, 0.4]
292	0.8999999999999999	(0.8, 1.0]
293	0.8099999999999999	(0.8, 1.0]
294	0.8299999999999998	(0.8, 1.0]
295	0.6600000000000001	(0.6, 0.8]
296	0.56	(0.4, 0.6]
297	0.9999999999999999	(0.8, 1.0]
298	0.49	(0.4, 0.6]
299	0.39	(0.2, 0.4]
300	0.98	(0.8, 1.0]
301	0.8499999999999999	(0.8, 1.0]
302	0.9500000000000001	(0.8, 1.0]
303	0.7	(0.6, 0.8]
304	0.93	(0.8, 1.0]
305	0.7599999999999999	(0.6, 0.8]
306	0.6600000000000001	(0.6, 0.8]
307	0.29000000000000004	(0.2, 0.4]
308	0.9999999999999999	(0.8, 1.0]
309	0.9999999999999999	(0.8, 1.0]
310	0.75	(0.6, 0.8]
311	0.9999999999999999	(0.8, 1.0]
312	0.9999999999999999	(0.8, 1.0]
313	0.9999999999999999	(0.8, 1.0]
314	0.9999999999999999	(0.8, 1.0]
315	0.98	(0.8, 1.0]
316	0.98	(0.8, 1.0]
317	0.54	(0.4, 0.6]
318	0.96	(0.8, 1.0]
319	0.9999999999999999	(0.8, 1.0]
320	0.36000000000000004	(0.2, 0.4]
321	0.85	(0.8, 1.0]
322	0.98	(0.8, 1.0]
323	0.9199999999999999	(0.8, 1.0]
324	0.63	(0.6, 0.8]
325	0.9999999999999999	(0.8, 1.0]
326	0.43000000000000005	(0.4, 0.6]
327	0.9999999999999999	(0.8, 1.0]
328	0.26	(0.2, 0.4]
329	0.6000000000000001	(0.6, 0.8]
330	0.61	(0.6, 0.8]
331	0.53	(0.4, 0.6]
333	0.31000000000000005	(0.2, 0.4]
334	0.2	[0, 0.2]
335	0.9999999999999999	(0.8, 1.0]
336	0.9500000000000001	(0.8, 1.0]
337	0.9499999999999998	(0.8, 1.0]
338	0.9999999999999999	(0.8, 1.0]
339	0.5499999999999999	(0.4, 0.6]
340	0.92	(0.8, 1.0]
341	0.28	(0.2, 0.4]
342	0.9500000000000001	(0.8, 1.0]
343	0.30000000000000004	(0.2, 0.4]
344	0.36	(0.2, 0.4]
345	0.9999999999999999	(0.8, 1.0]
346	0.96	(0.8, 1.0]
347	0.89	(0.8, 1.0]
348	0.84	(0.8, 1.0]
349	0.5	(0.4, 0.6]
350	0.49	(0.4, 0.6]
351	0.76	(0.6, 0.8]
352	0.44	(0.4, 0.6]
353	0.61	(0.6, 0.8]
354	0.47000000000000003	(0.4, 0.6]
355	0.62	(0.6, 0.8]
356	0.35	(0.2, 0.4]
358	0.9999999999999999	(0.8, 1.0]
359	0.2	[0, 0.2]
360	0.7	(0.6, 0.8]
361	0.9999999999999999	(0.8, 1.0]
362	0.9999999999999999	(0.8, 1.0]
363	0.9499999999999998	(0.8, 1.0]
364	0.6699999999999999	(0.6, 0.8]
365	0.9999999999999999	(0.8, 1.0]
366	0.96	(0.8, 1.0]
367	0.41000000000000003	(0.4, 0.6]
368	0.6300000000000001	(0.6, 0.8]
369	0.7699999999999999	(0.6, 0.8]
370	0.83	(0.8, 1.0]
371	0.9999999999999999	(0.8, 1.0]
372	0.30000000000000004	(0.2, 0.4]
373	0.71	(0.6, 0.8]
375	0.2	[0, 0.2]
376	0.9400000000000001	(0.8, 1.0]
377	0.24	(0.2, 0.4]
378	0.9	(0.8, 1.0]
380	0.32	(0.2, 0.4]
381	0.5499999999999999	(0.4, 0.6]
382	0.6100000000000001	(0.6, 0.8]
383	0.94	(0.8, 1.0]
384	0.9999999999999999	(0.8, 1.0]
385	0.98	(0.8, 1.0]
386	0.73	(0.6, 0.8]
387	0.51	(0.4, 0.6]
388	0.9999999999999999	(0.8, 1.0]
389	0.64	(0.6, 0.8]
390	0.47	(0.4, 0.6]
391	0.37	(0.2, 0.4]
392	0.2	[0, 0.2]
393	0.62	(0.6, 0.8]
394	0.9999999999999999	(0.8, 1.0]
395	0.49000000000000005	(0.4, 0.6]
396	0.45000000000000007	(0.4, 0.6]
397	0.55	(0.4, 0.6]
398	0.76	(0.6, 0.8]
399	0.45000000000000007	(0.4, 0.6]
400	0.37	(0.2, 0.4]
401	0.7999999999999999	(0.6, 0.8]
402	0.2	[0, 0.2]
403	0.26	(0.2, 0.4]
404	0.91	(0.8, 1.0]
405	0.93	(0.8, 1.0]
406	0.77	(0.6, 0.8]
407	0.88	(0.8, 1.0]
408	0.94	(0.8, 1.0]
409	0.38	(0.2, 0.4]
410	0.9999999999999999	(0.8, 1.0]
411	0.9999999999999999	(0.8, 1.0]
412	0.56	(0.4, 0.6]
414	0.7	(0.6, 0.8]
415	0.3	(0.2, 0.4]
416	0.4800000000000001	(0.4, 0.6]
417	0.9499999999999998	(0.8, 1.0]
418	0.66	(0.6, 0.8]
419	0.8699999999999999	(0.8, 1.0]
420	0.9999999999999999	(0.8, 1.0]
421	0.9999999999999999	(0.8, 1.0]
422	0.9999999999999999	(0.8, 1.0]
423	0.8	(0.6, 0.8]
424	0.58	(0.4, 0.6]
425	0.94	(0.8, 1.0]
426	0.6	(0.4, 0.6]
427	0.9	(0.8, 1.0]
428	0.5	(0.4, 0.6]
429	0.65	(0.6, 0.8]
430	0.9999999999999999	(0.8, 1.0]
431	0.35	(0.2, 0.4]
432	0.55	(0.4, 0.6]
433	0.9999999999999999	(0.8, 1.0]
434	0.65	(0.6, 0.8]
435	0.9999999999999999	(0.8, 1.0]
436	0.98	(0.8, 1.0]
437	0.9999999999999999	(0.8, 1.0]
438	0.25	(0.2, 0.4]
439	0.6799999999999999	(0.6, 0.8]
440	0.9500000000000001	(0.8, 1.0]
441	0.89	(0.8, 1.0]
442	0.77	(0.6, 0.8]
443	0.9999999999999999	(0.8, 1.0]
444	0.8999999999999999	(0.8, 1.0]
445	0.9999999999999999	(0.8, 1.0]
446	0.94	(0.8, 1.0]
447	0.2	[0, 0.2]
448	0.9	(0.8, 1.0]
449	0.78	(0.6, 0.8]
450	0.2	[0, 0.2]
451	0.6000000000000001	(0.6, 0.8]
452	0.9999999999999999	(0.8, 1.0]
454	0.9999999999999999	(0.8, 1.0]
455	0.37	(0.2, 0.4]
456	0.73	(0.6, 0.8]
457	0.2	[0, 0.2]
458	0.26	(0.2, 0.4]
459	0.56	(0.4, 0.6]
460	0.25	(0.2, 0.4]
461	0.9999999999999999	(0.8, 1.0]
462	0.33000000000000007	(0.2, 0.4]
463	0.27	(0.2, 0.4]
464	0.8	(0.6, 0.8]
465	0.96	(0.8, 1.0]
467	0.2	[0, 0.2]
468	0.2	[0, 0.2]
469	0.25	(0.2, 0.4]
470	0.79	(0.6, 0.8]
471	0.9999999999999999	(0.8, 1.0]
472	0.9	(0.8, 1.0]
473	0.7799999999999999	(0.6, 0.8]
474	0.22000000000000003	(0.2, 0.4]
475	0.9999999999999999	(0.8, 1.0]
476	0.72	(0.6, 0.8]
477	0.75	(0.6, 0.8]
478	0.5599999999999999	(0.4, 0.6]
479	0.39999999999999997	(0.2, 0.4]
480	0.2	[0, 0.2]
481	0.79	(0.6, 0.8]
482	0.79	(0.6, 0.8]
483	0.7100000000000001	(0.6, 0.8]
484	0.77	(0.6, 0.8]
485	0.94	(0.8, 1.0]
486	0.59	(0.4, 0.6]
487	0.6300000000000001	(0.6, 0.8]
488	0.22000000000000003	(0.2, 0.4]
489	0.22000000000000003	(0.2, 0.4]
490	0.32	(0.2, 0.4]
491	0.65	(0.6, 0.8]
492	0.98	(0.8, 1.0]
493	0.2	[0, 0.2]
494	0.96	(0.8, 1.0]
495	0.89	(0.8, 1.0]
496	0.51	(0.4, 0.6]
497	0.32	(0.2, 0.4]
498	0.67	(0.6, 0.8]
499	0.31	(0.2, 0.4]
500	0.76	(0.6, 0.8]
501	0.38	(0.2, 0.4]
502	0.8999999999999999	(0.8, 1.0]
503	0.36	(0.2, 0.4]
504	0.2	[0, 0.2]
505	0.2	[0, 0.2]
506	0.9999999999999999	(0.8, 1.0]
507	0.7	(0.6, 0.8]
508	0.9299999999999999	(0.8, 1.0]
509	0.93	(0.8, 1.0]
511	0.9999999999999999	(0.8, 1.0]
512	0.5800000000000001	(0.4, 0.6]
513	0.82	(0.8, 1.0]
514	0.79	(0.6, 0.8]
515	0.41000000000000003	(0.4, 0.6]
516	0.9999999999999999	(0.8, 1.0]
517	0.74	(0.6, 0.8]
518	0.7	(0.6, 0.8]
519	0.74	(0.6, 0.8]
520	0.8499999999999999	(0.8, 1.0]
521	0.33000000000000007	(0.2, 0.4]
523	0.7899999999999999	(0.6, 0.8]
524	0.9500000000000001	(0.8, 1.0]
525	0.9999999999999999	(0.8, 1.0]
526	0.43000000000000005	(0.4, 0.6]
527	0.39999999999999997	(0.2, 0.4]
528	0.22000000000000003	(0.2, 0.4]
529	0.9499999999999998	(0.8, 1.0]
530	0.48	(0.4, 0.6]
531	0.77	(0.6, 0.8]
532	0.5700000000000001	(0.4, 0.6]
533	0.5	(0.4, 0.6]
535	0.39	(0.2, 0.4]
536	0.9999999999999999	(0.8, 1.0]
537	0.48	(0.4, 0.6]
538	0.9999999999999999	(0.8, 1.0]
539	0.66	(0.6, 0.8]
540	0.6699999999999999	(0.6, 0.8]
541	0.9499999999999998	(0.8, 1.0]
542	0.51	(0.4, 0.6]
543	0.9100000000000001	(0.8, 1.0]
544	0.43000000000000005	(0.4, 0.6]
545	0.9400000000000001	(0.8, 1.0]
546	0.37	(0.2, 0.4]
547	0.66	(0.6, 0.8]
548	0.4	(0.2, 0.4]
549	0.9999999999999999	(0.8, 1.0]
550	0.93	(0.8, 1.0]
551	0.45000000000000007	(0.4, 0.6]
552	0.8999999999999999	(0.8, 1.0]
553	0.72	(0.6, 0.8]
554	0.9999999999999999	(0.8, 1.0]
555	0.62	(0.6, 0.8]
556	0.2	[0, 0.2]
557	0.9999999999999999	(0.8, 1.0]
558	0.32	(0.2, 0.4]
559	0.65	(0.6, 0.8]
560	0.65	(0.6, 0.8]
561	0.6499999999999999	(0.6, 0.8]
562	0.9499999999999998	(0.8, 1.0]
563	0.6600000000000001	(0.6, 0.8]
564	0.5	(0.4, 0.6]
565	0.94	(0.8, 1.0]
566	0.9500000000000001	(0.8, 1.0]
567	0.6	(0.4, 0.6]
568	0.38999999999999996	(0.2, 0.4]
570	0.9999999999999999	(0.8, 1.0]
571	0.67	(0.6, 0.8]
572	0.48	(0.4, 0.6]
573	0.31000000000000005	(0.2, 0.4]
574	0.9999999999999999	(0.8, 1.0]
575	0.5800000000000001	(0.4, 0.6]
576	0.91	(0.8, 1.0]
577	0.96	(0.8, 1.0]
578	0.29000000000000004	(0.2, 0.4]
579	0.9200000000000002	(0.8, 1.0]
580	0.53	(0.4, 0.6]
581	0.51	(0.4, 0.6]
582	0.9999999999999999	(0.8, 1.0]
583	0.51	(0.4, 0.6]
584	0.9999999999999999	(0.8, 1.0]
585	0.9999999999999999	(0.8, 1.0]
586	0.5700000000000001	(0.4, 0.6]
587	0.63	(0.6, 0.8]
588	0.67	(0.6, 0.8]
589	0.42000000000000004	(0.4, 0.6]
590	0.9999999999999999	(0.8, 1.0]
591	0.9999999999999999	(0.8, 1.0]
593	0.53	(0.4, 0.6]
594	0.35	(0.2, 0.4]
596	0.9999999999999999	(0.8, 1.0]
597	0.96	(0.8, 1.0]
598	0.2	[0, 0.2]
599	0.28	(0.2, 0.4]
600	0.28	(0.2, 0.4]
601	0.28	(0.2, 0.4]
602	0.65	(0.6, 0.8]
603	0.9999999999999999	(0.8, 1.0]
604	0.38000000000000006	(0.2, 0.4]
605	0.9999999999999999	(0.8, 1.0]
606	0.9400000000000001	(0.8, 1.0]
607	0.92	(0.8, 1.0]
608	0.9999999999999999	(0.8, 1.0]
609	0.9999999999999999	(0.8, 1.0]
610	0.85	(0.8, 1.0]
611	0.9999999999999999	(0.8, 1.0]
612	0.55	(0.4, 0.6]
613	0.9999999999999999	(0.8, 1.0]
614	0.7999999999999999	(0.6, 0.8]
615	0.9999999999999999	(0.8, 1.0]
616	0.9999999999999999	(0.8, 1.0]
617	0.2	[0, 0.2]
618	0.84	(0.8, 1.0]
619	0.45	(0.4, 0.6]
620	0.33	(0.2, 0.4]
621	0.98	(0.8, 1.0]
622	0.7400000000000001	(0.6, 0.8]
623	0.89	(0.8, 1.0]
624	0.6	(0.4, 0.6]
625	0.22000000000000003	(0.2, 0.4]
626	0.66	(0.6, 0.8]
627	0.66	(0.6, 0.8]
628	0.45999999999999996	(0.4, 0.6]
629	0.49	(0.4, 0.6]
630	0.9999999999999999	(0.8, 1.0]
631	0.41000000000000003	(0.4, 0.6]
632	0.9999999999999999	(0.8, 1.0]
633	0.64	(0.6, 0.8]
634	0.52	(0.4, 0.6]
635	0.51	(0.4, 0.6]
636	0.61	(0.6, 0.8]
637	0.9999999999999999	(0.8, 1.0]
638	0.84	(0.8, 1.0]
639	0.74	(0.6, 0.8]
640	0.88	(0.8, 1.0]
641	0.29000000000000004	(0.2, 0.4]
642	0.56	(0.4, 0.6]
643	0.29000000000000004	(0.2, 0.4]
644	0.37	(0.2, 0.4]
645	0.82	(0.8, 1.0]
646	0.30000000000000004	(0.2, 0.4]
648	0.38	(0.2, 0.4]
649	0.24	(0.2, 0.4]
650	0.24	(0.2, 0.4]
653	0.9999999999999999	(0.8, 1.0]
654	0.9000000000000001	(0.8, 1.0]
656	0.22	(0.2, 0.4]
657	0.67	(0.6, 0.8]
658	0.49000000000000005	(0.4, 0.6]
660	0.38	(0.2, 0.4]
661	0.84	(0.8, 1.0]
662	0.45999999999999996	(0.4, 0.6]
663	0.6600000000000001	(0.6, 0.8]
664	0.2	[0, 0.2]
665	0.61	(0.6, 0.8]
666	0.71	(0.6, 0.8]
667	0.4900000000000001	(0.4, 0.6]
668	0.9999999999999999	(0.8, 1.0]
669	0.9999999999999999	(0.8, 1.0]
670	0.4700000000000001	(0.4, 0.6]
671	0.82	(0.8, 1.0]
672	0.9999999999999999	(0.8, 1.0]
673	0.31	(0.2, 0.4]
674	0.4	(0.2, 0.4]
675	0.87	(0.8, 1.0]
676	0.6799999999999999	(0.6, 0.8]
677	0.2	[0, 0.2]
678	0.9999999999999999	(0.8, 1.0]
679	0.38	(0.2, 0.4]
680	0.8	(0.6, 0.8]
681	0.9400000000000001	(0.8, 1.0]
683	0.54	(0.4, 0.6]
684	0.5800000000000001	(0.4, 0.6]
685	0.4	(0.2, 0.4]
686	0.6699999999999999	(0.6, 0.8]
687	0.2	[0, 0.2]
688	0.26	(0.2, 0.4]
689	0.2	[0, 0.2]
690	0.72	(0.6, 0.8]
691	0.41000000000000003	(0.4, 0.6]
692	0.56	(0.4, 0.6]
693	0.6400000000000001	(0.6, 0.8]
694	0.88	(0.8, 1.0]
695	0.88	(0.8, 1.0]
696	0.9999999999999999	(0.8, 1.0]
697	0.76	(0.6, 0.8]
698	0.8700000000000001	(0.8, 1.0]
699	0.84	(0.8, 1.0]
700	0.54	(0.4, 0.6]
701	0.36	(0.2, 0.4]
702	0.5700000000000001	(0.4, 0.6]
703	0.84	(0.8, 1.0]
704	0.69	(0.6, 0.8]
705	0.98	(0.8, 1.0]
706	0.38	(0.2, 0.4]
707	0.22000000000000003	(0.2, 0.4]
708	0.2	[0, 0.2]
709	0.22000000000000003	(0.2, 0.4]
710	0.8899999999999999	(0.8, 1.0]
711	0.9499999999999998	(0.8, 1.0]
712	0.49000000000000005	(0.4, 0.6]
713	0.82	(0.8, 1.0]
714	0.48	(0.4, 0.6]
715	0.78	(0.6, 0.8]
716	0.32000000000000006	(0.2, 0.4]
717	0.9500000000000001	(0.8, 1.0]
718	0.26	(0.2, 0.4]
719	0.98	(0.8, 1.0]
720	0.2	[0, 0.2]
721	0.88	(0.8, 1.0]
722	0.71	(0.6, 0.8]
723	0.43000000000000005	(0.4, 0.6]
724	0.2	[0, 0.2]
725	0.6699999999999999	(0.6, 0.8]
726	0.42000000000000004	(0.4, 0.6]
727	0.71	(0.6, 0.8]
728	0.2	[0, 0.2]
729	0.22000000000000003	(0.2, 0.4]
730	0.8200000000000001	(0.8, 1.0]
731	0.29000000000000004	(0.2, 0.4]
732	0.28	(0.2, 0.4]
733	0.98	(0.8, 1.0]
734	0.9499999999999998	(0.8, 1.0]
735	0.24000000000000002	(0.2, 0.4]
736	0.33999999999999997	(0.2, 0.4]
737	0.7500000000000001	(0.6, 0.8]
738	0.9999999999999999	(0.8, 1.0]
739	0.56	(0.4, 0.6]
740	0.6	(0.4, 0.6]
741	0.89	(0.8, 1.0]
742	0.87	(0.8, 1.0]
743	0.83	(0.8, 1.0]
744	0.9999999999999999	(0.8, 1.0]
745	0.9999999999999999	(0.8, 1.0]
746	0.2	[0, 0.2]
747	0.96	(0.8, 1.0]
748	0.9999999999999999	(0.8, 1.0]
749	0.22000000000000003	(0.2, 0.4]
750	0.9999999999999999	(0.8, 1.0]
751	0.43999999999999995	(0.4, 0.6]
752	0.49	(0.4, 0.6]
753	0.9999999999999999	(0.8, 1.0]
754	0.98	(0.8, 1.0]
756	0.9500000000000001	(0.8, 1.0]
757	0.89	(0.8, 1.0]
758	0.8099999999999998	(0.8, 1.0]
759	0.9999999999999999	(0.8, 1.0]
760	0.7699999999999999	(0.6, 0.8]
761	0.9500000000000001	(0.8, 1.0]
762	0.6000000000000001	(0.6, 0.8]
763	0.22000000000000003	(0.2, 0.4]
764	0.6400000000000001	(0.6, 0.8]
765	0.71	(0.6, 0.8]
766	0.5700000000000001	(0.4, 0.6]
767	0.9999999999999999	(0.8, 1.0]
768	0.98	(0.8, 1.0]
769	0.84	(0.8, 1.0]
770	0.52	(0.4, 0.6]
771	0.45000000000000007	(0.4, 0.6]
772	0.9400000000000001	(0.8, 1.0]
773	0.9999999999999999	(0.8, 1.0]
774	0.9999999999999999	(0.8, 1.0]
775	0.9999999999999999	(0.8, 1.0]
776	0.9999999999999999	(0.8, 1.0]
777	0.9999999999999999	(0.8, 1.0]
778	0.98	(0.8, 1.0]
779	0.9999999999999999	(0.8, 1.0]
780	0.46	(0.4, 0.6]
781	0.89	(0.8, 1.0]
782	0.9999999999999999	(0.8, 1.0]
783	0.2	[0, 0.2]
784	0.94	(0.8, 1.0]
785	0.84	(0.8, 1.0]
786	0.89	(0.8, 1.0]
787	0.62	(0.6, 0.8]
788	0.35	(0.2, 0.4]
789	0.8999999999999999	(0.8, 1.0]
790	0.7	(0.6, 0.8]
791	0.8900000000000001	(0.8, 1.0]
