# Supplementary material for: Global geo-hazard risk assessment of long-span bridges enhanced with InSAR availability
Source: Nat Commun. 2025 Oct 13;16:9048. doi: 10.1038/s41467-025-64260-x (PMC12518672; doi:10.1038/s41467-025-64260-x)
Supplement: Supplementary file 3 — Source Data [file 41467_2025_64260_MOESM3_ESM.zip › figSup5_monitoring_factor_sensitivity.csv]

ID	Region	1.15	1.25	1.35	1.45	1.55
15	Asia	0.7726412003225249	0.7726412003225249	0.7726412003225249	0.7726412003225249	0.7726412003225249
18	Asia	0.728818317397697	0.728818317397697	0.728818317397697	0.728818317397697	0.728818317397697
19	Europe	0.6355611197488537	0.6355611197488537	0.6355611197488537	0.6355611197488537	0.6355611197488537
20	Middle East	0.48468455714978753	0.48468455714978753	0.48468455714978753	0.48468455714978753	0.48468455714978753
21	Asia	0.46669577772390225	0.46669577772390225	0.46669577772390225	0.46669577772390225	0.46669577772390225
22	Asia	0.6494856824172226	0.6494856824172226	0.6494856824172226	0.6494856824172226	0.6494856824172226
23	Asia	0.7079797671122381	0.7079797671122381	0.7079797671122381	0.7079797671122381	0.7079797671122381
24	Europe	0.5733206906260613	0.5733206906260613	0.5733206906260613	0.5733206906260613	0.5733206906260613
25	Middle East	0.6666666666666667	0.6666666666666667	0.6666666666666667	0.6666666666666667	0.6666666666666667
26	Asia	0.6842665664145335	0.6842665664145335	0.6842665664145335	0.6842665664145335	0.6842665664145335
27	Asia	0.7129946809982282	0.7129946809982282	0.7129946809982282	0.7129946809982282	0.7129946809982282
35	Europe	0.607529233874329	0.607529233874329	0.607529233874329	0.607529233874329	0.607529233874329
36	North America	0.7416234371221927	0.7416234371221927	0.7416234371221927	0.7416234371221927	0.7416234371221927
37	North America	0.6843316680499523	0.6843316680499523	0.6843316680499523	0.6843316680499523	0.6843316680499523
38	Asia	0.6442726737706759	0.6585832718901063	0.6738611917835834	0.6902885998741307	0.7081096550886126
39	Europe	0.5876920317644205	0.5876920317644205	0.5876920317644205	0.5876920317644205	0.5876920317644205
40	Asia	0.7089625694952877	0.7089625694952877	0.7089625694952877	0.7089625694952877	0.7089625694952877
41	Asia	0.7731640777007022	0.7898281362412087	0.808427402009622	0.8296456080813566	0.854660913482197
42	North America	0.48468455714978753	0.48468455714978753	0.48468455714978753	0.48468455714978753	0.48468455714978753
43	Asia	0.6552870906564328	0.6552870906564328	0.6552870906564328	0.6552870906564328	0.6552870906564328
44	Asia	0.5768171326641789	0.5768171326641789	0.5768171326641789	0.5768171326641789	0.5768171326641789
45	Asia	0.6842665664145335	0.6842665664145335	0.6842665664145335	0.6842665664145335	0.6842665664145335
46	Asia	0.7737123364582598	0.7737123364582598	0.7737123364582598	0.7737123364582598	0.7737123364582598
47	Middle East	0.7541914106270359	0.7541914106270359	0.7541914106270359	0.7541914106270359	0.7541914106270359
48	Asia	0.6325108856183811	0.6325108856183811	0.6325108856183811	0.6325108856183811	0.6325108856183811
49	Asia	0.6842665664145335	0.6842665664145335	0.6842665664145335	0.6842665664145335	0.6842665664145335
50	Asia	0.48468455714978753	0.48468455714978753	0.48468455714978753	0.48468455714978753	0.48468455714978753
51	Middle East	0.5850203828462006	0.5850203828462006	0.5850203828462006	0.5850203828462006	0.5850203828462006
52	North America	0.7447746427464368	0.7447746427464368	0.7447746427464368	0.7447746427464368	0.7447746427464368
53	Asia	0.6641476376978319	0.6854492523436955	0.709127366940207	0.7359816125752325	0.7673548252083798
54	Asia	0.6355611197488537	0.6355611197488537	0.6355611197488537	0.6355611197488537	0.6355611197488537
55	Europe	0.8544556804694816	0.8544556804694816	0.8544556804694816	0.8544556804694816	0.8544556804694816
56	Europe	0.7507505818981203	0.7507505818981203	0.7507505818981203	0.7507505818981203	0.7507505818981203
57	Asia	0.831347820319508	0.831347820319508	0.831347820319508	0.831347820319508	0.831347820319508
58	Europe	0.6806605353688695	0.6806605353688695	0.6806605353688695	0.6806605353688695	0.6806605353688695
59	Asia	0.6719752379735051	0.6868689687886007	0.7028890151711726	0.7202759996461102	0.7393651132045873
60	Asia	0.8233357406508066	0.8233357406508066	0.8233357406508066	0.8233357406508066	0.8233357406508066
61	Asia	0.5484661708944428	0.5758536910037695	0.6063735915772794	0.6411121633993333	0.6819226414012587
62	Asia	0.7395532872010707	0.7395532872010707	0.7395532872010707	0.7395532872010707	0.7395532872010707
63	Asia	0.6697199642170407	0.6776967584001137	0.68597850335649	0.6945961302823307	0.7035859179243509
64	Asia	0.8717294788853462	0.8717294788853462	0.8717294788853462	0.8717294788853462	0.8717294788853462
65	Asia	0.7197690568017794	0.7273188675497877	0.7351780067558513	0.7433802495220363	0.7519656886233774
66	North America	0.5588246597026851	0.5691003798415086	0.5797812378511338	0.5909096956002635	0.6025358171625754
67	North America	0.6031974509893223	0.6031974509893223	0.6031974509893223	0.6031974509893223	0.6031974509893223
68	Europe	0.7106789667428168	0.7551465321897118	0.7898236215016444	0.7898236215016444	0.7898236215016444
69	Asia	0.4026972619323551	0.4026972619323551	0.4026972619323551	0.4026972619323551	0.4026972619323551
70	Asia	0.44205294772318704	0.44205294772318704	0.44205294772318704	0.44205294772318704	0.44205294772318704
71	Asia	0.5055039680841797	0.5055039680841797	0.5055039680841797	0.5055039680841797	0.5055039680841797
72	Asia	0.5471388949387855	0.5491882175926978	0.5512525979642935	0.5533323157372391	0.5554276590007932
73	Asia	0.6127276717498295	0.6231499073522945	0.6340374532602693	0.6454460045657733	0.6574427555163844
74	Asia	0.7831676182677559	0.8203355479467186	0.847493916753031	0.847493916753031	0.847493916753031
75	Asia	0.6910732249680038	0.7416584128020436	0.7715482206413765	0.7715482206413765	0.7715482206413765
76	Asia	0.683887012429917	0.7353376362711522	0.7657388134867772	0.7657388134867772	0.7657388134867772
77	North America	0.7399099354759574	0.740495992161641	0.7410839082047787	0.7416736984236916	0.7422653778265624
78	Asia	0.722847101729417	0.7570650500264068	0.7996027582996027	0.80570999778544	0.80570999778544
79	Latin America/Caribbean	0.40997152715276963	0.42269780403415647	0.4359128514484607	0.44966648875590565	0.4640171934196192
80	Asia	0.5838209702363648	0.5885955936246308	0.5934591078626126	0.5984157694785004	0.6034701707973278
81	North America	0.6449532995577868	0.647659210438277	0.6503970932337946	0.6531679094364388	0.6559726676541506
82	North America	0.6553403486729752	0.6553403486729752	0.6553403486729752	0.6553403486729752	0.6553403486729752
83	Europe	0.5398190444807647	0.5601485796136174	0.5821004736716229	0.6060431697724187	0.6325005387427212
84	North America	0.7214828879540602	0.7214828879540602	0.7214828879540602	0.7214828879540602	0.7214828879540602
85	North America	0.7594720214295378	0.7918284526440927	0.8325467682821026	0.8335424396389775	0.8335424396389775
86	North America	0.7594720214295378	0.7918284526440927	0.8325467682821026	0.8335424396389775	0.8335424396389775
87	Asia	0.49772589270858925	0.512705445854601	0.5284750222974723	0.5451478280200115	0.5628654931763484
88	Asia	0.658631254293156	0.677876349657742	0.6990024466799274	0.7225498952670459	0.7493605690817957
89	Asia	0.6216700608387935	0.6216700608387935	0.6216700608387935	0.6216700608387935	0.6216700608387935
90	Europe	0.7730629700233262	0.8106028579904535	0.8398775447135358	0.8398775447135358	0.8398775447135358
91	Asia	0.6513661181599344	0.6513661181599344	0.6513661181599344	0.6513661181599344	0.6513661181599344
92	North America	0.7020824165679675	0.7020824165679675	0.7020824165679675	0.7020824165679675	0.7020824165679675
93	Europe	0.8782912121409441	0.8782912121409441	0.8782912121409441	0.8782912121409441	0.8782912121409441
94	Europe	0.5453886155540766	0.5453886155540766	0.5453886155540766	0.5453886155540766	0.5453886155540766
95	Asia	0.6630067363548422	0.6630067363548422	0.6630067363548422	0.6630067363548422	0.6630067363548422
96	Asia	0.5340701108768156	0.5499334443436401	0.5667482222174812	0.5846713819408242	0.6039058898310696
97	Asia	0.4698806310741921	0.4698806310741921	0.4698806310741921	0.4698806310741921	0.4698806310741921
98	Europe	0.681115115086794	0.6964166030975116	0.7129391965334188	0.7309602125053256	0.7508739543321123
99	Asia	0.5996668838219839	0.622656108864208	0.6480406594273295	0.6765628852318977	0.7094199402876663
100	Europe	0.47740750992537573	0.49785875107265465	0.5197733923272181	0.5434451681465808	0.5692752859879973
101	Asia	0.673332817989561	0.7026713255504506	0.7369667835792753	0.7737123364582598	0.7737123364582598
102	North America	0.6494856824172226	0.6494856824172226	0.6494856824172226	0.6494856824172226	0.6494856824172226
103	Asia	0.7395532872010707	0.7395532872010707	0.7395532872010707	0.7395532872010707	0.7395532872010707
104	Asia	0.5441096391686361	0.5678876228568577	0.5939522148452758	0.6229478395881951	0.6558702467671196
105	North America	0.7737123364582598	0.7737123364582598	0.7737123364582598	0.7737123364582598	0.7737123364582598
106	Asia	0.6843316680499523	0.6843316680499523	0.6843316680499523	0.6843316680499523	0.6843316680499523
107	Asia	0.3371798640290058	0.3479610529341648	0.359055781593011	0.3704878913051949	0.38228426339918864
108	Asia	0.539001800131625	0.5426665392934326	0.5463791505806092	0.550141228681529	0.5539544550161138
109	North America	0.800598105353509	0.800598105353509	0.800598105353509	0.800598105353509	0.800598105353509
110	Europe	0.6185319427566657	0.6261493369513838	0.6340138532494193	0.6421465657249381	0.650571579939426
111	Europe	0.3889739306795208	0.4007821098819533	0.41299649783848214	0.42565394199237294	0.4387969476159391
112	Europe	0.3719540005152153	0.3719540005152153	0.3719540005152153	0.3719540005152153	0.3719540005152153
113	Africa	0.7898236215016444	0.7898236215016444	0.7898236215016444	0.7898236215016444	0.7898236215016444
114	Europe	0.5148863300403392	0.5230625102368702	0.5314726034655017	0.5401340938659847	0.5490666552943653
115	Asia	0.6499517051681358	0.7125578720321468	0.7339510704120501	0.7339510704120501	0.7339510704120501
116	Asia	0.4723568721766749	0.4889290464314263	0.5064344534091161	0.5250167341540177	0.5448585479452566
117	Asia	0.7507505818981203	0.7507505818981203	0.7507505818981203	0.7507505818981203	0.7507505818981203
118	Asia	0.702801289599095	0.702801289599095	0.702801289599095	0.702801289599095	0.702801289599095
119	North America	0.7531021270664174	0.8123084624418655	0.8123084624418655	0.8123084624418655	0.8123084624418655
120	Asia	0.6379089742165256	0.6415772722203532	0.6453038018911428	0.6490909307226714	0.6529411840767142
121	North America	0.6985639748237553	0.6985639748237553	0.6985639748237553	0.6985639748237553	0.6985639748237553
122	Oceania	0.8777748467497042	0.8842298783036393	0.8910747325796832	0.8983741973413577	0.9062122228165335
123	Asia	0.6452417173520761	0.6685102751549366	0.6945223590018146	0.7242654879989577	0.7594586637030576
124	Asia	0.6400146651054499	0.648033930982495	0.6563409989581146	0.6649631702382954	0.6739321415992148
125	Asia	0.7285358060882595	0.7310634193041433	0.733625108505269	0.7362220459388499	0.738855469737518
126	Asia	0.5861455332563525	0.5925535301868392	0.5991239381972414	0.6058674566341676	0.612795959242307
127	Asia	0.7001000873902332	0.7206286601859142	0.7435776955899196	0.7698184275666183	0.800867436941148
128	Asia	0.6310041141637848	0.6480888115227705	0.666536919853171	0.6866580743295088	0.7088925297077914
129	Asia	0.5417612999970097	0.5636392144824369	0.5874211736999295	0.6135848496389134	0.6428344097770883
130	Asia	0.767834416404623	0.7802429821717515	0.7936593950987538	0.8083171942555992	0.8245507769029705
131	Europe	0.6458358033483895	0.6458358033483895	0.6458358033483895	0.6458358033483895	0.6458358033483895
132	Asia	0.7013014262626285	0.7050970507798573	0.7089650008405768	0.7129088235658837	0.716932352888092
133	Asia	0.6184135522281851	0.6340470299236256	0.6507783470075487	0.6688232633902804	0.6884746069640653
134	Asia	0.7096543098474108	0.7239402252702376	0.7393662003274211	0.7561911463606271	0.7747831964468814
135	Asia	0.4947103804891829	0.5015798382380643	0.5086077260974784	0.5158035074233998	0.5231775837596604
136	North America	0.742838063658986	0.7598875889898538	0.778775702652744	0.8000961840912624	0.8248258126414746
137	Asia	0.7777163956238397	0.7867089894623539	0.7962298602016574	0.8063641786088684	0.8172214697828198
138	Europe	0.5440056367253109	0.5489068850164377	0.5538951139409934	0.5589742883975584	0.5641486706177958
139	Asia	0.5128450935023442	0.5397369252604685	0.5694307084021479	0.6027948125115693	0.6412296181652738
140	North America	0.7416221720423952	0.7771003163588083	0.8184123395872897	0.8184123395872897	0.8184123395872897
141	Asia	0.7698095934079788	0.7730414694232114	0.77633634802799	0.7796973924798957	0.7831280280728267
142	Europe	0.7898236215016444	0.7898236215016444	0.7898236215016444	0.7898236215016444	0.7898236215016444
143	Asia	0.6751311230671986	0.6751311230671986	0.6751311230671986	0.6751311230671986	0.6751311230671986
144	Asia	0.6123034261312905	0.6185638168861811	0.6249875284553148	0.6315856484480006	0.6383705202195198
145	Asia	0.5866129235516682	0.5933524048219551	0.600272058797713	0.6073844327752549	0.6147035334016702
146	Asia	0.589750366480568	0.598742373337747	0.6080615867066121	0.6177395032571418	0.6278127701060945
147	Latin America/Caribbean	0.6167703972531464	0.6167703972531464	0.6167703972531464	0.6167703972531464	0.6167703972531464
148	Asia	0.6624345750355374	0.6848444093245477	0.7098965201368783	0.7385419822970083	0.7724363578021353
149	Asia	0.6548908184097144	0.6711255029266877	0.688655764797055	0.707775833954664	0.7289040612149078
150	Asia	0.5813308974622702	0.5868086269416376	0.5924032712404824	0.5981212759526526	0.6039696747588781
151	North America	0.6675198834106539	0.6675198834106539	0.6675198834106539	0.6675198834106539	0.6675198834106539
152	Asia	0.5664124295286677	0.5664124295286677	0.5664124295286677	0.5664124295286677	0.5664124295286677
153	Europe	0.6025369584098892	0.6240521966061794	0.6476573759671813	0.6739485144145754	0.7038512802883297
154	Asia	0.8048894397813934	0.8555313615766131	0.8555313615766131	0.8555313615766131	0.8555313615766131
155	Africa	0.5979877320859918	0.6050879688218602	0.6123932545539017	0.6199190672575898	0.6276828434282125
156	North America	0.6607021427386128	0.6643857976376931	0.6681312257024425	0.6719410837216779	0.6758182161660642
157	North America	0.7425619307147804	0.7449517260339642	0.7473731300458821	0.7498272091381052	0.7523150884532963
158	North America	0.5352200251355753	0.5363110749593356	0.5374062825083914	0.5385056876208052	0.5396093307489198
159	Asia	0.5202675732982937	0.5250997676937973	0.5300129957238613	0.535010742546673	0.5400967395202401
160	Asia	0.6662611492989865	0.6884798594969344	0.7133183113483617	0.7417194683588948	0.7753247729308322
161	Europe	0.7079797671122381	0.7079797671122381	0.7079797671122381	0.7079797671122381	0.7079797671122381
162	North America	0.6816958248323897	0.7045747002833684	0.7303670657070078	0.760226605653805	0.7849258517440307
163	Oceania	0.414447068596121	0.42250599435892666	0.4307581003260894	0.4392153969278699	0.44789113583930873
164	Asia	0.5097453109319308	0.5256558787051664	0.5424816918804957	0.5603669453129038	0.5794960251627403
165	North America	0.48066658282567143	0.48066658282567143	0.48066658282567143	0.48066658282567143	0.48066658282567143
166	Europe	0.8030122114023749	0.8046428741591631	0.8062910770038517	0.807957299357037	0.8096420419558377
167	Asia	0.5718342602338005	0.5739909114269535	0.5761650219307838	0.578356949452463	0.5805670635712608
168	Asia	0.6211232885393042	0.6306789933271055	0.6406307380015825	0.6510222991768061	0.6619057502790724
169	Asia	0.6112753249714739	0.6215053387408835	0.6321817083973447	0.6433565605533829	0.6550925022952169
170	Middle East	0.6413104575441622	0.6445090698480243	0.6477521476358927	0.6510412692388268	0.6543781045815127
171	Europe	0.6409523852647079	0.6409523852647079	0.6409523852647079	0.6409523852647079	0.6409523852647079
172	North America	0.8025722286700205	0.8253011620879317	0.8523678694094263	0.8717294788853462	0.8717294788853462
173	Europe	0.8138712134122996	0.8138712134122996	0.8138712134122996	0.8138712134122996	0.8138712134122996
174	Asia	0.7416234371221927	0.7416234371221927	0.7416234371221927	0.7416234371221927	0.7416234371221927
175	North America	0.7486042897806444	0.7706132833441691	0.7959081030042052	0.8260837650028774	0.8335424396389775
176	North America	0.6455678302838164	0.6531802599377106	0.6610545619355406	0.6692144908769764	0.6776874488186653
177	North America	0.7912322245085885	0.8267544360121559	0.8544556804694816	0.8544556804694816	0.8544556804694816
178	Asia	0.5384286263531768	0.5395135973473143	0.5406027029018072	0.5416959826327588	0.5427934767671296
179	North America	0.6004688158515679	0.625973624544748	0.6544856289348107	0.6870872547612064	0.725662710156564
180	Asia	0.34222507466256713	0.3666221159801806	0.3927324058431717	0.4208926513841098	0.4515598292479368
181	North America	0.5676820256895337	0.6414569754405686	0.6666666666666667	0.6666666666666667	0.6666666666666667
182	North America	0.7129946809982282	0.7129946809982282	0.7129946809982282	0.7129946809982282	0.7129946809982282
183	North America	0.8544556804694816	0.8544556804694816	0.8544556804694816	0.8544556804694816	0.8544556804694816
184	North America	0.8330077911530992	0.8330077911530992	0.8330077911530992	0.8330077911530992	0.8330077911530992
185	North America	0.7849258517440307	0.7849258517440307	0.7849258517440307	0.7849258517440307	0.7849258517440307
186	North America	0.8647637046560791	0.8721463143487233	0.8800156522723388	0.8884608657470343	0.8976005017194785
187	North America	0.8070707176533107	0.8219801988590638	0.8386098603286364	0.8575626340594855	0.8798729926184377
188	North America	0.696438279448164	0.7291555356413926	0.7687100666837419	0.7877455353307063	0.7877455353307063
189	Africa	0.6243227600834497	0.6243227600834497	0.6243227600834497	0.6243227600834497	0.6243227600834497
190	North America	0.8222250586636591	0.8248238746340738	0.8274707494564434	0.8301679685592236	0.8329179963883174
191	North America	0.7954513416525825	0.8358221197214799	0.8544556804694816	0.8544556804694816	0.8544556804694816
192	North America	0.6417556743566328	0.6459779910607609	0.6502783893588536	0.65466058240446	0.6591285742021815
193	North America	0.7221660602552928	0.7396489935373394	0.758953533080307	0.780644223822638	0.8056314819981297
194	North America	0.7221660602552928	0.7396489935373394	0.758953533080307	0.780644223822638	0.8056314819981297
195	Europe	0.4602132783714682	0.4729070377878428	0.48612689498061235	0.49993100262604917	0.5143885348520767
196	Europe	0.3802908866226913	0.3859562591170783	0.3917115654401684	0.39756046198359396	0.40350684895260647
197	North America	0.7657388134867772	0.7657388134867772	0.7657388134867772	0.7657388134867772	0.7657388134867772
198	Oceania	0.47533731634174503	0.479027798805322	0.48276188647134155	0.48654089068000983	0.4903661870309244
199	North America	0.8029583333682148	0.8529248961794978	0.8544556804694816	0.8544556804694816	0.8544556804694816
200	North America	0.7433422312271181	0.7736876306136754	0.8107698661567911	0.8233357406508066	0.8233357406508066
201	North America	0.6564365364694932	0.6806612049811781	0.7079707422815866	0.7395866955513368	0.7657388134867772
202	North America	0.6247110687743096	0.6392876446706492	0.6548252399483488	0.6714998713185192	0.6895456035140042
203	North America	0.7053320664955514	0.7513215961694082	0.7849258517440307	0.7849258517440307	0.7849258517440307
204	North America	0.7151330606534625	0.7269998443775143	0.7396489935373394	0.7532238032563896	0.7679148255258758
205	North America	0.6330499965645373	0.6390500031239814	0.6452065376055821	0.6515302264592193	0.6580328996513521
206	North America	0.8335424396389775	0.8335424396389775	0.8335424396389775	0.8335424396389775	0.8335424396389775
207	North America	0.8370307422270329	0.8370307422270329	0.8370307422270329	0.8370307422270329	0.8370307422270329
208	Europe	0.4173428503694234	0.42420097572103876	0.43119884912034767	0.4383438149549589	0.4456438553641304
209	Oceania	0.7638943580795067	0.7742998492647669	0.7853913642990242	0.797294552741472	0.8101765017415001
210	Oceania	0.6919191186466587	0.6971802759086099	0.7025786860229026	0.7081236668833426	0.7138255916975805
211	Europe	0.47698354376495933	0.49710464849023295	0.5186387300167994	0.5418634826514384	0.5671557912307239
212	North America	0.9290162117748173	0.9290162117748173	0.9290162117748173	0.9290162117748173	0.9290162117748173
213	North America	0.5517301878386432	0.5621379061592469	0.5729559666051075	0.5842273764947252	0.5960028430067484
214	North America	0.7328956528637238	0.7842414994071039	0.801786925618432	0.801786925618432	0.801786925618432
215	North America	0.7835916981809385	0.7835916981809385	0.7835916981809385	0.7835916981809385	0.7835916981809385
216	North America	0.7835916981809385	0.7835916981809385	0.7835916981809385	0.7835916981809385	0.7835916981809385
218	North America	0.6288174551164141	0.6318100470936805	0.6348404825710173	0.6379099811282244	0.6410198264731057
219	North America	0.8752311815564005	0.8914233051947204	0.9104361949291748	0.9290162117748173	0.9290162117748173
220	North America	0.7835916981809385	0.7835916981809385	0.7835916981809385	0.7835916981809385	0.7835916981809385
222	Europe	0.5340701108768156	0.5499334443436401	0.5667482222174812	0.5846713819408242	0.6039058898310696
223	North America	0.4860087227642542	0.5133472453867204	0.5434451681465811	0.5771259256339408	0.6156943762671085
224	North America	0.8082684469038638	0.8082684469038638	0.8082684469038638	0.8082684469038638	0.8082684469038638
225	Asia	0.6539493814658945	0.7295532682186794	0.7295532682186794	0.7295532682186794	0.7295532682186794
226	North America	0.5226237734337955	0.5308216504153929	0.5392579389814804	0.5479507677487937	0.5569205769327727
227	Asia	0.450437169486563	0.45614708972827167	0.46195834180423	0.46787554479376525	0.473903664167183
228	Asia	0.4360044212414709	0.4395625850581669	0.44315885928815724	0.4467942810975203	0.45046993356540044
230	Asia	0.5797131795330792	0.580339336356029	0.5809669740420781	0.5815961013780262	0.5822267272343905
231	North America	0.5778405263816926	0.585740138067044	0.5938847353432877	0.6022942441106598	0.6109913171799669
232	North America	0.7715482206413765	0.7715482206413765	0.7715482206413765	0.7715482206413765	0.7715482206413765
233	North America	0.8184123395872897	0.8184123395872897	0.8184123395872897	0.8184123395872897	0.8184123395872897
234	Asia	0.41702168918478	0.42118941830577805	0.42540811857217653	0.4296793776064942	0.43400486366199875
235	North America	0.6571550751859738	0.6819993998534817	0.7101113509532757	0.742838453660039	0.7657388134867772
236	North America	0.6261296122738613	0.6418063232499036	0.6586067884412352	0.6767570200772496	0.6965659139483997
237	North America	0.7900469893170239	0.8242672250913513	0.8544556804694816	0.8544556804694816	0.8544556804694816
238	Asia	0.7858567803307512	0.7944860581568667	0.8036132300013843	0.8133169980001634	0.8236980814059334
239	North America	0.7042654356200775	0.7715482206413765	0.7715482206413765	0.7715482206413765	0.7715482206413765
240	North America	0.6544335237167073	0.6769521473414806	0.70208587238919	0.7307586471133565	0.7645625518350665
241	North America	0.8515920135207412	0.894510418960396	0.894510418960396	0.894510418960396	0.894510418960396
242	North America	0.6743507812454564	0.7154074104298287	0.7657388134867772	0.7657388134867772	0.7657388134867772
243	North America	0.6300754156234971	0.6339368012381086	0.6378617133576694	0.6418528310854563	0.6459130190090545
244	North America	0.5493402948577324	0.558777165099156	0.5685480149019635	0.5786840614057287	0.5892214696658746
245	North America	0.48603148277444885	0.4896598887038761	0.4933311663652947	0.4970466050412373	0.5008075571927406
246	North America	0.8156922657230385	0.826681674916502	0.8385930059972077	0.8516479571133745	0.8661682233927402
247	North America	0.7715482206413765	0.7715482206413765	0.7715482206413765	0.7715482206413765	0.7715482206413765
248	Europe	0.44205294772318704	0.44205294772318704	0.44205294772318704	0.44205294772318704	0.44205294772318704
249	Asia	0.5733206906260613	0.5733206906260613	0.5733206906260613	0.5733206906260613	0.5733206906260613
250	Asia	0.5733206906260613	0.5733206906260613	0.5733206906260613	0.5733206906260613	0.5733206906260613
251	Asia	0.567676171304252	0.567676171304252	0.567676171304252	0.567676171304252	0.567676171304252
252	Asia	0.6031974509893223	0.6031974509893223	0.6031974509893223	0.6031974509893223	0.6031974509893223
253	Europe	0.549982028481367	0.549982028481367	0.549982028481367	0.549982028481367	0.549982028481367
254	Asia	0.6345955187302045	0.6345955187302045	0.6345955187302045	0.6345955187302045	0.6345955187302045
255	Asia	0.6842665664145335	0.6842665664145335	0.6842665664145335	0.6842665664145335	0.6842665664145335
256	Asia	0.549982028481367	0.549982028481367	0.549982028481367	0.549982028481367	0.549982028481367
257	Asia	0.5768171326641789	0.5768171326641789	0.5768171326641789	0.5768171326641789	0.5768171326641789
258	Asia	0.5342738272966971	0.5393780131842763	0.5445749994964244	0.5498691229383563	0.5552650538575793
259	Europe	0.4981700485087992	0.510418556653269	0.523188046956093	0.5365377244577176	0.5505383537973775
261	Asia	0.7447187628193005	0.7447187628193005	0.7447187628193005	0.7447187628193005	0.7447187628193005
262	Asia	0.6216700608387935	0.6216700608387935	0.6216700608387935	0.6216700608387935	0.6216700608387935
263	Asia	0.6842665664145335	0.6842665664145335	0.6842665664145335	0.6842665664145335	0.6842665664145335
264	Asia	0.5030269311718705	0.5030269311718705	0.5030269311718705	0.5030269311718705	0.5030269311718705
265	Asia	0.7248058638869825	0.7248058638869825	0.7248058638869825	0.7248058638869825	0.7248058638869825
266	Asia	0.45329783544002045	0.45993782635448943	0.46671606690165723	0.4736399860834811	0.4807176729925613
267	Asia	0.4026972619323551	0.4026972619323551	0.4026972619323551	0.4026972619323551	0.4026972619323551
268	Asia	0.6494856824172226	0.6494856824172226	0.6494856824172226	0.6494856824172226	0.6494856824172226
269	Asia	0.6345955187302045	0.6345955187302045	0.6345955187302045	0.6345955187302045	0.6345955187302045
270	Asia	0.4435822482767704	0.4435822482767704	0.4435822482767704	0.4435822482767704	0.4435822482767704
271	Asia	0.6345955187302045	0.6345955187302045	0.6345955187302045	0.6345955187302045	0.6345955187302045
272	Asia	0.6494856824172226	0.6494856824172226	0.6494856824172226	0.6494856824172226	0.6494856824172226
273	Asia	0.7691843845626555	0.7719808210233412	0.7748241524124342	0.7777163956238398	0.7806597100296209
274	Asia	0.5099260737670668	0.5344266085524322	0.5612072036078339	0.5908861935414165	0.6244036946218233
275	Asia	0.4026972619323551	0.4026972619323551	0.4026972619323551	0.4026972619323551	0.4026972619323551
276	Asia	0.5768171326641789	0.5768171326641789	0.5768171326641789	0.5768171326641789	0.5768171326641789
277	Asia	0.6458358033483895	0.6458358033483895	0.6458358033483895	0.6458358033483895	0.6458358033483895
278	Asia	0.7568958852833254	0.7655037327624479	0.7745631507889077	0.7841384737447774	0.7943100872570164
279	Asia	0.7564909396705881	0.7647954274078966	0.773518519398054	0.7827173243397614	0.7924625401029564
280	Asia	0.7103599989083409	0.711962664334983	0.7135783042443251	0.715207184458174	0.7168495796208115
281	Asia	0.6558826566037421	0.6628351087846869	0.6700101769730082	0.677426585839682	0.6851057147726851
282	Asia	0.6290964347341579	0.6322810278071154	0.6355085539308549	0.6387804900443057	0.6420983960968216
283	Asia	0.5158480844415284	0.5193034136469996	0.5227995695820374	0.5263377800297722	0.5299193329381922
284	Europe	0.6513661181599344	0.6513661181599344	0.6513661181599344	0.6513661181599344	0.6513661181599344
285	Asia	0.5664124295286677	0.5664124295286677	0.5664124295286677	0.5664124295286677	0.5664124295286677
286	Asia	0.4490022832443804	0.4490022832443804	0.4490022832443804	0.4490022832443804	0.4490022832443804
287	Europe	0.7295532682186794	0.7295532682186794	0.7295532682186794	0.7295532682186794	0.7295532682186794
288	Europe	0.5903290690838883	0.6211532420516487	0.6564372485658514	0.6982591473357833	0.7129946809982282
289	Latin America/Caribbean	0.6570652464582725	0.6750380733032366	0.6946287672864364	0.7162593965915653	0.7405616943114408
290	Asia	0.5978665109815353	0.5978665109815353	0.5978665109815353	0.5978665109815353	0.5978665109815353
291	Asia	0.6025489222843163	0.627949836887404	0.6563456973460045	0.6888145201276288	0.7272328380244694
292	Asia	0.8064070535023666	0.8121757139324104	0.8181760450798099	0.8244328091201337	0.830975295513636
293	Asia	0.6842665664145335	0.6842665664145335	0.6842665664145335	0.6842665664145335	0.6842665664145335
294	Asia	0.7835916981809385	0.7835916981809385	0.7835916981809385	0.7835916981809385	0.7835916981809385
295	Asia	0.7009442160611459	0.7128638962630758	0.7255432989070105	0.7391164430429269	0.7537597177634605
296	Asia	0.6646071253214594	0.6752867483278477	0.6865171060240087	0.6983752129276659	0.7109569107583027
297	Asia	0.5733206906260613	0.5733206906260613	0.5733206906260613	0.5733206906260613	0.5733206906260613
298	Asia	0.4490022832443804	0.4490022832443804	0.4490022832443804	0.4490022832443804	0.4490022832443804
299	Asia	0.5621057250164102	0.5621057250164102	0.5621057250164102	0.5621057250164102	0.5621057250164102
300	Middle East	0.4132337386710784	0.41482364326782906	0.41642084199817164	0.4180254191019762	0.4196374603866001
301	Oceania	0.5513616719378587	0.5563146548121899	0.5613576890529375	0.5664949828976413	0.5717310683425348
302	Europe	0.5030269311718705	0.5030269311718705	0.5030269311718705	0.5030269311718705	0.5030269311718705
303	Latin America/Caribbean	0.4550424207818049	0.462910758982101	0.47097490393936803	0.4792475119488313	0.48774260125873803
304	Latin America/Caribbean	0.4906327557620438	0.5003950752581464	0.5104798922781453	0.5209152380897538	0.5317332581680492
305	Europe	0.6146497968299871	0.6195664798663789	0.6245835395915156	0.6297062615422365	0.6349403911510265
306	North America	0.796386814209848	0.796386814209848	0.796386814209848	0.796386814209848	0.796386814209848
307	North America	0.7810021392537525	0.7810021392537525	0.7810021392537525	0.7810021392537525	0.7810021392537525
308	Europe	0.7947803904845163	0.7947803904845163	0.7947803904845163	0.7947803904845163	0.7947803904845163
309	Europe	0.450658495727406	0.450658495727406	0.450658495727406	0.450658495727406	0.450658495727406
310	Europe	0.6251359280548754	0.6274742570135003	0.6298354184024246	0.6322199778840825	0.6346285238822387
311	Middle East	0.3215500873177467	0.3215500873177467	0.3215500873177467	0.3215500873177467	0.3215500873177467
312	Europe	0.5957672526847954	0.5957672526847954	0.5957672526847954	0.5957672526847954	0.5957672526847954
313	Europe	0.8335424396389775	0.8335424396389775	0.8335424396389775	0.8335424396389775	0.8335424396389775
314	Europe	0.6985639748237553	0.6985639748237553	0.6985639748237553	0.6985639748237553	0.6985639748237553
315	Oceania	0.8335424396389775	0.8335424396389775	0.8335424396389775	0.8335424396389775	0.8335424396389775
316	Oceania	0.4458428048207348	0.44735841942584154	0.4488809873383518	0.45041058886193774	0.45194730579451603
317	Oceania	0.4184137495940615	0.4430635148716653	0.46968040662017485	0.4987111658156409	0.5307909910904947
318	Oceania	0.4667465418061104	0.4759975080585058	0.4855261195485985	0.4953541958270622	0.5055064366016182
319	Oceania	0.549982028481367	0.549982028481367	0.549982028481367	0.549982028481367	0.549982028481367
320	Asia	0.5390458275464067	0.5587646321910393	0.5800018640671996	0.6030886356621077	0.6284893090648069
321	Europe	0.6585658960781027	0.6648278952224869	0.6712707357509486	0.6779080683448353	0.6847552709869713
322	Europe	0.8342580309098434	0.8347371545904828	0.8352179452798546	0.8357004175540785	0.8361845861942739
323	Europe	0.6011234079715888	0.6047576480916976	0.6084448186829801	0.6121868901481726	0.6159859529393231
324	Europe	0.4766241046145313	0.4812006346718253	0.48584464927408044	0.4905586926191182	0.49534546593378326
325	Europe	0.37680637524284244	0.37680637524284244	0.37680637524284244	0.37680637524284244	0.37680637524284244
326	Latin America/Caribbean	0.525804317560773	0.5362954492772606	0.5471841856265267	0.5585104855957959	0.5703211489675273
327	Latin America/Caribbean	0.4947598093676081	0.4998006181694974	0.5049259589717386	0.5101394673929822	0.515445035880582
328	Latin America/Caribbean	0.6004688158515679	0.625973624544748	0.6544856289348107	0.6870872547612064	0.725662710156564
329	Latin America/Caribbean	0.46669577772390225	0.46669577772390225	0.46669577772390225	0.46669577772390225	0.46669577772390225
330	Latin America/Caribbean	0.4146531483577792	0.42285762256479187	0.43126251051016584	0.4398805186928674	0.44872569379172167
331	Latin America/Caribbean	0.6457022394726153	0.6942929096980636	0.7397496155602291	0.7397496155602291	0.7397496155602291
333	Latin America/Caribbean	0.4393377653429176	0.45168365143358824	0.46450998507690233	0.47786642738416907	0.49181139985551925
334	Oceania	0.7592437217648884	0.8070126021293009	0.8233357406508066	0.8233357406508066	0.8233357406508066
335	Oceania	0.6522112842331652	0.6540464953266214	0.6558965634914204	0.6577617931199335	0.6596424987071414
336	Oceania	0.5497300044240665	0.5535521372826981	0.5574274034914677	0.5613576890529375	0.5653449894180753
337	Oceania	0.5497300044240665	0.5535521372826981	0.5574274034914677	0.5613576890529375	0.5653449894180753
338	Europe	0.8335424396389775	0.8335424396389775	0.8335424396389775	0.8335424396389775	0.8335424396389775
339	Europe	0.8151955708447866	0.8297066268788704	0.8458918949027971	0.8643381947984328	0.8860523549842703
340	Europe	0.5969293951222636	0.5977070848133285	0.5984871377133435	0.5992695718575942	0.6000544055026034
341	Europe	0.45738306629179837	0.4669175943106536	0.4767430352156097	0.4868826497410028	0.4973628252607004
342	Latin America/Caribbean	0.5167081542282488	0.5207551145653666	0.5248583336900621	0.5290198085443165	0.5332416519565482
343	Latin America/Caribbean	0.728818317397697	0.728818317397697	0.728818317397697	0.728818317397697	0.728818317397697
344	Europe	0.6072763807906928	0.6137503492597061	0.6203973922380794	0.6272295627010265	0.6342603154810444
345	Africa	0.7723760386362316	0.7723760386362316	0.7723760386362316	0.7723760386362316	0.7723760386362316
346	Oceania	0.3838964011811219	0.38870099125128954	0.3935703543410374	0.39850671870557763	0.40351243783780677
347	Latin America/Caribbean	0.68515214363101	0.68515214363101	0.68515214363101	0.68515214363101	0.68515214363101
348	Latin America/Caribbean	0.7435843151758914	0.7572560981821144	0.7720748323819066	0.788316329597539	0.8063808066107476
349	Europe	0.41476384279309786	0.41476384279309786	0.41476384279309786	0.41476384279309786	0.41476384279309786
350	Europe	0.7398523752610766	0.7612675678365638	0.785684980712894	0.8144475744825124	0.827754082341596
351	Europe	0.5117165717176089	0.5176526494726486	0.523709915399627	0.5298947509059736	0.5362140926466877
352	North America	0.5220970141644481	0.5299193329381922	0.5379580806397659	0.5462288791909333	0.5547492367684055
353	North America	0.604358415288246	0.604358415288246	0.604358415288246	0.604358415288246	0.604358415288246
354	North America	0.4818022830541234	0.4925147281463115	0.5036116303977543	0.5151294598138819	0.5271105581725586
355	North America	0.6367048791562735	0.6619808333220456	0.6904755313097852	0.7234635321721266	0.7507505818981203
356	North America	0.4114657908002676	0.4252853851815046	0.43968556100852285	0.45473142977593417	0.4705006365850597
358	Latin America/Caribbean	0.3680050665134167	0.3694129120917523	0.37082612262688974	0.3722447495242176	0.37366884498176656
359	Latin America/Caribbean	0.7622446513610652	0.8096061309512026	0.8257900562606436	0.8257900562606436	0.8257900562606436
360	Europe	0.47533731634174503	0.479027798805322	0.48276188647134155	0.48654089068000983	0.4903661870309244
361	Europe	0.8330077911530992	0.8330077911530992	0.8330077911530992	0.8330077911530992	0.8330077911530992
362	Europe	0.9137991121939555	0.9137991121939555	0.9137991121939555	0.9137991121939555	0.9137991121939555
363	Europe	0.47078363247546273	0.4713870512201519	0.4719916104650307	0.4725973156144724	0.47320417211394206
364	Europe	0.7372469641768307	0.7497797840337945	0.7632481157825013	0.7778488968080179	0.7938551625877532
365	Europe	0.7198892418058103	0.7198892418058103	0.7198892418058103	0.7198892418058103	0.7198892418058103
366	Europe	0.7517294915482201	0.7522968873828271	0.7528660833703891	0.7534370938573914	0.7540099333741357
367	Europe	0.778733085126512	0.7826485934371468	0.786659747323393	0.7907726108426231	0.7949938876404684
368	Europe	0.7288684268721359	0.7316255284608032	0.734423285686775	0.737263231285938	0.740146992595321
369	Europe	0.7115809794753968	0.713345835817377	0.7151264937796351	0.7169233118835274	0.7187366618454415
370	Europe	0.7574517390072616	0.7630549911879763	0.7688447071493153	0.774837219678675	0.7810512783631226
371	Europe	0.6957364694994446	0.6957364694994446	0.6957364694994446	0.6957364694994446	0.6957364694994446
372	Oceania	0.708088973268056	0.752844154746695	0.7877455353307063	0.7877455353307063	0.7877455353307063
373	Europe	0.632753929096772	0.638544162759371	0.6444798761618965	0.650570566750688	0.6568267646499233
375	Europe	0.3889739306795208	0.4007821098819533	0.41299649783848214	0.42565394199237294	0.4387969476159391
376	Africa	0.6260000455317447	0.6294009099817715	0.6328504847532502	0.6363505524226911	0.6399030022905401
377	Asia	0.48426954491247975	0.510185344195554	0.5385529285449391	0.570050137672961	0.6057158571982474
378	Middle East	0.8216686108134272	0.824272432583006	0.8269244057747578	0.8296268202192952	0.8323821451094988
380	Asia	0.34687663509557	0.3749336715754753	0.4053097303521729	0.43855303938763546	0.47545419938120803
381	Asia	0.4698806310741921	0.4698806310741921	0.4698806310741921	0.4698806310741921	0.4698806310741921
382	Europe	0.5550789547499128	0.5593154858394876	0.5636180892340166	0.567989402945255	0.5724322376536128
383	Asia	0.34926805697942387	0.3546089472273136	0.36002633463780365	0.3655230186595744	0.3711019663459967
384	Asia	0.5686077591083261	0.5717568337060361	0.5749431164565273	0.5781677263213909	0.5814318370945126
385	Europe	0.6525513726125906	0.6533449589781197	0.6541413064582724	0.6549404391958966	0.6557423816733862
386	Europe	0.6155642586264236	0.6211232885393042	0.6268114014780959	0.6326363623914012	0.6386067116896619
387	Europe	0.5320083112140146	0.5376123300383825	0.5433280638333723	0.5491612523558846	0.5551181222666318
388	Europe	0.7454789178272331	0.7454789178272331	0.7454789178272331	0.7454789178272331	0.7454789178272331
389	Asia	0.4764399581011778	0.4808893114861622	0.48540239261943574	0.4899815336471173	0.4946292063423279
390	North America	0.754560035965854	0.7820609464711209	0.8151378875163419	0.8335424396389775	0.8335424396389775
391	North America	0.5178079413066459	0.5292540064532161	0.5411690361607218	0.553604235953578	0.5666203894103762
392	North America	0.7385459959572727	0.7891247621418983	0.8064080687712403	0.8064080687712403	0.8064080687712403
393	Europe	0.509596552120785	0.5140573068972993	0.5185857317478597	0.5231844529930189	0.5278562639389153
394	Europe	0.5238002548754768	0.5238002548754768	0.5238002548754768	0.5238002548754768	0.5238002548754768
395	Europe	0.45329783544002045	0.45993782635448943	0.46671606690165723	0.4736399860834811	0.4807176729925613
396	Asia	0.5558970953210957	0.5694560426309073	0.5837300903279755	0.5988217083552345	0.6148590951828663
397	Asia	0.504149343869381	0.5159862655193964	0.5283137729726535	0.5411860935585184	0.5546677321022035
398	Europe	0.7657388134867772	0.7657388134867772	0.7657388134867772	0.7657388134867772	0.7657388134867772
399	Europe	0.7152820920604301	0.7196098721921182	0.7240355093759476	0.7285647303080665	0.733203817490828
400	Europe	0.5873488565540389	0.6022942441106598	0.6181733142838557	0.6351471612497405	0.6534265593024453
401	Europe	0.8184123395872897	0.8184123395872897	0.8184123395872897	0.8184123395872897	0.8184123395872897
402	Europe	0.5891862820124467	0.647145481399193	0.692343735753427	0.692343735753427	0.692343735753427
403	Latin America/Caribbean	0.5403534265007507	0.5600271588624202	0.5812158477086284	0.6042498486858048	0.6295924624667524
404	Europe	0.8687140839387987	0.8687140839387987	0.8687140839387987	0.8687140839387987	0.8687140839387987
405	Europe	0.7390343047859377	0.7390343047859377	0.7390343047859377	0.7390343047859377	0.7390343047859377
406	Europe	0.5991226832345857	0.6013843049557284	0.6036661760800661	0.6059687560442494	0.60829252119405
407	Europe	0.5050861809643158	0.5064668272787494	0.50785380769567	0.5092471953675592	0.5106470648080774
408	Asia	0.7715482206413765	0.7715482206413765	0.7715482206413765	0.7715482206413765	0.7715482206413765
409	Middle East	0.3919877502986894	0.40247605944653153	0.41328438278684165	0.42443830792838666	0.43596686189108536
410	Middle East	0.5504285083179201	0.5514907450322231	0.552557029672075	0.5536274010234705	0.5547018984704624
411	North America	0.44078392193249405	0.44467497682792256	0.44861200680604163	0.45259639447651745	0.4566295902008143
412	North America	0.49039067411719417	0.4970466050412373	0.5038500404534174	0.510809434718247	0.5179340452379354
414	North America	0.5134665540671213	0.5206342021620608	0.5279802200592191	0.5355161369872662	0.5432547228434512
415	North America	0.5230395156821053	0.5353373174038749	0.5481841658076154	0.5616457787704371	0.5758014426916378
416	North America	0.7044356740737773	0.751472447472279	0.7835916981809385	0.7835916981809385	0.7835916981809385
417	North America	0.655097014522485	0.6714951353674247	0.6892173633747307	0.7085684739247868	0.7299838403307783
418	North America	0.6075117768971539	0.6170917359811943	0.62705839051025	0.6374532970935043	0.6483256543373286
419	North America	0.32994296342580887	0.3365336892621751	0.3432385237197215	0.3500625379404192	0.35701117356507595
420	Asia	0.6426414860726306	0.6445149682629965	0.6464036173508716	0.6483077440763597	0.6502276694928524
421	Europe	0.632510885618381	0.632510885618381	0.632510885618381	0.632510885618381	0.632510885618381
422	Europe	0.48066658282567143	0.48066658282567143	0.48066658282567143	0.48066658282567143	0.48066658282567143
423	Europe	0.6636489514873621	0.6673085060082391	0.6710294295427415	0.6748143614975977	0.6786661277334726
424	Europe	0.42987082717780845	0.4354787300674118	0.44118130493430663	0.44698265149849903	0.45288716113845906
425	Middle East	0.5758333699439431	0.5774661540820556	0.5791089914362806	0.5807620381972909	0.5824254544749536
426	Europe	0.5795135917335881	0.5886198175570235	0.5980550296356915	0.6078506556454302	0.6180432210231255
427	Europe	0.7956725846572746	0.7962701961797932	0.7968700850543536	0.7974722731018525	0.7980767824796521
428	Europe	0.8709695166810614	0.8709695166810614	0.8709695166810614	0.8709695166810614	0.8709695166810614
429	Europe	0.6696885092917976	0.6726939111673844	0.6757410926137155	0.6788315366236242	0.6819668122509093
430	Latin America/Caribbean	0.7052120969805886	0.7068353496599873	0.708471743487536	0.7101215476996912	0.7117850404687143
431	Latin America/Caribbean	0.6103532298240477	0.6605025535553442	0.7129946809982282	0.7129946809982282	0.7129946809982282
432	Europe	0.46697398719657324	0.47953589979000044	0.49261844571716995	0.5062791736374226	0.5205865391847591
433	Europe	0.6160313567026203	0.6160313567026203	0.6160313567026203	0.6160313567026203	0.6160313567026203
434	Europe	0.6580033018313955	0.6742969135156356	0.6919061935094295	0.7111339747864969	0.7324128559213812
435	Europe	0.549982028481367	0.549982028481367	0.549982028481367	0.549982028481367	0.549982028481367
436	Latin America/Caribbean	0.6359059222579104	0.6381965121568883	0.6405095088600186	0.6428454685057159	0.6452049696522635
437	Africa	0.5664124295286677	0.5664124295286677	0.5664124295286677	0.5664124295286677	0.5664124295286677
438	Europe	0.6266202483962202	0.643589971898459	0.66189007344576	0.6818166302172155	0.7037877148184349
439	Europe	0.5389781585809617	0.5466730733734038	0.5545837191235422	0.5627258833100182	0.5711172873179502
440	Europe	0.7273053926982915	0.7289900042213858	0.7306896016613765	0.7324045228106015	0.7341351178111712
441	Asia	0.5192744594886323	0.5243682722437701	0.5295520987681053	0.5348300243035452	0.5402064390742575
442	Europe	0.5733206906260613	0.5733206906260613	0.5733206906260613	0.5733206906260613	0.5733206906260613
443	Europe	0.5733206906260613	0.5733206906260613	0.5733206906260613	0.5733206906260613	0.5733206906260613
444	Asia	0.512698398552236	0.5175924971938651	0.52256866757524	0.5276304395021909	0.5327815921343837
445	Europe	0.5030269311718705	0.5030269311718705	0.5030269311718705	0.5030269311718705	0.5030269311718705
446	Europe	0.5345673746024124	0.5352200251355754	0.5358741583133813	0.536529782585047	0.5371869064770934
447	Asia	0.5816915807597967	0.6081342471142954	0.637694689156977	0.6714951353674247	0.7114890795982254
448	Europe	0.733798095822326	0.7371923998452111	0.7406494733586577	0.7441723013524031	0.7477641026302175
449	Europe	0.5663253563128199	0.5777906381701855	0.5897712871059293	0.6023294411167874	0.6155401689315081
450	Asia	0.4989213048197769	0.5117234685569443	0.5250971966826883	0.539110902320123	0.5538471235918258
451	Asia	0.6283909460257099	0.6283909460257099	0.6283909460257099	0.6283909460257099	0.6283909460257099
452	Asia	0.5783240807505552	0.5793334681325321	0.5803467020441169	0.5813638193415899	0.5823848574495334
454	Latin America/Caribbean	0.569188206218588	0.5740633391231935	0.5790286258875532	0.584088353759241	0.5892471458056273
455	Africa	0.6294507275375556	0.6756995182131093	0.7295532682186794	0.7295532682186794	0.7295532682186794
456	Asia	0.5128206323795392	0.5195322372483508	0.5263996884210612	0.5334323607827969	0.5406405654599953
457	Asia	0.42504871880528317	0.4550532949869195	0.48808636809143024	0.525051674075238	0.5673813211893646
458	Oceania	0.3945811120442406	0.40693923975396973	0.4197470623897702	0.4330478672707253	0.44689202021130614
459	Europe	0.450437169486563	0.45614708972827156	0.46195834180423	0.46787554479376525	0.473903664167183
460	North America	0.7186952714247674	0.7835916981809385	0.7835916981809385	0.7835916981809385	0.7835916981809385
461	North America	0.8184123395872897	0.8184123395872897	0.8184123395872897	0.8184123395872897	0.8184123395872897
462	North America	0.7162465767506747	0.7777993917991407	0.7835916981809385	0.7835916981809385	0.7835916981809385
463	North America	0.6539493814658945	0.7295532682186794	0.7295532682186794	0.7295532682186794	0.7295532682186794
464	North America	0.7657388134867772	0.7657388134867772	0.7657388134867772	0.7657388134867772	0.7657388134867772
465	North America	0.3945503348370284	0.3964588702626215	0.3983776542912184	0.40030682562542874	0.40224652599595256
467	Europe	0.6973049218408897	0.7657388134867772	0.7657388134867772	0.7657388134867772	0.7657388134867772
468	Africa	0.7261620209553581	0.7898236215016444	0.7898236215016444	0.7898236215016444	0.7898236215016444
469	Africa	0.7206069085261881	0.728773164628736	0.7373040107546611	0.7462430863305161	0.7556430408506387
470	Asia	0.6977677341826871	0.7031408155528596	0.7086592822857876	0.7143333870940968	0.720174590913781
471	Europe	0.5563434961042739	0.5563434961042739	0.5563434961042739	0.5563434961042739	0.5563434961042739
472	Europe	0.4439399911106542	0.4452039747885078	0.44647277520047934	0.44774643849905404	0.44902501154836194
473	Europe	0.68515214363101	0.68515214363101	0.68515214363101	0.68515214363101	0.68515214363101
474	Europe	0.38262359575758376	0.3942116515037498	0.40618695246136427	0.41858356847234157	0.43144063434705393
475	Asia	0.3887239755090073	0.3916129129358229	0.3945252379443772	0.397461429700536	0.4004219832734084
476	Europe	0.4749706177118056	0.4784097247684651	0.4818866310472171	0.48540239261943574	0.48895811357179453
477	Europe	0.38296349624960857	0.39049227054600344	0.3981817364740431	0.40604075307312903	0.41407898766890916
478	Europe	0.7117307851972952	0.7117307851972952	0.7117307851972952	0.7117307851972952	0.7117307851972952
479	Europe	0.7650735627039355	0.7650735627039355	0.7650735627039355	0.7650735627039355	0.7650735627039355
480	Europe	0.5413717887798852	0.5629375265783827	0.5863483845257448	0.6120582233889507	0.6407311516553331
481	Europe	0.7129946809982282	0.7129946809982282	0.7129946809982282	0.7129946809982282	0.7129946809982282
482	Europe	0.5767767630078409	0.5767767630078409	0.5767767630078409	0.5767767630078409	0.5767767630078409
483	Europe	0.8335424396389775	0.8335424396389775	0.8335424396389775	0.8335424396389775	0.8335424396389775
484	Europe	0.6985639748237553	0.6985639748237553	0.6985639748237553	0.6985639748237553	0.6985639748237553
485	Europe	0.47654092758657274	0.47654092758657274	0.47654092758657274	0.47654092758657274	0.47654092758657274
486	Europe	0.6514691764749307	0.6715184971729447	0.6935853305109533	0.7182695518456024	0.7465201996009567
487	Europe	0.7129946809982282	0.7129946809982282	0.7129946809982282	0.7129946809982282	0.7129946809982282
488	Europe	0.6130857948867783	0.6661672281143465	0.7129946809982282	0.7129946809982282	0.7129946809982282
489	Europe	0.45706471348304534	0.46746863387503046	0.47822022849644075	0.4893500857333536	0.5008933413721844
490	Europe	0.47656014375988387	0.4963523936998727	0.5175083971933915	0.5402905382465598	0.5650526860094343
491	Europe	0.37930290094019115	0.3842853775020002	0.3893371179228914	0.3944605807682543	0.39965836727882187
492	Europe	0.4497804556565399	0.4503002563946221	0.4508208761831668	0.45134231825626603	0.4518645858684929
493	Europe	0.6518075354726638	0.7028127109985094	0.7425880170964518	0.7425880170964518	0.7425880170964518
494	Europe	0.6606103090148949	0.6621845820820071	0.6637699744358246	0.6653666845236018	0.666974916520745
495	Europe	0.4533051053019789	0.4562052251083868	0.45913126015012506	0.4620837972458144	0.4650634447678149
496	Europe	0.6733874643706164	0.6827726707136592	0.6925882250537705	0.7028871360818048	0.7137337012453289
497	Europe	0.6907014029537086	0.7269535380832244	0.7717563758477137	0.7810021392537525	0.7810021392537525
498	Europe	0.5039610960224545	0.507850294108705	0.5117902964050642	0.5157827952718063	0.5198295751129101
499	Europe	0.38658600519250885	0.3966789456996779	0.40706541024287257	0.41776771814337577	0.42881103468225357
500	Europe	0.6243173497904961	0.6265635462441661	0.6288307632357584	0.6311194995685196	0.6334302732576945
501	Europe	0.7621070459540342	0.7884171806563494	0.8199029548499608	0.8398775447135358	0.8398775447135358
502	Europe	0.608949560093317	0.6099009262197941	0.610855917770998	0.6118145694846486	0.6127769166341019
503	Europe	0.5094558785616715	0.5171867807213237	0.5251243601461801	0.5332830099202588	0.5416787971582073
504	Europe	0.6619808333220454	0.7118562748984805	0.7507505818981203	0.7507505818981203	0.7507505818981203
505	Europe	0.3889739306795208	0.4007821098819533	0.41299649783848214	0.42565394199237294	0.4387969476159391
506	Europe	0.549982028481367	0.549982028481367	0.549982028481367	0.549982028481367	0.549982028481367
507	North America	0.7135386138485219	0.7166488259607634	0.7198088731950179	0.72302080112857	0.7262867930840018
508	North America	0.7674648175932872	0.780679239912443	0.7950446504970533	0.8108500706398284	0.8285217175828884
509	North America	0.6883841285896641	0.6950351194379687	0.7019058252915948	0.7090153436309208	0.7163855749131732
511	North America	0.7039378488862791	0.7076007753849136	0.7113314389008376	0.7151330606534625	0.7190091141800858
512	North America	0.5621002925121898	0.5804182332366996	0.6000963785371971	0.6214193811896644	0.6447811410753999
513	North America	0.6411173325820813	0.6455678302838164	0.6501050865365159	0.6547334573459571	0.6594576595585011
514	Africa	0.9179256059195137	0.9179256059195137	0.9179256059195137	0.9179256059195137	0.9179256059195137
515	North America	0.7114954537706828	0.7646802258303834	0.7849258517440307	0.7849258517440307	0.7849258517440307
516	North America	0.7217936924853042	0.7334608684853354	0.7458972499792702	0.7592437217648884	0.7736876306136754
517	North America	0.6871861109922592	0.7149148865581196	0.7471869410723033	0.7849258517440307	0.7849258517440307
518	North America	0.7295532682186794	0.7295532682186794	0.7295532682186794	0.7295532682186794	0.7295532682186794
519	North America	0.6289918648269517	0.6469264203239138	0.6663655388924232	0.6876710286763765	0.7113678914315504
520	North America	0.8709695166810614	0.8709695166810614	0.8709695166810614	0.8709695166810614	0.8709695166810614
521	North America	0.7178550613310011	0.7791571403794828	0.7849258517440307	0.7849258517440307	0.7849258517440307
523	North America	0.7474363699909979	0.7684140975536797	0.7923327166975248	0.8205077543007725	0.8335424396389775
524	North America	0.8184123395872897	0.8184123395872897	0.8184123395872897	0.8184123395872897	0.8184123395872897
525	Europe	0.5621057250164102	0.5621057250164102	0.5621057250164102	0.5621057250164102	0.5621057250164102
526	Asia	0.6120193185297087	0.6187553429182786	0.6256809039445803	0.6328099249856058	0.6401580417787254
527	Asia	0.6954583427712243	0.7328915783320665	0.7797077068220848	0.7835916981809385	0.7835916981809385
528	Asia	0.5206342021620608	0.5329823039986091	0.5458816982120702	0.5593983714769244	0.5736119344874189
529	Asia	0.6987967853662747	0.7049046097221677	0.7112018521176424	0.7177039188667838	0.724428324677287
530	Asia	0.5969758370084255	0.6113775064416106	0.6266608450963258	0.6429746056229182	0.660512281710264
531	Asia	0.6448311384098239	0.6513133942595799	0.6579837672269817	0.6648565297867726	0.6719477700717376
532	Asia	0.4560816435011382	0.46577868437884584	0.47577625063468876	0.4860987682063167	0.49677400329635946
533	Europe	0.6634516490795559	0.6732695330253262	0.6835486445111758	0.6943472965252109	0.7057365758912926
535	Europe	0.5353890830819077	0.55121615691395	0.5679925003877373	0.5858746922257951	0.6050652348150037
536	Europe	0.6243227600834497	0.6243227600834497	0.6243227600834497	0.6243227600834497	0.6243227600834497
537	Asia	0.715664603230681	0.7247282735074045	0.7342383726065993	0.7442542998102895	0.7548492083042614
538	Europe	0.7454789178272331	0.7454789178272331	0.7454789178272331	0.7454789178272331	0.7454789178272331
539	Europe	0.7174495273419357	0.731123002857939	0.7458584403039634	0.7618896754594184	0.7795457108554054
540	Europe	0.7443607186722085	0.756655068474399	0.7698671295795891	0.7841900921180752	0.7998917963449617
541	North America	0.44641035049322864	0.4483092044652608	0.4502190012396311	0.45213989984657355	0.4540720630467452
542	North America	0.6093555158808998	0.6142110403256127	0.6191633586583717	0.6242174440119969	0.6293786913903674
543	North America	0.7584276551591483	0.7647378029068749	0.7712866433704605	0.7780981164365633	0.7852002515541313
544	North America	0.7248142713213133	0.7574014510155247	0.7974454368910244	0.8083146359742395	0.8083146359742395
545	North America	0.7835916981809385	0.7835916981809385	0.7835916981809385	0.7835916981809385	0.7835916981809385
546	North America	0.7416221720423952	0.7771003163588083	0.8184123395872897	0.8184123395872897	0.8184123395872897
547	Europe	0.4662195599592712	0.4704802542228641	0.4747983889816775	0.47917594024491517	0.4836149950821371
548	Europe	0.6353245937179404	0.6695669043486137	0.7101490057274037	0.7425880170964518	0.7425880170964518
549	Europe	0.3719540005152153	0.3719540005152153	0.3719540005152153	0.3719540005152153	0.3719540005152153
550	Europe	0.607529233874329	0.607529233874329	0.607529233874329	0.607529233874329	0.607529233874329
551	Europe	0.298906834568182	0.30778703627578985	0.31686803153923593	0.3261615710055872	0.3356805457844726
552	Europe	0.4439399911106542	0.4452039747885078	0.44647277520047934	0.44774643849905404	0.44902501154836205
553	Europe	0.4083205395813101	0.41211997074310647	0.4159611614488612	0.4198452784172667	0.42377354141300105
554	Asia	0.6573547955150345	0.6614367826849137	0.6655942563914747	0.6698308063808707	0.6741503035838148
555	Asia	0.33235638642781107	0.33973062470659354	0.3472486172956599	0.35491758186518985	0.3627453339790421
556	Europe	0.6973049218408897	0.7657388134867772	0.7657388134867772	0.7657388134867772	0.7657388134867772
557	Asia	0.7153453029471587	0.7169280313750477	0.7185235728843603	0.7201321899901065	0.7217541539200205
558	North America	0.7295532682186794	0.7295532682186794	0.7295532682186794	0.7295532682186794	0.7295532682186794
559	North America	0.7877455353307063	0.7877455353307063	0.7877455353307063	0.7877455353307063	0.7877455353307063
560	North America	0.683402261425899	0.7043761753963169	0.7277699531010302	0.7544317691793953	0.785816868003899
561	North America	0.7557753302557575	0.7844483352565943	0.8192973132968389	0.8335424396389775	0.8335424396389775
562	North America	0.7657388134867772	0.7657388134867772	0.7657388134867772	0.7657388134867772	0.7657388134867772
563	North America	0.8544556804694816	0.8544556804694816	0.8544556804694816	0.8544556804694816	0.8544556804694816
564	North America	0.6355618595181686	0.6883711001494146	0.7295532682186794	0.7295532682186794	0.7295532682186794
565	North America	0.8233357406508066	0.8233357406508066	0.8233357406508066	0.8233357406508066	0.8233357406508066
566	North America	0.7383518063838712	0.7517561115812764	0.7662427808304082	0.7820609464711209	0.7995664954260641
567	North America	0.7877455353307063	0.7877455353307063	0.7877455353307063	0.7877455353307063	0.7877455353307063
568	North America	0.7295532682186794	0.7295532682186794	0.7295532682186794	0.7295532682186794	0.7295532682186794
570	North America	0.8555313615766131	0.8555313615766131	0.8555313615766131	0.8555313615766131	0.8555313615766131
571	North America	0.7720125639698866	0.7877114300942025	0.8051032320347369	0.8247347101735026	0.8475052636276195
572	North America	0.8335424396389775	0.8335424396389775	0.8335424396389775	0.8335424396389775	0.8335424396389775
573	North America	0.7655942461391132	0.8216193459692539	0.8233357406508066	0.8233357406508066	0.8233357406508066
574	North America	0.7737123364582598	0.7737123364582598	0.7737123364582598	0.7737123364582598	0.7737123364582598
575	North America	0.7471882759734562	0.7813979875069373	0.8233357406508066	0.8233357406508066	0.8233357406508066
576	North America	0.7611660075900888	0.7755158863696661	0.7912106589339521	0.8086180774523006	0.8282991889200966
577	North America	0.602822106866802	0.6061802901780318	0.6095837467946206	0.6130340341625435	0.6165327972630485
578	North America	0.8184123395872897	0.8184123395872897	0.8184123395872897	0.8184123395872897	0.8184123395872897
579	North America	0.5745006009687237	0.5958160351018402	0.6190578893840308	0.6447310608016248	0.673592649517224
580	North America	0.8233357406508066	0.8233357406508066	0.8233357406508066	0.8233357406508066	0.8233357406508066
581	North America	0.8184123395872897	0.8184123395872897	0.8184123395872897	0.8184123395872897	0.8184123395872897
582	North America	0.756463130444114	0.7670913227893286	0.7784202214530372	0.790578165180564	0.8037358171660354
583	North America	0.6798622653968962	0.7267814476281655	0.7657388134867772	0.7657388134867772	0.7657388134867772
584	North America	0.5799316643173973	0.5820559327443516	0.584197398325183	0.5863564133959827	0.5885333419866763
585	North America	0.6641680830442287	0.6681887779492448	0.6722838259378945	0.676456762855213	0.680711401508725
586	North America	0.6701790970597037	0.6851337457840674	0.701219316899436	0.7186774171180269	0.7378446084195625
587	North America	0.6684043509491007	0.6819752097788196	0.696463387865843	0.7120416351392611	0.7289414895334662
588	North America	0.6970663334780223	0.7047453414773965	0.7127260822232493	0.7210400659513164	0.7297244226661506
589	North America	0.6764574325234062	0.6949443361257337	0.7152381362729257	0.7378578949108527	0.7636123187231032
590	North America	0.7650735627039355	0.7650735627039355	0.7650735627039355	0.7650735627039355	0.7650735627039355
591	North America	0.7650735627039355	0.7650735627039355	0.7650735627039355	0.7650735627039355	0.7650735627039355
593	North America	0.660521498181716	0.7075649746238046	0.7515742764391514	0.7515742764391514	0.7515742764391514
594	North America	0.7026713255504505	0.7638797039466718	0.7737123364582598	0.7737123364582598	0.7737123364582598
596	North America	0.6919191186466587	0.6971802759086099	0.7025786860229026	0.7081236668833426	0.7138255916975805
597	North America	0.6636964882919414	0.6694454928491792	0.6753481907936826	0.6814152853918889	0.6876587247856085
598	North America	0.8036006175368939	0.8544556804694816	0.8544556804694816	0.8544556804694816	0.8544556804694816
599	North America	0.6783480506726411	0.6999630621364845	0.7241266349419984	0.7517561115812764	0.7844483352565942
600	North America	0.6783480506726411	0.6999630621364845	0.7241266349419984	0.7517561115812764	0.7844483352565942
601	North America	0.7803630156753382	0.7913985432126617	0.8032535173941501	0.8160994254844015	0.8301735699756774
602	North America	0.5770074478930598	0.5874234964083207	0.5982712420893269	0.6095984029585707	0.6214617408506529
603	North America	0.7849258517440307	0.7849258517440307	0.7849258517440307	0.7849258517440307	0.7849258517440307
604	North America	0.6513661181599344	0.6513661181599344	0.6513661181599344	0.6513661181599344	0.6513661181599344
605	Middle East	0.7079797671122381	0.7079797671122381	0.7079797671122381	0.7079797671122381	0.7079797671122381
606	Europe	0.6292902018106534	0.6298356256066835	0.6303822884573504	0.6309301974237133	0.6314793596314343
607	Asia	0.5445568931365561	0.5541103668640882	0.564003304131649	0.5742675693071132	0.584940099987749
608	Asia	0.7739126056526789	0.776946039955793	0.7800355703317913	0.7831838644174561	0.7863937988053693
609	Asia	0.7103599989083409	0.711962664334983	0.7135783042443251	0.715207184458174	0.7168495796208115
610	Asia	0.7299011547758516	0.7391650060233192	0.7489148419944266	0.7592198999923507	0.7701666918299916
611	Asia	0.7464364149688945	0.7497170248021188	0.7530583016252694	0.756463130444114	0.7599346222467163
612	Europe	0.6542944330415896	0.6766957317594766	0.7016815786186876	0.7301578709871603	0.7636788902423042
613	Africa	0.6726884328196019	0.6726884328196019	0.6726884328196019	0.6726884328196019	0.6726884328196019
614	Europe	0.8966219861687101	0.9006826965427044	0.9049064859706185	0.9093107851929916	0.9139162118240074
615	Europe	0.6668567134634131	0.6668567134634131	0.6668567134634131	0.6668567134634131	0.6668567134634131
616	Asia	0.4843889530512627	0.48689531149731213	0.4894219603319587	0.49196931526563104	0.4945378058059503
617	Asia	0.44338232295005997	0.47258508864271576	0.5047354209166905	0.5407129052466688	0.5819113797408094
618	Asia	0.7503977982027784	0.7542854916163766	0.7582597974084441	0.7623257070305568	0.7664886887366238
619	Latin America/Caribbean	0.8291462368852367	0.8471422501778001	0.8679972934193894	0.893218535379694	0.894510418960396
620	Latin America/Caribbean	0.7023193668783199	0.7449989676452133	0.7849258517440307	0.7849258517440307	0.7849258517440307
621	Latin America/Caribbean	0.6819157397591502	0.6839845525696318	0.6860736027362168	0.6881833925514707	0.6903144445571143
622	Asia	0.5803452229754467	0.5884513165642871	0.5968169655075841	0.6054640015175742	0.6144173515287117
623	Asia	0.6815930293546966	0.6834866786754865	0.6853972494929932	0.6873251249736909	0.6892707023576883
624	Asia	0.7757114753898465	0.7945596611213679	0.8159675268212475	0.8410344167954448	0.8555313615766131
625	Europe	0.52976659154443	0.5511092617651119	0.5742159860101844	0.5995037950878197	0.6275740900053713
626	Asia	0.43844981294714735	0.43844981294714735	0.43844981294714735	0.43844981294714735	0.43844981294714735
627	Africa	0.44186942131214857	0.4613179604713876	0.4820060875569113	0.5041524724237325	0.52804491727101
628	Europe	0.6243227600834497	0.6243227600834497	0.6243227600834497	0.6243227600834497	0.6243227600834497
629	Europe	0.7520067976762673	0.7727208907986489	0.7963389162889678	0.8241598683390128	0.8370307422270329
630	Europe	0.6243227600834497	0.6243227600834497	0.6243227600834497	0.6243227600834497	0.6243227600834497
631	Europe	0.4146531483577792	0.42285762256479187	0.43126251051016584	0.4398805186928674	0.44872569379172167
632	Asia	0.480287657157886	0.4828104173179484	0.4853536006477558	0.48791762557816276	0.49050292442750654
633	Africa	0.45621065214209866	0.464907965469034	0.4738459171862973	0.4830418766638007	0.49251531052046416
634	North America	0.6353174849218116	0.6428859372943638	0.6507073093113799	0.6588038528485425	0.6672011278405723
635	North America	0.7454789178272331	0.7454789178272331	0.7454789178272331	0.7454789178272331	0.7454789178272331
636	North America	0.7835916981809385	0.7835916981809385	0.7835916981809385	0.7835916981809385	0.7835916981809385
637	North America	0.8647637046560791	0.8721463143487233	0.8800156522723388	0.8884608657470343	0.8976005017194785
638	North America	0.5888028577595896	0.6151450318124267	0.6446291148086778	0.6784021459316503	0.7156082121087867
639	North America	0.7657914875639409	0.7657914875639409	0.7657914875639409	0.7657914875639409	0.7657914875639409
640	North America	0.8544556804694816	0.8544556804694816	0.8544556804694816	0.8544556804694816	0.8544556804694816
641	North America	0.7849258517440307	0.7849258517440307	0.7849258517440307	0.7849258517440307	0.7849258517440307
642	North America	0.7890578757615783	0.8206407717877183	0.8555313615766131	0.8555313615766131	0.8555313615766131
643	North America	0.6628175507431817	0.7136255219055971	0.7507505818981203	0.7507505818981203	0.7507505818981203
644	North America	0.8656003405567706	0.8656003405567706	0.8656003405567706	0.8656003405567706	0.8656003405567706
645	North America	0.8082684469038638	0.8082684469038638	0.8082684469038638	0.8082684469038638	0.8082684469038638
646	North America	0.7384193295381694	0.8000538571474713	0.8000538571474713	0.8000538571474713	0.8000538571474713
648	North America	0.7469683241774907	0.7469683241774907	0.7469683241774907	0.7469683241774907	0.7469683241774907
649	North America	0.7604154586760908	0.8184123395872897	0.8184123395872897	0.8184123395872897	0.8184123395872897
650	North America	0.7604154586760908	0.8184123395872897	0.8184123395872897	0.8184123395872897	0.8184123395872897
653	North America	0.6736454203054405	0.6867555175279609	0.7007299506282589	0.7157270281289849	0.7319572666443132
654	North America	0.6734137909699371	0.6919305835570106	0.7122460551414111	0.7348731603152865	0.7606085627501804
656	North America	0.5882411352722621	0.6564592666663915	0.68515214363101	0.68515214363101	0.68515214363101
657	North America	0.6777052255796674	0.7111339747864969	0.7513406714527037	0.7737123364582598	0.7737123364582598
658	North America	0.7657388134867772	0.7657388134867772	0.7657388134867772	0.7657388134867772	0.7657388134867772
660	North America	0.6392097501079304	0.7058621316429861	0.723633522472529	0.723633522472529	0.723633522472529
661	North America	0.7797523674234894	0.7846681803957218	0.7897366792929811	0.7949703029099676	0.8003831952189145
662	North America	0.7390827989499654	0.7622446513610652	0.7889739173558449	0.8210750098082826	0.8257900562606436
663	North America	0.682737886929121	0.7031535179345958	0.7258468047367582	0.7515841199088514	0.7816524477432869
664	North America	0.4066241996810035	0.41973172807475445	0.4333560432312019	0.44755130876536775	0.462381385531613
665	North America	0.6821676813355546	0.7199707322177811	0.7669652257598266	0.7737123364582598	0.7737123364582598
666	North America	0.6382685642188307	0.6715077357835579	0.7107166580119119	0.7454789178272331	0.7454789178272331
667	North America	0.7183794913714685	0.7473105964741618	0.7817631482021244	0.8064080687712403	0.8064080687712403
668	North America	0.7512875162860858	0.7558035579876591	0.7604374139977529	0.7651970825560894	0.7700914677565774
669	North America	0.728818317397697	0.728818317397697	0.728818317397697	0.728818317397697	0.728818317397697
670	North America	0.7835916981809385	0.7835916981809385	0.7835916981809385	0.7835916981809385	0.7835916981809385
671	North America	0.6854078725102559	0.708088973268056	0.7336583785567472	0.763259799988756	0.7877455353307063
672	North America	0.6517328544960965	0.6654996337720742	0.6801740433308565	0.695922321336192	0.7129655291358393
673	North America	0.7715482206413765	0.7715482206413765	0.7715482206413765	0.7715482206413765	0.7715482206413765
674	North America	0.8064080687712403	0.8064080687712403	0.8064080687712403	0.8064080687712403	0.8064080687712403
675	North America	0.48838513414643714	0.49363908132479906	0.4989839927889107	0.5044239111150696	0.5099631742311573
676	North America	0.8184123395872897	0.8184123395872897	0.8184123395872897	0.8184123395872897	0.8184123395872897
677	North America	0.8335424396389775	0.8335424396389775	0.8335424396389775	0.8335424396389775	0.8335424396389775
678	North America	0.7555741205224862	0.7587725276500956	0.7620300816262651	0.7653495951667639	0.7687341013071872
679	North America	0.6904889588097061	0.749898552623318	0.7657388134867772	0.7657388134867772	0.7657388134867772
680	North America	0.7483390126332036	0.7687254268152623	0.7918804202522042	0.8189930563726907	0.8346731183634359
681	North America	0.80570999778544	0.80570999778544	0.80570999778544	0.80570999778544	0.80570999778544
683	North America	0.7626130703651582	0.798250094090521	0.8335424396389775	0.8335424396389775	0.8335424396389775
684	North America	0.5724402900129959	0.6230767756138502	0.68515214363101	0.68515214363101	0.68515214363101
685	North America	0.6936257929745056	0.7236721718120247	0.7592814858329506	0.7877455353307063	0.7877455353307063
686	North America	0.6903957681588708	0.7228456913290888	0.7618750971161332	0.7835916981809385	0.7835916981809385
687	North America	0.692343735753427	0.692343735753427	0.692343735753427	0.692343735753427	0.692343735753427
688	North America	0.8184123395872897	0.8184123395872897	0.8184123395872897	0.8184123395872897	0.8184123395872897
689	North America	0.7197382933574006	0.7728703592299913	0.791026155735077	0.791026155735077	0.791026155735077
690	North America	0.7037447217883743	0.7199262748432151	0.7375702644430255	0.7570599817429606	0.7789701772441102
691	North America	0.5186457789103183	0.5295341381316236	0.5408462243743644	0.5526258358734579	0.5649244970213212
692	North America	0.6832316422580589	0.7251926328434795	0.7715482206413765	0.7715482206413765	0.7715482206413765
693	North America	0.482011518476246	0.4903661870309244	0.4989520136360429	0.5077856833669994	0.5168858959236717
694	North America	0.818362752941293	0.8315216811833415	0.8460516828995043	0.8623776757059807	0.8811849051332352
695	North America	0.5436745338755533	0.5483456158655572	0.5530955545292211	0.5579277647131758	0.5628459041998906
696	North America	0.7255485285755825	0.7255485285755825	0.7255485285755825	0.7255485285755825	0.7255485285755825
697	North America	0.8346731183634359	0.8346731183634359	0.8346731183634359	0.8346731183634359	0.8346731183634359
698	North America	0.4517548242207501	0.4573178218010475	0.4629771344154212	0.4687370424346855	0.47460213895456216
699	North America	0.6550062330350909	0.6780094959694418	0.7037564260512412	0.7332486734812924	0.7657388134867772
700	North America	0.6774830348168737	0.7218253617057246	0.7657388134867772	0.7657388134867772	0.7657388134867772
701	North America	0.7744184637008239	0.8238895531837277	0.8335424396389775	0.8335424396389775	0.8335424396389775
702	North America	0.7607216871752993	0.794365905539919	0.8335424396389775	0.8335424396389775	0.8335424396389775
703	North America	0.7445489232044673	0.7630361764559049	0.7837284590345857	0.8074307767774839	0.8335424396389775
704	North America	0.5353890830819077	0.55121615691395	0.5679925003877373	0.5858746922257951	0.6050652348150037
705	North America	0.6530725913033261	0.6678783880360597	0.6837455092082472	0.7008874110182342	0.7195958286579263
706	North America	0.7122316371788177	0.7685702474903451	0.7835916981809385	0.7835916981809385	0.7835916981809385
707	North America	0.8233357406508066	0.8233357406508066	0.8233357406508066	0.8233357406508066	0.8233357406508066
708	North America	0.6539493814658945	0.7295532682186794	0.7295532682186794	0.7295532682186794	0.7295532682186794
709	North America	0.6708329591644709	0.7282754481336928	0.7524360376258462	0.7524360376258462	0.7524360376258462
710	North America	0.6922573532973988	0.7105275168381175	0.7306361609155769	0.7531299285325522	0.7788736413693014
711	North America	0.6730624298637603	0.6888145201276288	0.7058385522034806	0.7244272943510082	0.7449989676452135
712	North America	0.5664124295286677	0.5664124295286677	0.5664124295286677	0.5664124295286677	0.5664124295286677
713	North America	0.5533826734941938	0.5650685707968127	0.5772772772228598	0.5900715093636371	0.6035269637492189
714	North America	0.6972147402982789	0.7133581027020526	0.7309304249676791	0.7502972900262678	0.7720017104584701
715	North America	0.5548167020886194	0.5675670210310972	0.5809453537580398	0.5950352602145504	0.6099396486510356
716	North America	0.5718678810777718	0.5981162905998927	0.6273667976056398	0.6606605115220145	0.6997735869341708
717	North America	0.578097894904161	0.5813308974622702	0.5846038481216461	0.5879180042677215	0.5912746878303592
718	North America	0.5162163812820382	0.545929306391698	0.5791455936165755	0.6171262614304796	0.6620663992304454
719	North America	0.6236862218703384	0.6302418536930406	0.6369812760799745	0.6439179390692717	0.6510669402779118
720	North America	0.5816915807597967	0.6081342471142954	0.637694689156977	0.6714951353674247	0.7114890795982254
721	North America	0.6950598324093645	0.7025786860229026	0.7103849834605107	0.7185078801862375	0.7269815722166244
722	North America	0.5272477547632065	0.5426952536045346	0.5590313600989567	0.576396072384004	0.5949684101551989
723	North America	0.4859711232946906	0.49717623149725165	0.508806003411271	0.5209031174424361	0.53351755834363
724	North America	0.6389428455119229	0.6625260100811192	0.6888897950370243	0.7190350714175069	0.7547040828523455
725	North America	0.6050652501882484	0.6114589476456028	0.6180206031146906	0.6247617015632835	0.6316950385320402
726	North America	0.5961402265955192	0.6180432210231255	0.6420869982343043	0.6688865347093007	0.6993999734863012
727	North America	0.4146531483577792	0.42285762256479187	0.43126251051016584	0.4398805186928674	0.44872569379172167
728	North America	0.5503134344683869	0.5620408817502951	0.5742919117150109	0.5871291943385777	0.6006283388305904
729	North America	0.5206342021620608	0.5329823039986091	0.5458816982120702	0.5593983714769244	0.5736119344874189
730	North America	0.4892951396308499	0.49518328257741484	0.501186209708615	0.5073096841517258	0.5135599464370186
731	Latin America/Caribbean	0.4576559768292613	0.4684868782005652	0.4796957223442414	0.491317312782929	0.5033918829077332
732	Europe	0.47825714830806143	0.49937254528235364	0.5220558728455795	0.5466352550186147	0.5735647467897812
733	Europe	0.5595555545764579	0.5597628154050918	0.5599702321764515	0.5601778051841959	0.5603855347228698
734	Europe	0.321374257504356	0.32211847360742485	0.3228640963267353	0.3236111323276778	0.3243595883263225
735	Europe	0.681115115086794	0.6964166030975116	0.7129391965334188	0.7309602125053256	0.7508739543321123
736	Latin America/Caribbean	0.6794447639783039	0.694805691745895	0.7113924684126135	0.7294834883480064	0.7494745865712293
737	Latin America/Caribbean	0.39138334009270326	0.39628356763885886	0.4012519156600465	0.40629080213650115	0.411402785368565
738	Asia	0.5117942541328759	0.5117942541328759	0.5117942541328759	0.5117942541328759	0.5117942541328759
739	Europe	0.5290237035390075	0.5400967395202401	0.5516167390572531	0.5636317355314739	0.576198595358907
740	Europe	0.5275460401844323	0.5375424662865518	0.5479000394602255	0.5586532596668172	0.5698422229722224
741	Europe	0.5699522426276851	0.5723380912502918	0.5747452596226483	0.5771742305042582	0.5796255043862926
742	Europe	0.455736986845784	0.4591668697131718	0.46263322665338014	0.46613704309539183	0.469679347769121
743	Europe	0.6368848398652515	0.6384234199619055	0.639972081834705	0.6415309922807666	0.6431003225568241
744	Europe	0.6842665664145335	0.6842665664145335	0.6842665664145335	0.6842665664145335	0.6842665664145335
745	Europe	0.6985639748237553	0.6985639748237553	0.6985639748237553	0.6985639748237553	0.6985639748237553
746	Europe	0.5664124295286677	0.5664124295286677	0.5664124295286677	0.5664124295286677	0.5664124295286677
747	Europe	0.6243227600834497	0.6243227600834497	0.6243227600834497	0.6243227600834497	0.6243227600834497
748	Europe	0.5470190082429494	0.5540987648145538	0.5613632177818284	0.5688249059107937	0.5764977880666531
749	Europe	0.5505497909600428	0.5785478815294554	0.6098471432032717	0.6456358167659011	0.6879823054970383
750	Middle East	0.6805485600885562	0.68595242593704	0.6914972676135493	0.6971926557592205	0.7030492449543618
751	Europe	0.4731227062393891	0.4890254657694687	0.5057857217056256	0.5235293475943611	0.5424146693874425
752	Asia	0.47017886191177805	0.48779861855742845	0.5064751656279005	0.5263828170245548	0.5477470119419556
753	Africa	0.41876973470665624	0.4215385145143985	0.42432970916002155	0.42714377787976987	0.4299811951516779
754	Asia	0.45369907110662844	0.4568679367116837	0.46006780051114704	0.46329943188232814	0.4665636312188045
756	Asia	0.5983860724005783	0.6014960166033769	0.60464438835571	0.6078323971829234	0.6110613146980273
757	Asia	0.5370224844454431	0.5393330204172189	0.5416623824456421	0.544010958765083	0.5463791505806092
758	Asia	0.549982028481367	0.549982028481367	0.549982028481367	0.549982028481367	0.549982028481367
759	Europe	0.6345955187302045	0.6345955187302045	0.6345955187302045	0.6345955187302045	0.6345955187302045
760	Europe	0.795780597132413	0.795780597132413	0.795780597132413	0.795780597132413	0.795780597132413
761	Europe	0.7088161463934743	0.7088161463934743	0.7088161463934743	0.7088161463934743	0.7088161463934743
762	Europe	0.5634783767891567	0.5728592846475691	0.5825791023690642	0.5926702056202418	0.6031702215986432
763	Europe	0.7808775251750472	0.8160750773281381	0.847125703033942	0.847125703033942	0.847125703033942
764	Europe	0.6414466491990942	0.6447392254466592	0.648078961012033	0.6514675817120377	0.6549069166891941
765	Asia	0.5941322686112961	0.600389994865324	0.6068049466202581	0.6133873881284189	0.6201486996964334
766	Asia	0.7935042953802557	0.8009420051298402	0.8087546274605636	0.8169933103707796	0.8257213726651087
767	Africa	0.4716891879432522	0.4729005996034954	0.4741166276586941	0.47533731634174503	0.47656271056759003
768	Asia	0.5528312119247366	0.5555222395647434	0.5582395911352477	0.5609839199980082	0.5637559058540624
769	Asia	0.7618866354761017	0.770760417442188	0.780122748060029	0.7900469893170239	0.800625895616592
770	Asia	0.6252179882431896	0.6378242537057646	0.6511404187423409	0.665275749470182	0.6803691927363618
771	Asia	0.5880413422854518	0.6035185107858548	0.6200018753353731	0.6376728781492944	0.6567717580943675
772	Asia	0.4862500526810922	0.4881560972375202	0.4900738775019322	0.49200357580484855	0.49394537905189506
773	Middle East	0.43844981294714735	0.43844981294714735	0.43844981294714735	0.43844981294714735	0.43844981294714735
774	Middle East	0.5055039680841797	0.5055039680841797	0.5055039680841797	0.5055039680841797	0.5055039680841797
775	Middle East	0.6365926664963606	0.6365926664963606	0.6365926664963606	0.6365926664963606	0.6365926664963606
776	Europe	0.5733206906260613	0.5733206906260613	0.5733206906260613	0.5733206906260613	0.5733206906260613
777	Europe	0.6816444383234936	0.6816444383234936	0.6816444383234936	0.6816444383234936	0.6816444383234936
778	Europe	0.5373963114004099	0.5378472467591122	0.5382988926570407	0.538751251899821	0.5392043273108469
779	Europe	0.5453886155540766	0.5453886155540766	0.5453886155540766	0.5453886155540766	0.5453886155540766
780	Europe	0.5541144224183625	0.5600870491661042	0.5661920374514446	0.5724369737058239	0.5788301649577672
781	Europe	0.5810367623593939	0.5863083045058965	0.5916879324150177	0.5971813629068564	0.6027948125115694
782	Latin America/Caribbean	0.4439399911106542	0.4452039747885078	0.44647277520047934	0.44774643849905404	0.44902501154836205
783	Latin America/Caribbean	0.77998343351379	0.7944651275109275	0.8104085240644632	0.8282498108910937	0.8486801943366955
784	Asia	0.567310794513189	0.5708369764186239	0.5744097974648581	0.5780308311241167	0.5817017375627185
785	Asia	0.5748551906847406	0.5806348459822828	0.5865432639261545	0.592587865078235	0.5987767788405403
786	Asia	0.6457408457080303	0.6497461890528087	0.6538223116092945	0.6579724256660564	0.6621999833239072
787	Asia	0.5822126102202136	0.5932944435069096	0.6048720610193747	0.6170049374210529	0.6297648563589289
788	Asia	0.5161342045633082	0.5252038540869519	0.5345633387120323	0.5442369864793922	0.5542525670351413
789	Asia	0.61343573027252	0.6175059519677096	0.6216444293725071	0.6258540980820693	0.6301381010689411
790	Asia	0.5795135917335881	0.5886198175570235	0.5980550296356915	0.6078506556454302	0.6180432210231255
791	Asia	0.5066398519473325	0.5090726689782401	0.5115253084017855	0.5139981789989614	0.5164917032079093
