# Supplementary material for: Global geo-hazard risk assessment of long-span bridges enhanced with InSAR availability
Source: Nat Commun. 2025 Oct 13;16:9048. doi: 10.1038/s41467-025-64260-x (PMC12518672; doi:10.1038/s41467-025-64260-x)
Supplement: Supplementary file 3 — Source Data [file 41467_2025_64260_MOESM3_ESM.zip › figSup2_map_bridges_locations.csv]

ID	Region	geometry
15	Asia	POINT (135.02 34.616)
18	Asia	POINT (121.90636 30.06167)
19	Europe	POINT (11.03611 55.34194)
20	Middle East	POINT (29.51571 40.75515)
21	Asia	POINT (127.70481 34.89924)
22	Asia	POINT (119.35761 32.2209)
23	Asia	POINT (118.9401 32.178)
24	Europe	POINT (-0.4502 53.7064)
25	Middle East	POINT (29.1116 41.2029)
26	Asia	POINT (120.26944 31.94531)
27	Asia	POINT (114.07378 22.35133)
35	Europe	POINT (6.83139 60.47944)
36	North America	POINT (-74.04556 40.60639)
37	North America	POINT (-122.47861 37.81972)
38	Asia	POINT (114.5557622 30.63719495)
39	Europe	POINT (17.93823 62.79742)
40	Asia	POINT (98.6722 24.8388)
41	Asia	POINT (109.5974 28.331)
42	North America	POINT (-84.727 45.816)
43	Asia	POINT (129.3920822 35.51177694)
44	Asia	POINT (107.18934 27.03041)
45	Asia	POINT (113.48083 23.06861)
46	Asia	POINT (133.82528 34.36417)
47	Middle East	POINT (29.062 41.0913)
48	Asia	POINT (105.62944 25.96111)
49	Asia	POINT (119.87669 32.24661)
50	Asia	POINT (118.39206 31.61011)
51	Middle East	POINT (29.03444 41.04528)
52	North America	POINT (-73.95248 40.85159)
53	Asia	POINT (132.9848454 34.11563575)
54	Asia	POINT (133.0009216 34.12171865)
55	Europe	POINT (-9.17702 38.69007)
56	Europe	POINT (-3.40417 56.00083)
57	Asia	POINT (133.81835 34.38539)
58	Europe	POINT (-2.63833 51.60889)
59	Asia	POINT (111.39154 30.5696)
60	Asia	POINT (133.80607 34.43057)
61	Asia	POINT (111.0465 30.8285)
62	Asia	POINT (110.39509 30.62123)
63	Asia	POINT (113.61083 22.78861)
64	Asia	POINT (134.65139 34.23861)
65	Asia	POINT (110.2591 29.1158)
66	North America	POINT (-122.5519857 47.26813242)
67	North America	POINT (-122.550302 47.2689833)
68	Europe	POINT (5.2142 60.3961)
69	Asia	POINT (114.2765087 30.53418427)
70	Asia	POINT (127.50417 34.62861)
71	Asia	POINT (111.27306 30.71444)
72	Asia	POINT (104.94569 28.78369)
73	Asia	POINT (107.28131 29.71431)
74	Asia	POINT (133.18028 34.35694)
75	Asia	POINT (132.67939 34.20622)
76	Asia	POINT (80.2248 50.4101)
77	North America	POINT (-122.2267443 38.06124186)
78	Asia	POINT (140.95194 42.35278)
79	Latin America/Caribbean	POINT (-63.59811 8.14442)
80	Asia	POINT (130.95869 33.96172)
81	North America	POINT (-122.3779461 37.79827142)
82	North America	POINT (-73.83056 40.80083)
83	Europe	POINT (5.40278 59.7475)
84	North America	POINT (-71.29083 46.745)
85	North America	POINT (-75.52108878 39.6890621)
86	North America	POINT (-75.51988121 39.6900839)
87	Asia	POINT (118.06847 24.49708)
88	Asia	POINT (105.323 25.898)
89	Asia	POINT (104.58675 26.32311)
90	Europe	POINT (7.77889 62.97028)
91	Asia	POINT (106.77256 29.61131)
92	North America	POINT (-75.13 39.905)
93	Europe	POINT (0.46083 49.47641)
94	Europe	POINT (9.74914 55.51864)
95	Asia	POINT (133.0114943 34.1257015)
96	Asia	POINT (106.5282355 29.52299479)
97	Asia	POINT (106.25751 29.29743)
98	Europe	POINT (5.5353 60.425)
99	Asia	POINT (108.40478 30.82589)
100	Europe	POINT (5.37694 59.73694)
101	Asia	POINT (139.76361 35.63639)
102	North America	POINT (-83.074 42.312)
103	Asia	POINT (133.07417 34.19361)
104	Asia	POINT (108.04911 30.30183)
105	North America	POINT (-73.79333 40.80167)
106	Asia	POINT (132.76858 34.17642)
107	Asia	POINT (105.06841 26.65564)
108	Asia	POINT (103.26579 35.84513)
109	North America	POINT (-75.134 39.953)
110	Europe	POINT (17.24083 68.37083)
111	Europe	POINT (23.9508 70.5134)
112	Europe	POINT (5.39639 61.374)
113	Africa	POINT (13.43419 -5.82539)
114	Europe	POINT (6.22639 51.82911)
115	Asia	POINT (91.3756 29.6794)
116	Asia	POINT (129.12864 35.14633)
117	Asia	POINT (106.57721 29.58887)
118	Asia	POINT (121.47583 31.19056)
119	North America	POINT (-81.08333 38.06833)
120	Asia	POINT (105.87972 28.89218)
121	North America	POINT (-74.14196 40.64204)
122	Oceania	POINT (151.21056 -33.85222)
123	Asia	POINT (109.90211 31.06306)
124	Asia	POINT (121.65114 29.91336)
125	Asia	POINT (112.40217 23.12469)
126	Asia	POINT (105.255 25.95)
127	Asia	POINT (110.19659 30.62585)
128	Asia	POINT (113.32172 23.05278)
129	Asia	POINT (108.41928 30.75961)
130	Asia	POINT (106.54794 29.54322)
131	Europe	POINT (14.56667 45.24444)
132	Asia	POINT (103.58797 24.11388)
133	Asia	POINT (112.95783 27.89)
134	Asia	POINT (109.88969 31.11353)
135	Asia	POINT (113.45881 22.15592)
136	North America	POINT (-122.6825 45.53771)
137	Asia	POINT (132.927 34.45742)
138	Europe	POINT (82.96244 54.97497)
139	Asia	POINT (112.30194 29.06194)
140	North America	POINT (-122.8127 49.22103)
141	Asia	POINT (105.73228 32.30114)
142	Europe	POINT (14.1835 49.50439)
143	Asia	POINT (113.26889 23.06011)
144	Asia	POINT (108.41653 30.76978)
145	Asia	POINT (105.241 27.023)
146	Asia	POINT (106.1631 26.7029)
147	Latin America/Caribbean	POINT (-79.565 8.94306)
148	Asia	POINT (109.22658 30.19425)
149	Asia	POINT (117.95108 30.32967)
150	Asia	POINT (118.63097 31.95983)
151	North America	POINT (-72.56056 46.30667)
152	Asia	POINT (108.29189 22.80356)
153	Europe	POINT (-2.7377 53.3466)
154	Asia	POINT (107.37074 27.29903)
155	Africa	POINT (32.34306 -19.96306)
156	North America	POINT (-111.15697 33.67389)
157	North America	POINT (-114.74139 36.0125)
158	North America	POINT (-111.4834 36.9356)
159	Asia	POINT (108.48503 22.76425)
160	Asia	POINT (118.82456 29.66781)
161	Europe	POINT (18.95752 46.90315)
162	North America	POINT (-79.04445 43.15306)
163	Oceania	POINT (151.14789 -33.84217)
164	Asia	POINT (135.46303 34.62583)
165	North America	POINT (-114.4537 42.6)
166	Europe	POINT (4.5425 51.90389)
167	Asia	POINT (101.67642 2.9135)
168	Asia	POINT (113.11781 22.97753)
169	Asia	POINT (108.36783 22.78583)
170	Middle East	POINT (50.48992 31.64139)
171	Europe	POINT (22.026 37.2965)
172	North America	POINT (-71.28778 46.74611)
173	Europe	POINT (-3.38873 56.00042)
174	Asia	POINT (135.43763 34.64407)
175	North America	POINT (-75.36833 39.82556)
176	North America	POINT (-90.05740794 29.93758904)
177	North America	POINT (-90.05688377 29.93898239)
178	Asia	POINT (88.3469 22.5851)
179	North America	POINT (-90.6725 30.04583)
180	Asia	POINT (139.82722 35.61139)
181	North America	POINT (-66.68079 48.01126)
182	North America	POINT (-123.86291 46.21725)
183	North America	POINT (-91.1965 30.4395)
184	North America	POINT (-73.89111 41.07)
185	North America	POINT (-122.96183 46.10467)
186	North America	POINT (-73.95444 40.75694)
187	North America	POINT (-122.2248071 38.06165825)
188	North America	POINT (-123.02628 49.2953)
189	Africa	POINT (32.33389 30.65694)
190	North America	POINT (-73.535 45.52083)
191	North America	POINT (-81.6266 30.315)
192	North America	POINT (-122.4338 37.9347)
193	North America	POINT (-73.99539605 41.52000331)
194	North America	POINT (-73.99623 41.51934)
195	Europe	POINT (5.1032 59.9965)
196	Europe	POINT (12.9335 66.0214)
197	North America	POINT (-90.17944 38.63111)
198	Oceania	POINT (153.0357 -27.46375)
199	North America	POINT (-89.61306 36.115)
200	North America	POINT (-82.1475 38.83444)
201	North America	POINT (-81.75694 38.93639)
202	North America	POINT (-81.21417 39.38778)
203	North America	POINT (-83.0177 38.7279)
204	North America	POINT (-82.42350103 42.99886039)
205	North America	POINT (-82.42374018 42.99826851)
206	North America	POINT (-90.90833 32.31528)
207	North America	POINT (-121.0387 38.9224)
208	Europe	POINT (20.44833 44.81472)
209	Oceania	POINT (153.1012201 -27.44426292)
210	Oceania	POINT (153.10041 -27.44452)
211	Europe	POINT (8.05556 58.16111)
212	North America	POINT (-91.1975 30.50694)
213	North America	POINT (-91.41917 31.55917)
214	North America	POINT (-91.41983363 31.55856018)
215	North America	POINT (-95.65167 40.39917)
216	North America	POINT (-91.42056 39.93139)
218	North America	POINT (-84.52291 39.09087)
219	North America	POINT (-90.16889 29.94417)
220	North America	POINT (-90.91222 30.09806)
222	Europe	POINT (-5.74016 57.27937)
223	North America	POINT (-63.74583 46.21528)
224	North America	POINT (-90.58806 34.49667)
225	Asia	POINT (129.438 33.3531)
226	North America	POINT (-76.5253 39.2192)
227	Asia	POINT (132.18529 33.95833)
228	Asia	POINT (130.45885 32.611)
230	Asia	POINT (130.17385 32.10615)
231	North America	POINT (-84.5012 39.096)
232	North America	POINT (-90.65611 42.49167)
233	North America	POINT (-71.1657 41.70656)
234	Asia	POINT (132.68424 34.18475)
235	North America	POINT (-88.13139 37.69111)
236	North America	POINT (-86.74381 37.90341)
237	North America	POINT (-89.21167 37.02306)
238	Asia	POINT (133.81246 34.39386)
239	North America	POINT (-73.94625 41.9776)
240	North America	POINT (-79.96306 32.89111)
241	North America	POINT (-81.04167 37.76833)
242	North America	POINT (-80.2825 40.6965)
243	North America	POINT (-82.88577 38.75288)
244	North America	POINT (-123.01583 38.715)
245	North America	POINT (-80.18778 40.53306)
246	North America	POINT (-75.06676 39.98595)
247	North America	POINT (-86.19714 38.01709)
248	Europe	POINT (131.90833 43.06306)
249	Asia	POINT (121.00222 31.78944)
250	Asia	POINT (114.11894 22.32575)
251	Asia	POINT (115.07444 30.26071)
252	Asia	POINT (133.06153 34.25947)
253	Europe	POINT (0.27444 49.43583)
254	Asia	POINT (115.90844 29.72231)
255	Asia	POINT (113.22243 29.54434)
256	Asia	POINT (126.56667 37.41389)
257	Asia	POINT (106.13699 26.84808)
258	Asia	POINT (117.94942 24.45625)
259	Europe	POINT (131.89606 43.10902)
261	Asia	POINT (121.74431 31.43481)
262	Asia	POINT (104.6755 26.3866)
263	Asia	POINT (121.47694 31.05278)
264	Asia	POINT (113.06908 22.78114)
265	Asia	POINT (121.809 29.6239)
266	Asia	POINT (119.53697 26.09917)
267	Asia	POINT (107.71204 29.86607)
268	Asia	POINT (118.64 31.97)
269	Asia	POINT (116.7906414 30.10037541)
270	Asia	POINT (124.36944 40.03556)
271	Asia	POINT (117.96619 31.08344)
272	Asia	POINT (118.83617 32.16261)
273	Asia	POINT (121.80461 30.06056)
274	Asia	POINT (114.23622 30.49022)
275	Asia	POINT (114.34194 30.62764)
276	Asia	POINT (105.88422 29.04386)
277	Asia	POINT (119.47153 25.98775)
278	Asia	POINT (121.5415 31.25678)
279	Asia	POINT (121.46467 31.12933)
280	Asia	POINT (136.86033 35.05347)
281	Asia	POINT (121.96333 30.09778)
282	Asia	POINT (117.249418 30.57222792)
283	Asia	POINT (114.83292 30.53267)
284	Europe	POINT (21.77278 38.32139)
285	Asia	POINT (105.80864 10.03165)
286	Asia	POINT (129.0643 35.1043)
287	Europe	POINT (-6.26556 36.52317)
288	Europe	POINT (11.07561 63.84328)
289	Latin America/Caribbean	POINT (-105.76278 23.53417)
290	Asia	POINT (105.54828 28.89517)
291	Asia	POINT (116.65997 23.34392)
292	Asia	POINT (139.69919 35.47203)
293	Asia	POINT (117.07136 30.49906)
294	Asia	POINT (114.40047 30.65717)
295	Asia	POINT (112.21628 30.30884)
296	Asia	POINT (100.53839 13.63319)
297	Asia	POINT (104.02261 1.53186)
298	Asia	POINT (126.35575 34.786266)
299	Asia	POINT (127.73525 34.59792)
300	Middle East	POINT (45.67212 39.83809)
301	Oceania	POINT (153.01306 -27.46938)
302	Europe	POINT (5.6973 50.8462)
303	Latin America/Caribbean	POINT (-54.60111 -25.50958)
304	Latin America/Caribbean	POINT (-47.82944 -15.82361)
305	Europe	POINT (17.12806 48.1375)
306	North America	POINT (-65.48111 47.02889)
307	North America	POINT (-60.49244 46.23412)
308	Europe	POINT (14.43615 50.11225)
309	Europe	POINT (7.59 47.59153)
310	Europe	POINT (2.3317 44.1233)
311	Middle East	POINT (44.8082 41.6929)
312	Europe	POINT (6.96556 50.94139)
313	Europe	POINT (9.6829 54.29359)
314	Europe	POINT (6.97389 50.91722)
315	Oceania	POINT (144.89806 -37.82944)
316	Oceania	POINT (146.91417 -41.21694)
317	Oceania	POINT (153.02098 -27.49778)
318	Oceania	POINT (152.97419 -27.50583)
319	Oceania	POINT (151.18583 -33.86944)
320	Asia	POINT (91.85322847 22.3253698)
321	Europe	POINT (30.53583 50.49056)
322	Europe	POINT (30.58814 50.39481)
323	Europe	POINT (5.64349 50.67407)
324	Europe	POINT (20.42667 44.795)
325	Europe	POINT (20.43611 44.79944)
326	Latin America/Caribbean	POINT (-43.23083 -22.86583)
327	Latin America/Caribbean	POINT (-46.69924 -23.61275)
328	Latin America/Caribbean	POINT (-35.2025 -5.75639)
329	Latin America/Caribbean	POINT (-60.07944 -3.12194)
330	Latin America/Caribbean	POINT (-58.24869 -33.10056)
331	Latin America/Caribbean	POINT (-54.56157 -25.58893)
333	Latin America/Caribbean	POINT (-58.1 -32.26472)
334	Oceania	POINT (151.25389 -33.43306)
335	Oceania	POINT (144.93212 -37.81948)
336	Oceania	POINT (153.0291 -27.48056)
337	Oceania	POINT (153.02102 -27.47248)
338	Europe	POINT (16.41 48.22833)
339	Europe	POINT (11.40194 47.20222)
340	Europe	POINT (4.42139 50.91333)
341	Europe	POINT (20.441 44.803)
342	Latin America/Caribbean	POINT (-43.15333 -22.87111)
343	Latin America/Caribbean	POINT (-40.2846 -20.3201)
344	Europe	POINT (20.07972 45.16972)
345	Africa	POINT (6.61428715 36.37252256)
346	Oceania	POINT (152.97361 -27.50577)
347	Latin America/Caribbean	POINT (-48.5649 -27.5935)
348	Latin America/Caribbean	POINT (-46.38866 -23.97553)
349	Europe	POINT (19.04361 47.49889)
350	Europe	POINT (19.04889 47.49083)
351	Europe	POINT (22.57472 44.32028)
352	North America	POINT (-63.6119 44.6778)
353	North America	POINT (-63.5846 44.6637)
354	North America	POINT (-71.13788 46.88023)
355	North America	POINT (-123.13833 49.31528)
356	North America	POINT (-75.45944 44.73528)
358	Latin America/Caribbean	POINT (-72.6845 -45.40464)
359	Latin America/Caribbean	POINT (-75.79806 6.57778)
360	Europe	POINT (19.29674581 44.90991746)
361	Europe	POINT (28.01703275 44.34062048)
362	Europe	POINT (28.01663816 44.33968781)
363	Europe	POINT (20.492 44.828)
364	Europe	POINT (6.73083 51.20833)
365	Europe	POINT (6.68056 51.47861)
366	Europe	POINT (9.6521 50.0305)
367	Europe	POINT (19.06333 47.47889)
368	Europe	POINT (15.9593 39.9389)
369	Europe	POINT (15.80326 38.2713)
370	Europe	POINT (5.8566 51.8519)
371	Europe	POINT (19.3875 42.5525)
372	Oceania	POINT (174.74552 -36.83098)
373	Europe	POINT (20.31508 44.73939)
375	Europe	POINT (11.1125 54.40139)
376	Africa	POINT (0.09556 6.23944)
377	Asia	POINT (104.0555 0.96748)
378	Middle East	POINT (44.76861 38.47806)
380	Asia	POINT (135.39958 34.65883)
381	Asia	POINT (71.42804 51.15185)
382	Europe	POINT (5.87194 51.85111)
383	Asia	POINT (112.11122 2.89478)
384	Asia	POINT (114.9498 4.8765)
385	Europe	POINT (19.84889 45.23278)
386	Europe	POINT (19.09222 47.60722)
387	Europe	POINT (17.10458 48.1384)
388	Europe	POINT (22.94833 44.00222)
389	Asia	POINT (105.27898 11.27598)
390	North America	POINT (-122.9428 49.1598)
391	North America	POINT (-73.6666 45.576)
392	North America	POINT (-122.89667 49.20556)
393	Europe	POINT (27.87667 44.75417)
394	Europe	POINT (19.055 47.48583)
395	Europe	POINT (20.3811 44.8645)
396	Asia	POINT (105.0041392 11.75178575)
397	Asia	POINT (105.4703141 11.98530037)
398	Europe	POINT (7.11033 50.73817)
399	Europe	POINT (7.49444 50.31472)
400	Europe	POINT (7.76974 48.4914)
401	Europe	POINT (8.21222 50.03667)
402	Europe	POINT (18.68542 45.56361)
403	Latin America/Caribbean	POINT (-76.8813427 0.0602379)
404	Europe	POINT (-0.53694 44.87972)
405	Europe	POINT (2.47972 45.62389)
406	Europe	POINT (6.99056 50.89972)
407	Europe	POINT (6.99528 50.96444)
408	Asia	POINT (117.00288 -0.44443)
409	Middle East	POINT (47.68272 38.37636)
410	Middle East	POINT (44.39996 33.29567)
411	North America	POINT (-82.6852 38.5257)
412	North America	POINT (-121.90128 45.66242)
414	North America	POINT (-85.75156 38.26372)
415	North America	POINT (-88.62915 37.11465)
416	North America	POINT (-89.14897 36.97836)
417	North America	POINT (-82.6407209 38.48490762)
418	North America	POINT (-122.3475 47.64639)
419	North America	POINT (-91.215 43.36528)
420	Asia	POINT (95.995 21.8775)
421	Europe	POINT (5.3171 60.3841)
422	Europe	POINT (10.96028 59.21)
423	Europe	POINT (11.2518 59.0945)
424	Europe	POINT (5.29528 59.37556)
425	Middle East	POINT (68.88822 27.69379)
426	Europe	POINT (21.94111 51.43694)
427	Europe	POINT (-8.60934 41.13986)
428	Europe	POINT (-8.59722 41.13972)
429	Europe	POINT (-8.6406 41.14757)
430	Latin America/Caribbean	POINT (-75.68617 4.81756)
431	Latin America/Caribbean	POINT (-85.24583 10.24722)
432	Europe	POINT (18.07942 42.66827)
433	Europe	POINT (14.0534268 50.66029669)
434	Europe	POINT (11.98722 54.95083)
435	Europe	POINT (12.82694 55.57528)
436	Latin America/Caribbean	POINT (-69.33745 18.50073)
437	Africa	POINT (32.31757 30.82825)
438	Europe	POINT (26.00806 61.21361)
439	Europe	POINT (27.03361 69.91167)
440	Europe	POINT (21.4914 38.9705)
441	Asia	POINT (104.04928 0.97639)
442	Europe	POINT (-7.29247 55.01848)
443	Europe	POINT (17.28194 40.46667)
444	Asia	POINT (133.2 35.51917)
445	Europe	POINT (25.3025 54.69444)
446	Europe	POINT (6.13083 49.61778)
447	Asia	POINT (114.07361 4.56306)
448	Europe	POINT (5.2545 60.531)
449	Europe	POINT (5.71667 62.32139)
450	Asia	POINT (129.57222 33.35667)
451	Asia	POINT (135.41306 34.66639)
452	Asia	POINT (130.81722 33.9025)
454	Latin America/Caribbean	POINT (-103.79136 25.79362)
455	Africa	POINT (33.59361 -16.155)
456	Asia	POINT (95.18239 16.60775)
457	Asia	POINT (80.10836 28.92264)
458	Oceania	POINT (175.6445 -38.0706)
459	Europe	POINT (8.82306 58.47111)
460	North America	POINT (-87.55097 37.90503)
461	North America	POINT (-91.21456 29.69653)
462	North America	POINT (-89.14653 36.99319)
463	North America	POINT (-76.99128 38.36242)
464	North America	POINT (-87.10914 37.77931)
465	North America	POINT (-118.11725 48.62567)
467	Europe	POINT (37.64694 55.73667)
468	Africa	POINT (23.64517 -33.96727)
469	Africa	POINT (25.19703 -33.90907)
470	Asia	POINT (126.82639 37.58806)
471	Europe	POINT (-2.2579 38.3528)
472	Europe	POINT (17.995 59.33361)
473	Europe	POINT (18.02722 59.32444)
474	Europe	POINT (17.8771 62.8833)
475	Asia	POINT (120.44611 22.47067)
476	Europe	POINT (-1.606 54.968)
477	Europe	POINT (21.47222 63.20667)
478	Europe	POINT (0.74716 49.52061)
479	Europe	POINT (3.02222 44.07944)
480	Europe	POINT (-4.39778 48.3875)
481	Europe	POINT (-2.16583 47.27861)
482	Europe	POINT (-4.26284 48.27121)
483	Europe	POINT (6.778 51.183)
484	Europe	POINT (9.93833 53.52167)
485	Europe	POINT (13.11417 54.3125)
486	Europe	POINT (6.75972 51.24694)
487	Europe	POINT (7.98806 63.01278)
488	Europe	POINT (15.43270091 68.62056996)
489	Europe	POINT (14.6125 67.2225)
490	Europe	POINT (15.19184 68.45711)
491	Europe	POINT (14.61139 67.23083)
492	Europe	POINT (14.9653 67.2036)
493	Europe	POINT (12.4082 65.0961)
494	Europe	POINT (5.33444 61.63306)
495	Europe	POINT (10.0412 64.0474)
496	Europe	POINT (17.46083 68.88917)
497	Europe	POINT (28.19979785 70.19918722)
498	Europe	POINT (5.16583 60.3725)
499	Europe	POINT (5.2291 60.5711)
500	Europe	POINT (6.26028 60.4)
501	Europe	POINT (5.27167 60.54333)
502	Europe	POINT (12.185 64.955)
503	Europe	POINT (11.4435 64.507)
504	Europe	POINT (11.21889 64.85056)
505	Europe	POINT (16.50306 68.29667)
506	Europe	POINT (12.70833 66.03611)
507	North America	POINT (-122.31878 40.762)
508	North America	POINT (-90.07864 35.12706)
509	North America	POINT (-75.21167 39.89806)
511	North America	POINT (-71.04755 42.38483)
512	North America	POINT (-88.22667 37.03028)
513	North America	POINT (-81.618 30.327)
514	Africa	POINT (25.85713 -17.92835)
515	North America	POINT (-80.02699 40.44631)
516	North America	POINT (-73.8125 41.2375)
517	North America	POINT (-80.0489 40.47704)
518	North America	POINT (-70.58953 41.7477)
519	North America	POINT (-70.54337 41.77615)
520	North America	POINT (-73.92178 40.87786)
521	North America	POINT (-79.06774 43.09023)
523	North America	POINT (-92.17876 38.58761)
524	North America	POINT (-85.82204 38.27846)
525	Europe	POINT (23.5909 38.445)
526	Asia	POINT (75.82372 32.49456)
527	Asia	POINT (88.32778 22.55694)
528	Asia	POINT (75.79361 25.14222)
529	Asia	POINT (72.8172 19.0364)
530	Asia	POINT (104.04178 0.98147)
531	Asia	POINT (112.78028 -7.18417)
532	Asia	POINT (128.19833 -3.6625)
533	Europe	POINT (-6.3967 53.71787)
535	Europe	POINT (-7.15111 52.27889)
536	Europe	POINT (-6.24611 53.29306)
537	Asia	POINT (124.99797 10.49622)
538	Europe	POINT (20.95161 52.30678)
539	Europe	POINT (-2.6928 51.4887)
540	Europe	POINT (-3.40933 56.37894)
541	North America	POINT (-119.10381 46.2184)
542	North America	POINT (-120.4540505 38.03832129)
543	North America	POINT (-95.14639 29.73444)
544	North America	POINT (-134.42833 58.29833)
545	North America	POINT (-117.04028 46.39556)
546	North America	POINT (-122.54861 45.59306)
547	Europe	POINT (14.30139 67.07833)
548	Europe	POINT (17.70528 68.44139)
549	Europe	POINT (6.2297 59.3548)
550	Europe	POINT (6.0985 58.9237)
551	Europe	POINT (6.0993 59.2176)
552	Europe	POINT (9.69444 59.05)
553	Europe	POINT (16.57871 68.62824)
554	Asia	POINT (121.67267 18.12226)
555	Asia	POINT (61.8992 41.0631)
556	Europe	POINT (37.59889 55.73389)
557	Asia	POINT (126.58197 37.54514)
558	North America	POINT (-79.98583 32.83528)
559	North America	POINT (-119.3288264 45.93124336)
560	North America	POINT (-119.3276847 45.93131947)
561	North America	POINT (-74.12333 40.69667)
562	North America	POINT (-81.56083 39.28306)
563	North America	POINT (-74.83059026 40.11707673)
564	North America	POINT (-76.42317 37.62431)
565	North America	POINT (-73.76361 42.50639)
566	North America	POINT (-87.54256 41.71763)
567	North America	POINT (-89.58333 40.68778)
568	North America	POINT (-89.30417 30.31778)
570	North America	POINT (-119.83444 34.52611)
571	North America	POINT (-113.4435094 34.54509435)
572	North America	POINT (-90.07083 35.15306)
573	North America	POINT (-88.685 37.13889)
574	North America	POINT (-87.89889 43.025)
575	North America	POINT (-84.82667 39.105)
576	North America	POINT (-84.49278 39.09944)
577	North America	POINT (-80.7307 40.0498)
578	North America	POINT (-87.96345 30.91427)
579	North America	POINT (-85.69611 35.01556)
580	North America	POINT (-90.63556 42.51556)
581	North America	POINT (-89.08306 41.31083)
582	North America	POINT (-90.27722 38.48722)
583	North America	POINT (-80.75417 39.91333)
584	North America	POINT (-111.6317046 36.817129)
585	North America	POINT (-111.6312678 36.81772702)
586	North America	POINT (-90.52220444 38.73592527)
587	North America	POINT (-90.52120059 38.73618758)
588	North America	POINT (-113.4435094 34.54549476)
589	North America	POINT (-81.64666211 39.27590801)
590	North America	POINT (-119.79083 39.34917)
591	North America	POINT (-119.79111 39.34944)
593	North America	POINT (-82.38972 38.43361)
594	North America	POINT (-82.65556 27.62028)
596	North America	POINT (-81.664 30.3214)
597	North America	POINT (-71.40315 41.52837)
598	North America	POINT (-75.6565 39.54972)
599	North America	POINT (-77.42274631 37.44215968)
600	North America	POINT (-77.42286738 37.4416855)
601	North America	POINT (-122.12167 38.04278)
602	North America	POINT (-68.80167 44.56028)
603	North America	POINT (-79.9355 40.3976)
604	North America	POINT (-81.71829 38.36185)
605	Middle East	POINT (35.2 31.789)
606	Europe	POINT (11.19615 43.79005)
607	Asia	POINT (140.73667 40.83028)
608	Asia	POINT (136.8342827 35.05225365)
609	Asia	POINT (136.8347367 35.05154742)
610	Asia	POINT (139.6742 35.4551)
611	Asia	POINT (135.29222 34.70917)
612	Europe	POINT (24.09503 56.95113)
613	Africa	POINT (21.56561 32.69655)
614	Europe	POINT (4.48667 51.90917)
615	Europe	POINT (4.49556 51.91722)
616	Asia	POINT (101.68417 2.92808)
617	Asia	POINT (99.66241 6.38644)
618	Asia	POINT (100.37611 5.38944)
619	Latin America/Caribbean	POINT (-99.36926 17.93683)
620	Latin America/Caribbean	POINT (-97.83694 22.22833)
621	Latin America/Caribbean	POINT (-100.38028 25.66806)
622	Asia	POINT (97.67121 16.47371)
623	Asia	POINT (96.18306 16.77667)
624	Asia	POINT (81.2831 28.6415)
625	Europe	POINT (4.96947568 52.35652907)
626	Asia	POINT (127.87206 34.94417)
627	Africa	POINT (32.5125 15.60833)
628	Europe	POINT (11.902 57.691)
629	Europe	POINT (-2.62778 51.455)
630	Europe	POINT (-4.20339 50.40814)
631	Europe	POINT (-4.16312 53.22014)
632	Asia	POINT (108.2205295 16.09528989)
633	Africa	POINT (28.85249745 -16.03772718)
634	North America	POINT (-80.72667 40.07167)
635	North America	POINT (-84.50957 39.09223)
636	North America	POINT (-73.99639 40.70569)
637	North America	POINT (-73.97639 40.715)
638	North America	POINT (-80.60806 40.35778)
639	North America	POINT (-80.59167 40.61861)
640	North America	POINT (-73.9909 40.70722)
641	North America	POINT (-73.98417 41.91611)
642	North America	POINT (-73.98028 41.32)
643	North America	POINT (-71.25821 41.63989)
644	North America	POINT (-73.94611 41.70306)
645	North America	POINT (-83.53347 41.64106)
646	North America	POINT (-83.75963 38.64993)
648	North America	POINT (-79.98921 40.43252)
649	North America	POINT (-90.51060598 41.51967715)
650	North America	POINT (-90.51209915 41.51874897)
653	North America	POINT (-73.91917 40.79889)
654	North America	POINT (-75.9835 44.34742)
656	North America	POINT (-68.6888 44.294)
657	North America	POINT (-76.37152386 38.9905703)
658	North America	POINT (-90.18389 41.83778)
660	North America	POINT (-74.74 45)
661	North America	POINT (-118.27167 33.74944)
662	North America	POINT (-121.43056 39.55)
663	North America	POINT (-71.33938 41.50286)
664	North America	POINT (-116.17833 46.6025)
665	North America	POINT (-76.36972802 38.99184151)
666	North America	POINT (-93.26389 44.98528)
667	North America	POINT (-95.01742 29.70347)
668	North America	POINT (-96.82186 32.78022)
669	North America	POINT (-122.3455815 37.81996636)
670	North America	POINT (-75.73854 39.54079)
671	North America	POINT (-97.39528 27.81278)
672	North America	POINT (-80.86333 39.65917)
673	North America	POINT (-80.2674 40.6923)
674	North America	POINT (-92.10129 46.74913)
675	North America	POINT (-80.43222 40.62694)
676	North America	POINT (-85.74361 38.26444)
677	North America	POINT (-90.18306 38.61806)
678	North America	POINT (-105.73222 36.47611)
679	North America	POINT (-81.44778 39.40833)
680	North America	POINT (-79.41444 41.18806)
681	North America	POINT (-122.2047 37.6019)
683	North America	POINT (-89.93903 30.005)
684	North America	POINT (-75.5825 39.55833)
685	North America	POINT (-117.1583 32.6865)
686	North America	POINT (-93.94583 29.85389)
687	North America	POINT (-99.3825 34.47889)
688	North America	POINT (-80.33139 40.67917)
689	North America	POINT (-115.267 48.82622)
690	North America	POINT (-70.76616 43.09279)
691	North America	POINT (-91.80194 30.97694)
692	North America	POINT (-79.8615 40.1625)
693	North America	POINT (-91.74806 30.54694)
694	North America	POINT (-75.197 39.8925)
695	North America	POINT (-84.51931 39.09111)
696	North America	POINT (-91.2139 29.6957)
697	North America	POINT (-80.56167 40.61931)
698	North America	POINT (-84.43207 39.05849)
699	North America	POINT (-81.56611 39.27083)
700	North America	POINT (-89.54583 40.72)
701	North America	POINT (-81.5574 30.3858)
702	North America	POINT (-81.0988 32.08908)
703	North America	POINT (-90.467 38.798)
704	North America	POINT (-90.17889 38.88222)
705	North America	POINT (-82.64028 38.48389)
706	North America	POINT (-91.42139 39.93333)
707	North America	POINT (-80.6105631 40.37788517)
708	North America	POINT (-93.87167 29.97972)
709	North America	POINT (-122.43694 46.32917)
710	North America	POINT (-91.09556 40.81194)
711	North America	POINT (-82.45139 38.42444)
712	North America	POINT (-89.51583 37.29528)
713	North America	POINT (-82.14028 38.83639)
714	North America	POINT (-91.35720472 39.72035454)
715	North America	POINT (-83.78187 38.68464)
716	North America	POINT (-87.03393 37.90117)
717	North America	POINT (-71.06333 42.36889)
718	North America	POINT (-81.48503 31.11773)
719	North America	POINT (-84.61986 36.99047)
720	North America	POINT (-82.99722 38.7275)
721	North America	POINT (-83.51126921 41.66122326)
722	North America	POINT (-82.04139 39.01333)
723	North America	POINT (-95.93246 41.21296)
724	North America	POINT (-91.15417 33.28722)
725	North America	POINT (-90.17833 38.64444)
726	North America	POINT (-91.35149 30.72037)
727	North America	POINT (-75.06361 38.60806)
728	North America	POINT (-77.78194 39.27083)
729	North America	POINT (-88.52417 37.03389)
730	North America	POINT (-85.37011 38.72913)
731	Latin America/Caribbean	POINT (-68.93194 12.11111)
732	Europe	POINT (5.26444 60.52389)
733	Europe	POINT (11.09167 59.59278)
734	Europe	POINT (5.7483 58.9696)
735	Europe	POINT (9.67562597 59.05303976)
736	Latin America/Caribbean	POINT (-79.63569 9.03005)
737	Latin America/Caribbean	POINT (-79.9197 9.30984)
738	Asia	POINT (123.9665 10.32656)
739	Europe	POINT (18.6939 54.3564)
740	Europe	POINT (19.7275 52.52167)
741	Europe	POINT (21.09054 52.21381)
742	Europe	POINT (21.035 52.24194)
743	Europe	POINT (16.95972 51.15667)
744	Europe	POINT (-9.0387 38.7589)
745	Europe	POINT (-7.41889 37.2375)
746	Europe	POINT (37.44667 55.77722)
747	Europe	POINT (30.4924 59.85408)
748	Europe	POINT (49.14444 55.80611)
749	Europe	POINT (73.15972 61.22611)
750	Middle East	POINT (46.58278 24.61583)
751	Europe	POINT (19.60136 44.96594)
752	Asia	POINT (103.81415 1.26405)
753	Africa	POINT (28.0342 -26.1967)
754	Asia	POINT (128.74417 35.01589)
756	Asia	POINT (127.60289 34.93675)
757	Asia	POINT (127.74889 34.73497)
758	Asia	POINT (126.82328 36.94442)
759	Europe	POINT (-5.99028 37.41333)
760	Europe	POINT (-8.66051 42.28808)
761	Europe	POINT (11.785 58.05972)
762	Europe	POINT (11.84516 58.32509)
763	Europe	POINT (8.05086 46.29622)
764	Europe	POINT (7.16516 46.81301)
765	Asia	POINT (121.49597 25.04706)
766	Asia	POINT (120.45361 22.76444)
767	Africa	POINT (39.29976 -6.85917)
768	Asia	POINT (100.49681 13.76917)
769	Asia	POINT (100.519 13.68206)
770	Asia	POINT (100.5384741 13.66914937)
771	Asia	POINT (100.5395031 13.66011335)
772	Asia	POINT (100.47984 13.85433)
773	Middle East	POINT (28.9662 41.0227)
774	Middle East	POINT (38.663 38.9155)
775	Middle East	POINT (38.97439 37.899)
776	Europe	POINT (-2.70167 51.57444)
777	Europe	POINT (-2.66089 51.61769)
778	Europe	POINT (-3.06595 53.22874)
779	Europe	POINT (-2.9844 51.5842)
780	Europe	POINT (-4.47222 55.91333)
781	Europe	POINT (-4.22858 57.49883)
782	Latin America/Caribbean	POINT (-71.57604 10.57427)
783	Latin America/Caribbean	POINT (-62.89963383 8.27505521)
784	Asia	POINT (107.06583 20.96028)
785	Asia	POINT (106.66778 20.87528)
786	Asia	POINT (108.22672 16.07228)
787	Asia	POINT (105.91014 10.27717)
788	Asia	POINT (105.8204978 21.09238263)
789	Asia	POINT (106.74446 10.74499)
790	Asia	POINT (106.344 10.337)
791	Asia	POINT (108.22944 16.05031)
