# Supplementary material for: Global geo-hazard risk assessment of long-span bridges enhanced with InSAR availability
Source: Nat Commun. 2025 Oct 13;16:9048. doi: 10.1038/s41467-025-64260-x (PMC12518672; doi:10.1038/s41467-025-64260-x)
Supplement: Supplementary file 3 — Source Data [file 41467_2025_64260_MOESM3_ESM.zip › figSup1_ps_availability_by_segment_and_bridge_type.csv]

ID	SNT_availability_1sc	SNT_availability_2sc	SNT_availability_change_num	SNT_availability_1sc_labels	SNT_availability_2sc_labels	SNT_availability_change	Region	geometry
15	3	4	3	12 days 1 s/c	12 days 2 s/c	Lost 1 s/c	Asia	POINT (135.02 34.616)
18	3	1	1	12 days 1 s/c	6 days 1 s/c	Increased time	Asia	POINT (121.90636 30.06167)
19	4	2	1	12 days 2 s/c	6 days 2 s/c	Increased time	Europe	POINT (11.03611 55.34194)
20	4	2	1	12 days 2 s/c	6 days 2 s/c	Increased time	Middle East	POINT (29.51571 40.75515)
21	3	4	3	12 days 1 s/c	12 days 2 s/c	Lost 1 s/c	Asia	POINT (127.70481 34.89924)
22	3	1	1	12 days 1 s/c	6 days 1 s/c	Increased time	Asia	POINT (119.35761 32.2209)
23	3	1	1	12 days 1 s/c	6 days 1 s/c	Increased time	Asia	POINT (118.9401 32.178)
24	4	2	1	12 days 2 s/c	6 days 2 s/c	Increased time	Europe	POINT (-0.4502 53.7064)
25	4	2	1	12 days 2 s/c	6 days 2 s/c	Increased time	Middle East	POINT (29.1116 41.2029)
26	3	1	1	12 days 1 s/c	6 days 1 s/c	Increased time	Asia	POINT (120.26944 31.94531)
27	3	3	2	12 days 1 s/c	12 days 1 s/c	No change	Asia	POINT (114.07378 22.35133)
35	4	2	1	12 days 2 s/c	6 days 2 s/c	Increased time	Europe	POINT (6.83139 60.47944)
36	3	3	2	12 days 1 s/c	12 days 1 s/c	No change	North America	POINT (-74.04556 40.60639)
37	4	4	2	12 days 2 s/c	12 days 2 s/c	No change	North America	POINT (-122.47861 37.81972)
38	3	3	2	12 days 1 s/c	12 days 1 s/c	No change	Asia	POINT (114.5557622 30.63719495)
39	4	2	1	12 days 2 s/c	6 days 2 s/c	Increased time	Europe	POINT (17.93823 62.79742)
40	4	4	2	12 days 2 s/c	12 days 2 s/c	No change	Asia	POINT (98.6722 24.8388)
41	3	3	2	12 days 1 s/c	12 days 1 s/c	No change	Asia	POINT (109.5974 28.331)
42	3	3	2	12 days 1 s/c	12 days 1 s/c	No change	North America	POINT (-84.727 45.816)
43	3	4	3	12 days 1 s/c	12 days 2 s/c	Lost 1 s/c	Asia	POINT (129.3920822 35.51177694)
44	3	3	2	12 days 1 s/c	12 days 1 s/c	No change	Asia	POINT (107.18934 27.03041)
45	3	3	2	12 days 1 s/c	12 days 1 s/c	No change	Asia	POINT (113.48083 23.06861)
46	3	4	3	12 days 1 s/c	12 days 2 s/c	Lost 1 s/c	Asia	POINT (133.82528 34.36417)
47	4	2	1	12 days 2 s/c	6 days 2 s/c	Increased time	Middle East	POINT (29.062 41.0913)
48	3	4	3	12 days 1 s/c	12 days 2 s/c	Lost 1 s/c	Asia	POINT (105.62944 25.96111)
49	3	1	1	12 days 1 s/c	6 days 1 s/c	Increased time	Asia	POINT (119.87669 32.24661)
50	3	1	1	12 days 1 s/c	6 days 1 s/c	Increased time	Asia	POINT (118.39206 31.61011)
51	4	2	1	12 days 2 s/c	6 days 2 s/c	Increased time	Middle East	POINT (29.03444 41.04528)
52	3	3	2	12 days 1 s/c	12 days 1 s/c	No change	North America	POINT (-73.95248 40.85159)
53	3	4	3	12 days 1 s/c	12 days 2 s/c	Lost 1 s/c	Asia	POINT (132.9848454 34.11563575)
54	3	4	3	12 days 1 s/c	12 days 2 s/c	Lost 1 s/c	Asia	POINT (133.0009216 34.12171865)
55	4	2	1	12 days 2 s/c	6 days 2 s/c	Increased time	Europe	POINT (-9.17702 38.69007)
56	4	2	1	12 days 2 s/c	6 days 2 s/c	Increased time	Europe	POINT (-3.40417 56.00083)
57	3	4	3	12 days 1 s/c	12 days 2 s/c	Lost 1 s/c	Asia	POINT (133.81835 34.38539)
58	4	2	1	12 days 2 s/c	6 days 2 s/c	Increased time	Europe	POINT (-2.63833 51.60889)
59	3	3	2	12 days 1 s/c	12 days 1 s/c	No change	Asia	POINT (111.39154 30.5696)
60	3	4	3	12 days 1 s/c	12 days 2 s/c	Lost 1 s/c	Asia	POINT (133.80607 34.43057)
61	3	3	2	12 days 1 s/c	12 days 1 s/c	No change	Asia	POINT (111.0465 30.8285)
62	3	3	2	12 days 1 s/c	12 days 1 s/c	No change	Asia	POINT (110.39509 30.62123)
63	3	3	2	12 days 1 s/c	12 days 1 s/c	No change	Asia	POINT (113.61083 22.78861)
64	3	4	3	12 days 1 s/c	12 days 2 s/c	Lost 1 s/c	Asia	POINT (134.65139 34.23861)
65	3	3	2	12 days 1 s/c	12 days 1 s/c	No change	Asia	POINT (110.2591 29.1158)
66	4	4	2	12 days 2 s/c	12 days 2 s/c	No change	North America	POINT (-122.5519857 47.26813242)
67	4	4	2	12 days 2 s/c	12 days 2 s/c	No change	North America	POINT (-122.550302 47.2689833)
68	4	2	1	12 days 2 s/c	6 days 2 s/c	Increased time	Europe	POINT (5.2142 60.3961)
69	3	3	2	12 days 1 s/c	12 days 1 s/c	No change	Asia	POINT (114.2765087 30.53418427)
70	3	4	3	12 days 1 s/c	12 days 2 s/c	Lost 1 s/c	Asia	POINT (127.50417 34.62861)
71	3	3	2	12 days 1 s/c	12 days 1 s/c	No change	Asia	POINT (111.27306 30.71444)
72	3	4	3	12 days 1 s/c	12 days 2 s/c	Lost 1 s/c	Asia	POINT (104.94569 28.78369)
73	3	3	2	12 days 1 s/c	12 days 1 s/c	No change	Asia	POINT (107.28131 29.71431)
74	3	4	3	12 days 1 s/c	12 days 2 s/c	Lost 1 s/c	Asia	POINT (133.18028 34.35694)
75	3	4	3	12 days 1 s/c	12 days 2 s/c	Lost 1 s/c	Asia	POINT (132.67939 34.20622)
76	0	3	5	No SNT availability	12 days 1 s/c	Availability lost completely	Asia	POINT (80.2248 50.4101)
77	4	2	1	12 days 2 s/c	6 days 2 s/c	Increased time	North America	POINT (-122.2267443 38.06124186)
78	3	4	3	12 days 1 s/c	12 days 2 s/c	Lost 1 s/c	Asia	POINT (140.95194 42.35278)
79	3	4	3	12 days 1 s/c	12 days 2 s/c	Lost 1 s/c	Latin America/Caribbean	POINT (-63.59811 8.14442)
80	3	4	3	12 days 1 s/c	12 days 2 s/c	Lost 1 s/c	Asia	POINT (130.95869 33.96172)
81	4	2	1	12 days 2 s/c	6 days 2 s/c	Increased time	North America	POINT (-122.3779461 37.79827142)
82	3	3	2	12 days 1 s/c	12 days 1 s/c	No change	North America	POINT (-73.83056 40.80083)
83	4	2	1	12 days 2 s/c	6 days 2 s/c	Increased time	Europe	POINT (5.40278 59.7475)
84	4	3	4	12 days 2 s/c	12 days 1 s/c	Increased s/c availability	North America	POINT (-71.29083 46.745)
85	3	3	2	12 days 1 s/c	12 days 1 s/c	No change	North America	POINT (-75.52108878 39.6890621)
86	3	3	2	12 days 1 s/c	12 days 1 s/c	No change	North America	POINT (-75.51988121 39.6900839)
87	3	3	2	12 days 1 s/c	12 days 1 s/c	No change	Asia	POINT (118.06847 24.49708)
88	3	4	3	12 days 1 s/c	12 days 2 s/c	Lost 1 s/c	Asia	POINT (105.323 25.898)
89	3	4	3	12 days 1 s/c	12 days 2 s/c	Lost 1 s/c	Asia	POINT (104.58675 26.32311)
90	4	2	1	12 days 2 s/c	6 days 2 s/c	Increased time	Europe	POINT (7.77889 62.97028)
91	3	4	3	12 days 1 s/c	12 days 2 s/c	Lost 1 s/c	Asia	POINT (106.77256 29.61131)
92	3	3	2	12 days 1 s/c	12 days 1 s/c	No change	North America	POINT (-75.13 39.905)
93	4	2	1	12 days 2 s/c	6 days 2 s/c	Increased time	Europe	POINT (0.46083 49.47641)
94	4	2	1	12 days 2 s/c	6 days 2 s/c	Increased time	Europe	POINT (9.74914 55.51864)
95	3	4	3	12 days 1 s/c	12 days 2 s/c	Lost 1 s/c	Asia	POINT (133.0114943 34.1257015)
96	3	4	3	12 days 1 s/c	12 days 2 s/c	Lost 1 s/c	Asia	POINT (106.5282355 29.52299479)
97	3	4	3	12 days 1 s/c	12 days 2 s/c	Lost 1 s/c	Asia	POINT (106.25751 29.29743)
98	4	2	1	12 days 2 s/c	6 days 2 s/c	Increased time	Europe	POINT (5.5353 60.425)
99	3	3	2	12 days 1 s/c	12 days 1 s/c	No change	Asia	POINT (108.40478 30.82589)
100	4	2	1	12 days 2 s/c	6 days 2 s/c	Increased time	Europe	POINT (5.37694 59.73694)
101	3	4	3	12 days 1 s/c	12 days 2 s/c	Lost 1 s/c	Asia	POINT (139.76361 35.63639)
102	3	3	2	12 days 1 s/c	12 days 1 s/c	No change	North America	POINT (-83.074 42.312)
103	3	4	3	12 days 1 s/c	12 days 2 s/c	Lost 1 s/c	Asia	POINT (133.07417 34.19361)
104	3	3	2	12 days 1 s/c	12 days 1 s/c	No change	Asia	POINT (108.04911 30.30183)
105	3	3	2	12 days 1 s/c	12 days 1 s/c	No change	North America	POINT (-73.79333 40.80167)
106	3	4	3	12 days 1 s/c	12 days 2 s/c	Lost 1 s/c	Asia	POINT (132.76858 34.17642)
107	3	4	3	12 days 1 s/c	12 days 2 s/c	Lost 1 s/c	Asia	POINT (105.06841 26.65564)
108	4	4	2	12 days 2 s/c	12 days 2 s/c	No change	Asia	POINT (103.26579 35.84513)
109	3	3	2	12 days 1 s/c	12 days 1 s/c	No change	North America	POINT (-75.134 39.953)
110	4	2	1	12 days 2 s/c	6 days 2 s/c	Increased time	Europe	POINT (17.24083 68.37083)
111	4	2	1	12 days 2 s/c	6 days 2 s/c	Increased time	Europe	POINT (23.9508 70.5134)
112	4	2	1	12 days 2 s/c	6 days 2 s/c	Increased time	Europe	POINT (5.39639 61.374)
113	3	4	3	12 days 1 s/c	12 days 2 s/c	Lost 1 s/c	Africa	POINT (13.43419 -5.82539)
114	4	2	1	12 days 2 s/c	6 days 2 s/c	Increased time	Europe	POINT (6.22639 51.82911)
115	4	4	2	12 days 2 s/c	12 days 2 s/c	No change	Asia	POINT (91.3756 29.6794)
116	3	4	3	12 days 1 s/c	12 days 2 s/c	Lost 1 s/c	Asia	POINT (129.12864 35.14633)
117	3	4	3	12 days 1 s/c	12 days 2 s/c	Lost 1 s/c	Asia	POINT (106.57721 29.58887)
118	3	1	1	12 days 1 s/c	6 days 1 s/c	Increased time	Asia	POINT (121.47583 31.19056)
119	3	3	2	12 days 1 s/c	12 days 1 s/c	No change	North America	POINT (-81.08333 38.06833)
120	3	4	3	12 days 1 s/c	12 days 2 s/c	Lost 1 s/c	Asia	POINT (105.87972 28.89218)
121	3	3	2	12 days 1 s/c	12 days 1 s/c	No change	North America	POINT (-74.14196 40.64204)
122	4	4	2	12 days 2 s/c	12 days 2 s/c	No change	Oceania	POINT (151.21056 -33.85222)
123	3	3	2	12 days 1 s/c	12 days 1 s/c	No change	Asia	POINT (109.90211 31.06306)
124	3	1	1	12 days 1 s/c	6 days 1 s/c	Increased time	Asia	POINT (121.65114 29.91336)
125	3	3	2	12 days 1 s/c	12 days 1 s/c	No change	Asia	POINT (112.40217 23.12469)
126	3	4	3	12 days 1 s/c	12 days 2 s/c	Lost 1 s/c	Asia	POINT (105.255 25.95)
127	3	3	2	12 days 1 s/c	12 days 1 s/c	No change	Asia	POINT (110.19659 30.62585)
128	3	3	2	12 days 1 s/c	12 days 1 s/c	No change	Asia	POINT (113.32172 23.05278)
129	3	3	2	12 days 1 s/c	12 days 1 s/c	No change	Asia	POINT (108.41928 30.75961)
130	3	4	3	12 days 1 s/c	12 days 2 s/c	Lost 1 s/c	Asia	POINT (106.54794 29.54322)
131	4	2	1	12 days 2 s/c	6 days 2 s/c	Increased time	Europe	POINT (14.56667 45.24444)
132	4	4	2	12 days 2 s/c	12 days 2 s/c	No change	Asia	POINT (103.58797 24.11388)
133	3	3	2	12 days 1 s/c	12 days 1 s/c	No change	Asia	POINT (112.95783 27.89)
134	3	3	2	12 days 1 s/c	12 days 1 s/c	No change	Asia	POINT (109.88969 31.11353)
135	3	3	2	12 days 1 s/c	12 days 1 s/c	No change	Asia	POINT (113.45881 22.15592)
136	4	4	2	12 days 2 s/c	12 days 2 s/c	No change	North America	POINT (-122.6825 45.53771)
137	3	4	3	12 days 1 s/c	12 days 2 s/c	Lost 1 s/c	Asia	POINT (132.927 34.45742)
138	0	3	5	No SNT availability	12 days 1 s/c	Availability lost completely	Europe	POINT (82.96244 54.97497)
139	3	3	2	12 days 1 s/c	12 days 1 s/c	No change	Asia	POINT (112.30194 29.06194)
140	4	4	2	12 days 2 s/c	12 days 2 s/c	No change	North America	POINT (-122.8127 49.22103)
141	3	4	3	12 days 1 s/c	12 days 2 s/c	Lost 1 s/c	Asia	POINT (105.73228 32.30114)
142	4	2	1	12 days 2 s/c	6 days 2 s/c	Increased time	Europe	POINT (14.1835 49.50439)
143	3	3	2	12 days 1 s/c	12 days 1 s/c	No change	Asia	POINT (113.26889 23.06011)
144	3	3	2	12 days 1 s/c	12 days 1 s/c	No change	Asia	POINT (108.41653 30.76978)
145	3	4	3	12 days 1 s/c	12 days 2 s/c	Lost 1 s/c	Asia	POINT (105.241 27.023)
146	3	4	3	12 days 1 s/c	12 days 2 s/c	Lost 1 s/c	Asia	POINT (106.1631 26.7029)
147	4	4	2	12 days 2 s/c	12 days 2 s/c	No change	Latin America/Caribbean	POINT (-79.565 8.94306)
148	3	3	2	12 days 1 s/c	12 days 1 s/c	No change	Asia	POINT (109.22658 30.19425)
149	3	3	2	12 days 1 s/c	12 days 1 s/c	No change	Asia	POINT (117.95108 30.32967)
150	3	1	1	12 days 1 s/c	6 days 1 s/c	Increased time	Asia	POINT (118.63097 31.95983)
151	4	4	2	12 days 2 s/c	12 days 2 s/c	No change	North America	POINT (-72.56056 46.30667)
152	3	1	1	12 days 1 s/c	6 days 1 s/c	Increased time	Asia	POINT (108.29189 22.80356)
153	4	2	1	12 days 2 s/c	6 days 2 s/c	Increased time	Europe	POINT (-2.7377 53.3466)
154	3	3	2	12 days 1 s/c	12 days 1 s/c	No change	Asia	POINT (107.37074 27.29903)
155	3	4	3	12 days 1 s/c	12 days 2 s/c	Lost 1 s/c	Africa	POINT (32.34306 -19.96306)
156	3	4	3	12 days 1 s/c	12 days 2 s/c	Lost 1 s/c	North America	POINT (-111.15697 33.67389)
157	3	4	3	12 days 1 s/c	12 days 2 s/c	Lost 1 s/c	North America	POINT (-114.74139 36.0125)
158	3	4	3	12 days 1 s/c	12 days 2 s/c	Lost 1 s/c	North America	POINT (-111.4834 36.9356)
159	3	1	1	12 days 1 s/c	6 days 1 s/c	Increased time	Asia	POINT (108.48503 22.76425)
160	3	3	2	12 days 1 s/c	12 days 1 s/c	No change	Asia	POINT (118.82456 29.66781)
161	4	2	1	12 days 2 s/c	6 days 2 s/c	Increased time	Europe	POINT (18.95752 46.90315)
162	3	3	2	12 days 1 s/c	12 days 1 s/c	No change	North America	POINT (-79.04445 43.15306)
163	4	4	2	12 days 2 s/c	12 days 2 s/c	No change	Oceania	POINT (151.14789 -33.84217)
164	3	4	3	12 days 1 s/c	12 days 2 s/c	Lost 1 s/c	Asia	POINT (135.46303 34.62583)
165	4	2	1	12 days 2 s/c	6 days 2 s/c	Increased time	North America	POINT (-114.4537 42.6)
166	4	2	1	12 days 2 s/c	6 days 2 s/c	Increased time	Europe	POINT (4.5425 51.90389)
167	4	4	2	12 days 2 s/c	12 days 2 s/c	No change	Asia	POINT (101.67642 2.9135)
168	3	3	2	12 days 1 s/c	12 days 1 s/c	No change	Asia	POINT (113.11781 22.97753)
169	3	1	1	12 days 1 s/c	6 days 1 s/c	Increased time	Asia	POINT (108.36783 22.78583)
170	4	4	2	12 days 2 s/c	12 days 2 s/c	No change	Middle East	POINT (50.48992 31.64139)
171	4	2	1	12 days 2 s/c	6 days 2 s/c	Increased time	Europe	POINT (22.026 37.2965)
172	4	3	4	12 days 2 s/c	12 days 1 s/c	Increased s/c availability	North America	POINT (-71.28778 46.74611)
173	4	2	1	12 days 2 s/c	6 days 2 s/c	Increased time	Europe	POINT (-3.38873 56.00042)
174	3	4	3	12 days 1 s/c	12 days 2 s/c	Lost 1 s/c	Asia	POINT (135.43763 34.64407)
175	3	3	2	12 days 1 s/c	12 days 1 s/c	No change	North America	POINT (-75.36833 39.82556)
176	3	3	2	12 days 1 s/c	12 days 1 s/c	No change	North America	POINT (-90.05740794 29.93758904)
177	3	3	2	12 days 1 s/c	12 days 1 s/c	No change	North America	POINT (-90.05688377 29.93898239)
178	4	4	2	12 days 2 s/c	12 days 2 s/c	No change	Asia	POINT (88.3469 22.5851)
179	3	3	2	12 days 1 s/c	12 days 1 s/c	No change	North America	POINT (-90.6725 30.04583)
180	3	4	3	12 days 1 s/c	12 days 2 s/c	Lost 1 s/c	Asia	POINT (139.82722 35.61139)
181	4	4	2	12 days 2 s/c	12 days 2 s/c	No change	North America	POINT (-66.68079 48.01126)
182	4	4	2	12 days 2 s/c	12 days 2 s/c	No change	North America	POINT (-123.86291 46.21725)
183	3	3	2	12 days 1 s/c	12 days 1 s/c	No change	North America	POINT (-91.1965 30.4395)
184	4	3	4	12 days 2 s/c	12 days 1 s/c	Increased s/c availability	North America	POINT (-73.89111 41.07)
185	4	4	2	12 days 2 s/c	12 days 2 s/c	No change	North America	POINT (-122.96183 46.10467)
186	3	3	2	12 days 1 s/c	12 days 1 s/c	No change	North America	POINT (-73.95444 40.75694)
187	4	2	1	12 days 2 s/c	6 days 2 s/c	Increased time	North America	POINT (-122.2248071 38.06165825)
188	4	4	2	12 days 2 s/c	12 days 2 s/c	No change	North America	POINT (-123.02628 49.2953)
189	4	2	1	12 days 2 s/c	6 days 2 s/c	Increased time	Africa	POINT (32.33389 30.65694)
190	4	4	2	12 days 2 s/c	12 days 2 s/c	No change	North America	POINT (-73.535 45.52083)
191	3	3	2	12 days 1 s/c	12 days 1 s/c	No change	North America	POINT (-81.6266 30.315)
192	4	4	2	12 days 2 s/c	12 days 2 s/c	No change	North America	POINT (-122.4338 37.9347)
193	4	3	4	12 days 2 s/c	12 days 1 s/c	Increased s/c availability	North America	POINT (-73.99539605 41.52000331)
194	4	3	4	12 days 2 s/c	12 days 1 s/c	Increased s/c availability	North America	POINT (-73.99623 41.51934)
195	4	2	1	12 days 2 s/c	6 days 2 s/c	Increased time	Europe	POINT (5.1032 59.9965)
196	4	2	1	12 days 2 s/c	6 days 2 s/c	Increased time	Europe	POINT (12.9335 66.0214)
197	3	3	2	12 days 1 s/c	12 days 1 s/c	No change	North America	POINT (-90.17944 38.63111)
198	3	3	2	12 days 1 s/c	12 days 1 s/c	No change	Oceania	POINT (153.0357 -27.46375)
199	3	3	2	12 days 1 s/c	12 days 1 s/c	No change	North America	POINT (-89.61306 36.115)
200	3	3	2	12 days 1 s/c	12 days 1 s/c	No change	North America	POINT (-82.1475 38.83444)
201	3	3	2	12 days 1 s/c	12 days 1 s/c	No change	North America	POINT (-81.75694 38.93639)
202	3	3	2	12 days 1 s/c	12 days 1 s/c	No change	North America	POINT (-81.21417 39.38778)
203	3	3	2	12 days 1 s/c	12 days 1 s/c	No change	North America	POINT (-83.0177 38.7279)
204	3	3	2	12 days 1 s/c	12 days 1 s/c	No change	North America	POINT (-82.42350103 42.99886039)
205	3	3	2	12 days 1 s/c	12 days 1 s/c	No change	North America	POINT (-82.42374018 42.99826851)
206	3	3	2	12 days 1 s/c	12 days 1 s/c	No change	North America	POINT (-90.90833 32.31528)
207	4	2	1	12 days 2 s/c	6 days 2 s/c	Increased time	North America	POINT (-121.0387 38.9224)
208	4	2	1	12 days 2 s/c	6 days 2 s/c	Increased time	Europe	POINT (20.44833 44.81472)
209	3	3	2	12 days 1 s/c	12 days 1 s/c	No change	Oceania	POINT (153.1012201 -27.44426292)
210	3	3	2	12 days 1 s/c	12 days 1 s/c	No change	Oceania	POINT (153.10041 -27.44452)
211	4	2	1	12 days 2 s/c	6 days 2 s/c	Increased time	Europe	POINT (8.05556 58.16111)
212	3	3	2	12 days 1 s/c	12 days 1 s/c	No change	North America	POINT (-91.1975 30.50694)
213	3	3	2	12 days 1 s/c	12 days 1 s/c	No change	North America	POINT (-91.41917 31.55917)
214	3	3	2	12 days 1 s/c	12 days 1 s/c	No change	North America	POINT (-91.41983363 31.55856018)
215	3	3	2	12 days 1 s/c	12 days 1 s/c	No change	North America	POINT (-95.65167 40.39917)
216	3	3	2	12 days 1 s/c	12 days 1 s/c	No change	North America	POINT (-91.42056 39.93139)
218	3	3	2	12 days 1 s/c	12 days 1 s/c	No change	North America	POINT (-84.52291 39.09087)
219	3	3	2	12 days 1 s/c	12 days 1 s/c	No change	North America	POINT (-90.16889 29.94417)
220	3	3	2	12 days 1 s/c	12 days 1 s/c	No change	North America	POINT (-90.91222 30.09806)
222	4	2	1	12 days 2 s/c	6 days 2 s/c	Increased time	Europe	POINT (-5.74016 57.27937)
223	3	4	3	12 days 1 s/c	12 days 2 s/c	Lost 1 s/c	North America	POINT (-63.74583 46.21528)
224	3	3	2	12 days 1 s/c	12 days 1 s/c	No change	North America	POINT (-90.58806 34.49667)
225	0	3	5	No SNT availability	12 days 1 s/c	Availability lost completely	Asia	POINT (129.438 33.3531)
226	3	3	2	12 days 1 s/c	12 days 1 s/c	No change	North America	POINT (-76.5253 39.2192)
227	3	4	3	12 days 1 s/c	12 days 2 s/c	Lost 1 s/c	Asia	POINT (132.18529 33.95833)
228	3	4	3	12 days 1 s/c	12 days 2 s/c	Lost 1 s/c	Asia	POINT (130.45885 32.611)
230	3	4	3	12 days 1 s/c	12 days 2 s/c	Lost 1 s/c	Asia	POINT (130.17385 32.10615)
231	3	3	2	12 days 1 s/c	12 days 1 s/c	No change	North America	POINT (-84.5012 39.096)
232	3	3	2	12 days 1 s/c	12 days 1 s/c	No change	North America	POINT (-90.65611 42.49167)
233	3	4	3	12 days 1 s/c	12 days 2 s/c	Lost 1 s/c	North America	POINT (-71.1657 41.70656)
234	3	4	3	12 days 1 s/c	12 days 2 s/c	Lost 1 s/c	Asia	POINT (132.68424 34.18475)
235	3	3	2	12 days 1 s/c	12 days 1 s/c	No change	North America	POINT (-88.13139 37.69111)
236	3	3	2	12 days 1 s/c	12 days 1 s/c	No change	North America	POINT (-86.74381 37.90341)
237	3	3	2	12 days 1 s/c	12 days 1 s/c	No change	North America	POINT (-89.21167 37.02306)
238	3	4	3	12 days 1 s/c	12 days 2 s/c	Lost 1 s/c	Asia	POINT (133.81246 34.39386)
239	4	3	4	12 days 2 s/c	12 days 1 s/c	Increased s/c availability	North America	POINT (-73.94625 41.9776)
240	3	3	2	12 days 1 s/c	12 days 1 s/c	No change	North America	POINT (-79.96306 32.89111)
241	3	3	2	12 days 1 s/c	12 days 1 s/c	No change	North America	POINT (-81.04167 37.76833)
242	3	3	2	12 days 1 s/c	12 days 1 s/c	No change	North America	POINT (-80.2825 40.6965)
243	3	3	2	12 days 1 s/c	12 days 1 s/c	No change	North America	POINT (-82.88577 38.75288)
244	4	4	2	12 days 2 s/c	12 days 2 s/c	No change	North America	POINT (-123.01583 38.715)
245	3	3	2	12 days 1 s/c	12 days 1 s/c	No change	North America	POINT (-80.18778 40.53306)
246	3	3	2	12 days 1 s/c	12 days 1 s/c	No change	North America	POINT (-75.06676 39.98595)
247	3	3	2	12 days 1 s/c	12 days 1 s/c	No change	North America	POINT (-86.19714 38.01709)
248	0	3	5	No SNT availability	12 days 1 s/c	Availability lost completely	Europe	POINT (131.90833 43.06306)
249	3	1	1	12 days 1 s/c	6 days 1 s/c	Increased time	Asia	POINT (121.00222 31.78944)
250	3	3	2	12 days 1 s/c	12 days 1 s/c	No change	Asia	POINT (114.11894 22.32575)
251	3	3	2	12 days 1 s/c	12 days 1 s/c	No change	Asia	POINT (115.07444 30.26071)
252	3	4	3	12 days 1 s/c	12 days 2 s/c	Lost 1 s/c	Asia	POINT (133.06153 34.25947)
253	4	2	1	12 days 2 s/c	6 days 2 s/c	Increased time	Europe	POINT (0.27444 49.43583)
254	3	1	1	12 days 1 s/c	6 days 1 s/c	Increased time	Asia	POINT (115.90844 29.72231)
255	3	3	2	12 days 1 s/c	12 days 1 s/c	No change	Asia	POINT (113.22243 29.54434)
256	3	4	3	12 days 1 s/c	12 days 2 s/c	Lost 1 s/c	Asia	POINT (126.56667 37.41389)
257	3	4	3	12 days 1 s/c	12 days 2 s/c	Lost 1 s/c	Asia	POINT (106.13699 26.84808)
258	3	3	2	12 days 1 s/c	12 days 1 s/c	No change	Asia	POINT (117.94942 24.45625)
259	0	3	5	No SNT availability	12 days 1 s/c	Availability lost completely	Europe	POINT (131.89606 43.10902)
261	3	1	1	12 days 1 s/c	6 days 1 s/c	Increased time	Asia	POINT (121.74431 31.43481)
262	3	4	3	12 days 1 s/c	12 days 2 s/c	Lost 1 s/c	Asia	POINT (104.6755 26.3866)
263	3	1	1	12 days 1 s/c	6 days 1 s/c	Increased time	Asia	POINT (121.47694 31.05278)
264	3	3	2	12 days 1 s/c	12 days 1 s/c	No change	Asia	POINT (113.06908 22.78114)
265	3	1	1	12 days 1 s/c	6 days 1 s/c	Increased time	Asia	POINT (121.809 29.6239)
266	3	3	2	12 days 1 s/c	12 days 1 s/c	No change	Asia	POINT (119.53697 26.09917)
267	3	3	2	12 days 1 s/c	12 days 1 s/c	No change	Asia	POINT (107.71204 29.86607)
268	3	1	1	12 days 1 s/c	6 days 1 s/c	Increased time	Asia	POINT (118.64 31.97)
269	3	1	1	12 days 1 s/c	6 days 1 s/c	Increased time	Asia	POINT (116.7906414 30.10037541)
270	3	4	3	12 days 1 s/c	12 days 2 s/c	Lost 1 s/c	Asia	POINT (124.36944 40.03556)
271	3	3	2	12 days 1 s/c	12 days 1 s/c	No change	Asia	POINT (117.96619 31.08344)
272	3	1	1	12 days 1 s/c	6 days 1 s/c	Increased time	Asia	POINT (118.83617 32.16261)
273	3	1	1	12 days 1 s/c	6 days 1 s/c	Increased time	Asia	POINT (121.80461 30.06056)
274	3	3	2	12 days 1 s/c	12 days 1 s/c	No change	Asia	POINT (114.23622 30.49022)
275	3	3	2	12 days 1 s/c	12 days 1 s/c	No change	Asia	POINT (114.34194 30.62764)
276	3	4	3	12 days 1 s/c	12 days 2 s/c	Lost 1 s/c	Asia	POINT (105.88422 29.04386)
277	3	3	2	12 days 1 s/c	12 days 1 s/c	No change	Asia	POINT (119.47153 25.98775)
278	3	1	1	12 days 1 s/c	6 days 1 s/c	Increased time	Asia	POINT (121.5415 31.25678)
279	3	1	1	12 days 1 s/c	6 days 1 s/c	Increased time	Asia	POINT (121.46467 31.12933)
280	3	4	3	12 days 1 s/c	12 days 2 s/c	Lost 1 s/c	Asia	POINT (136.86033 35.05347)
281	3	1	1	12 days 1 s/c	6 days 1 s/c	Increased time	Asia	POINT (121.96333 30.09778)
282	3	3	2	12 days 1 s/c	12 days 1 s/c	No change	Asia	POINT (117.249418 30.57222792)
283	3	3	2	12 days 1 s/c	12 days 1 s/c	No change	Asia	POINT (114.83292 30.53267)
284	4	2	1	12 days 2 s/c	6 days 2 s/c	Increased time	Europe	POINT (21.77278 38.32139)
285	4	4	2	12 days 2 s/c	12 days 2 s/c	No change	Asia	POINT (105.80864 10.03165)
286	3	4	3	12 days 1 s/c	12 days 2 s/c	Lost 1 s/c	Asia	POINT (129.0643 35.1043)
287	4	2	1	12 days 2 s/c	6 days 2 s/c	Increased time	Europe	POINT (-6.26556 36.52317)
288	4	2	1	12 days 2 s/c	6 days 2 s/c	Increased time	Europe	POINT (11.07561 63.84328)
289	4	4	2	12 days 2 s/c	12 days 2 s/c	No change	Latin America/Caribbean	POINT (-105.76278 23.53417)
290	3	4	3	12 days 1 s/c	12 days 2 s/c	Lost 1 s/c	Asia	POINT (105.54828 28.89517)
291	3	3	2	12 days 1 s/c	12 days 1 s/c	No change	Asia	POINT (116.65997 23.34392)
292	3	4	3	12 days 1 s/c	12 days 2 s/c	Lost 1 s/c	Asia	POINT (139.69919 35.47203)
293	3	3	2	12 days 1 s/c	12 days 1 s/c	No change	Asia	POINT (117.07136 30.49906)
294	3	3	2	12 days 1 s/c	12 days 1 s/c	No change	Asia	POINT (114.40047 30.65717)
295	3	3	2	12 days 1 s/c	12 days 1 s/c	No change	Asia	POINT (112.21628 30.30884)
296	4	4	2	12 days 2 s/c	12 days 2 s/c	No change	Asia	POINT (100.53839 13.63319)
297	4	4	2	12 days 2 s/c	12 days 2 s/c	No change	Asia	POINT (104.02261 1.53186)
298	3	4	3	12 days 1 s/c	12 days 2 s/c	Lost 1 s/c	Asia	POINT (126.35575 34.786266)
299	3	4	3	12 days 1 s/c	12 days 2 s/c	Lost 1 s/c	Asia	POINT (127.73525 34.59792)
300	4	4	2	12 days 2 s/c	12 days 2 s/c	No change	Middle East	POINT (45.67212 39.83809)
301	3	3	2	12 days 1 s/c	12 days 1 s/c	No change	Oceania	POINT (153.01306 -27.46938)
302	4	2	1	12 days 2 s/c	6 days 2 s/c	Increased time	Europe	POINT (5.6973 50.8462)
303	3	3	2	12 days 1 s/c	12 days 1 s/c	No change	Latin America/Caribbean	POINT (-54.60111 -25.50958)
304	3	3	2	12 days 1 s/c	12 days 1 s/c	No change	Latin America/Caribbean	POINT (-47.82944 -15.82361)
305	4	2	1	12 days 2 s/c	6 days 2 s/c	Increased time	Europe	POINT (17.12806 48.1375)
306	4	4	2	12 days 2 s/c	12 days 2 s/c	No change	North America	POINT (-65.48111 47.02889)
307	4	4	2	12 days 2 s/c	12 days 2 s/c	No change	North America	POINT (-60.49244 46.23412)
308	4	2	1	12 days 2 s/c	6 days 2 s/c	Increased time	Europe	POINT (14.43615 50.11225)
309	4	2	1	12 days 2 s/c	6 days 2 s/c	Increased time	Europe	POINT (7.59 47.59153)
310	4	2	1	12 days 2 s/c	6 days 2 s/c	Increased time	Europe	POINT (2.3317 44.1233)
311	4	2	1	12 days 2 s/c	6 days 2 s/c	Increased time	Middle East	POINT (44.8082 41.6929)
312	4	2	1	12 days 2 s/c	6 days 2 s/c	Increased time	Europe	POINT (6.96556 50.94139)
313	4	2	1	12 days 2 s/c	6 days 2 s/c	Increased time	Europe	POINT (9.6829 54.29359)
314	4	2	1	12 days 2 s/c	6 days 2 s/c	Increased time	Europe	POINT (6.97389 50.91722)
315	3	4	3	12 days 1 s/c	12 days 2 s/c	Lost 1 s/c	Oceania	POINT (144.89806 -37.82944)
316	3	4	3	12 days 1 s/c	12 days 2 s/c	Lost 1 s/c	Oceania	POINT (146.91417 -41.21694)
317	3	3	2	12 days 1 s/c	12 days 1 s/c	No change	Oceania	POINT (153.02098 -27.49778)
318	3	3	2	12 days 1 s/c	12 days 1 s/c	No change	Oceania	POINT (152.97419 -27.50583)
319	4	4	2	12 days 2 s/c	12 days 2 s/c	No change	Oceania	POINT (151.18583 -33.86944)
320	4	4	2	12 days 2 s/c	12 days 2 s/c	No change	Asia	POINT (91.85322847 22.3253698)
321	4	2	1	12 days 2 s/c	6 days 2 s/c	Increased time	Europe	POINT (30.53583 50.49056)
322	4	2	1	12 days 2 s/c	6 days 2 s/c	Increased time	Europe	POINT (30.58814 50.39481)
323	4	2	1	12 days 2 s/c	6 days 2 s/c	Increased time	Europe	POINT (5.64349 50.67407)
324	4	2	1	12 days 2 s/c	6 days 2 s/c	Increased time	Europe	POINT (20.42667 44.795)
325	4	2	1	12 days 2 s/c	6 days 2 s/c	Increased time	Europe	POINT (20.43611 44.79944)
326	0	3	5	No SNT availability	12 days 1 s/c	Availability lost completely	Latin America/Caribbean	POINT (-43.23083 -22.86583)
327	3	1	1	12 days 1 s/c	6 days 1 s/c	Increased time	Latin America/Caribbean	POINT (-46.69924 -23.61275)
328	3	3	2	12 days 1 s/c	12 days 1 s/c	No change	Latin America/Caribbean	POINT (-35.2025 -5.75639)
329	3	3	2	12 days 1 s/c	12 days 1 s/c	No change	Latin America/Caribbean	POINT (-60.07944 -3.12194)
330	3	1	1	12 days 1 s/c	6 days 1 s/c	Increased time	Latin America/Caribbean	POINT (-58.24869 -33.10056)
331	3	3	2	12 days 1 s/c	12 days 1 s/c	No change	Latin America/Caribbean	POINT (-54.56157 -25.58893)
333	3	1	1	12 days 1 s/c	6 days 1 s/c	Increased time	Latin America/Caribbean	POINT (-58.1 -32.26472)
334	4	4	2	12 days 2 s/c	12 days 2 s/c	No change	Oceania	POINT (151.25389 -33.43306)
335	3	4	3	12 days 1 s/c	12 days 2 s/c	Lost 1 s/c	Oceania	POINT (144.93212 -37.81948)
336	3	3	2	12 days 1 s/c	12 days 1 s/c	No change	Oceania	POINT (153.0291 -27.48056)
337	3	3	2	12 days 1 s/c	12 days 1 s/c	No change	Oceania	POINT (153.02102 -27.47248)
338	4	2	1	12 days 2 s/c	6 days 2 s/c	Increased time	Europe	POINT (16.41 48.22833)
339	4	2	1	12 days 2 s/c	6 days 2 s/c	Increased time	Europe	POINT (11.40194 47.20222)
340	4	2	1	12 days 2 s/c	6 days 2 s/c	Increased time	Europe	POINT (4.42139 50.91333)
341	4	2	1	12 days 2 s/c	6 days 2 s/c	Increased time	Europe	POINT (20.441 44.803)
342	0	3	5	No SNT availability	12 days 1 s/c	Availability lost completely	Latin America/Caribbean	POINT (-43.15333 -22.87111)
343	3	3	2	12 days 1 s/c	12 days 1 s/c	No change	Latin America/Caribbean	POINT (-40.2846 -20.3201)
344	4	2	1	12 days 2 s/c	6 days 2 s/c	Increased time	Europe	POINT (20.07972 45.16972)
345	4	2	1	12 days 2 s/c	6 days 2 s/c	Increased time	Africa	POINT (6.61428715 36.37252256)
346	3	3	2	12 days 1 s/c	12 days 1 s/c	No change	Oceania	POINT (152.97361 -27.50577)
347	0	3	5	No SNT availability	12 days 1 s/c	Availability lost completely	Latin America/Caribbean	POINT (-48.5649 -27.5935)
348	3	1	1	12 days 1 s/c	6 days 1 s/c	Increased time	Latin America/Caribbean	POINT (-46.38866 -23.97553)
349	4	2	1	12 days 2 s/c	6 days 2 s/c	Increased time	Europe	POINT (19.04361 47.49889)
350	4	2	1	12 days 2 s/c	6 days 2 s/c	Increased time	Europe	POINT (19.04889 47.49083)
351	4	2	1	12 days 2 s/c	6 days 2 s/c	Increased time	Europe	POINT (22.57472 44.32028)
352	3	4	3	12 days 1 s/c	12 days 2 s/c	Lost 1 s/c	North America	POINT (-63.6119 44.6778)
353	3	4	3	12 days 1 s/c	12 days 2 s/c	Lost 1 s/c	North America	POINT (-63.5846 44.6637)
354	3	3	2	12 days 1 s/c	12 days 1 s/c	No change	North America	POINT (-71.13788 46.88023)
355	4	4	2	12 days 2 s/c	12 days 2 s/c	No change	North America	POINT (-123.13833 49.31528)
356	3	3	2	12 days 1 s/c	12 days 1 s/c	No change	North America	POINT (-75.45944 44.73528)
358	3	4	3	12 days 1 s/c	12 days 2 s/c	Lost 1 s/c	Latin America/Caribbean	POINT (-72.6845 -45.40464)
359	3	4	3	12 days 1 s/c	12 days 2 s/c	Lost 1 s/c	Latin America/Caribbean	POINT (-75.79806 6.57778)
360	4	2	1	12 days 2 s/c	6 days 2 s/c	Increased time	Europe	POINT (19.29674581 44.90991746)
361	4	2	1	12 days 2 s/c	6 days 2 s/c	Increased time	Europe	POINT (28.01703275 44.34062048)
362	4	2	1	12 days 2 s/c	6 days 2 s/c	Increased time	Europe	POINT (28.01663816 44.33968781)
363	4	2	1	12 days 2 s/c	6 days 2 s/c	Increased time	Europe	POINT (20.492 44.828)
364	4	2	1	12 days 2 s/c	6 days 2 s/c	Increased time	Europe	POINT (6.73083 51.20833)
365	4	2	1	12 days 2 s/c	6 days 2 s/c	Increased time	Europe	POINT (6.68056 51.47861)
366	4	2	1	12 days 2 s/c	6 days 2 s/c	Increased time	Europe	POINT (9.6521 50.0305)
367	4	2	1	12 days 2 s/c	6 days 2 s/c	Increased time	Europe	POINT (19.06333 47.47889)
368	4	2	1	12 days 2 s/c	6 days 2 s/c	Increased time	Europe	POINT (15.9593 39.9389)
369	4	2	1	12 days 2 s/c	6 days 2 s/c	Increased time	Europe	POINT (15.80326 38.2713)
370	4	2	1	12 days 2 s/c	6 days 2 s/c	Increased time	Europe	POINT (5.8566 51.8519)
371	4	2	1	12 days 2 s/c	6 days 2 s/c	Increased time	Europe	POINT (19.3875 42.5525)
372	4	4	2	12 days 2 s/c	12 days 2 s/c	No change	Oceania	POINT (174.74552 -36.83098)
373	4	2	1	12 days 2 s/c	6 days 2 s/c	Increased time	Europe	POINT (20.31508 44.73939)
375	4	2	1	12 days 2 s/c	6 days 2 s/c	Increased time	Europe	POINT (11.1125 54.40139)
376	3	3	2	12 days 1 s/c	12 days 1 s/c	No change	Africa	POINT (0.09556 6.23944)
377	4	4	2	12 days 2 s/c	12 days 2 s/c	No change	Asia	POINT (104.0555 0.96748)
378	4	2	1	12 days 2 s/c	6 days 2 s/c	Increased time	Middle East	POINT (44.76861 38.47806)
380	3	4	3	12 days 1 s/c	12 days 2 s/c	Lost 1 s/c	Asia	POINT (135.39958 34.65883)
381	0	3	5	No SNT availability	12 days 1 s/c	Availability lost completely	Asia	POINT (71.42804 51.15185)
382	4	2	1	12 days 2 s/c	6 days 2 s/c	Increased time	Europe	POINT (5.87194 51.85111)
383	3	3	2	12 days 1 s/c	12 days 1 s/c	No change	Asia	POINT (112.11122 2.89478)
384	3	3	2	12 days 1 s/c	12 days 1 s/c	No change	Asia	POINT (114.9498 4.8765)
385	4	2	1	12 days 2 s/c	6 days 2 s/c	Increased time	Europe	POINT (19.84889 45.23278)
386	4	2	1	12 days 2 s/c	6 days 2 s/c	Increased time	Europe	POINT (19.09222 47.60722)
387	4	2	1	12 days 2 s/c	6 days 2 s/c	Increased time	Europe	POINT (17.10458 48.1384)
388	4	2	1	12 days 2 s/c	6 days 2 s/c	Increased time	Europe	POINT (22.94833 44.00222)
389	4	2	1	12 days 2 s/c	6 days 2 s/c	Increased time	Asia	POINT (105.27898 11.27598)
390	4	4	2	12 days 2 s/c	12 days 2 s/c	No change	North America	POINT (-122.9428 49.1598)
391	3	3	2	12 days 1 s/c	12 days 1 s/c	No change	North America	POINT (-73.6666 45.576)
392	4	4	2	12 days 2 s/c	12 days 2 s/c	No change	North America	POINT (-122.89667 49.20556)
393	4	2	1	12 days 2 s/c	6 days 2 s/c	Increased time	Europe	POINT (27.87667 44.75417)
394	4	2	1	12 days 2 s/c	6 days 2 s/c	Increased time	Europe	POINT (19.055 47.48583)
395	4	2	1	12 days 2 s/c	6 days 2 s/c	Increased time	Europe	POINT (20.3811 44.8645)
396	4	2	1	12 days 2 s/c	6 days 2 s/c	Increased time	Asia	POINT (105.0041392 11.75178575)
397	4	2	1	12 days 2 s/c	6 days 2 s/c	Increased time	Asia	POINT (105.4703141 11.98530037)
398	4	2	1	12 days 2 s/c	6 days 2 s/c	Increased time	Europe	POINT (7.11033 50.73817)
399	4	2	1	12 days 2 s/c	6 days 2 s/c	Increased time	Europe	POINT (7.49444 50.31472)
400	4	2	1	12 days 2 s/c	6 days 2 s/c	Increased time	Europe	POINT (7.76974 48.4914)
401	4	2	1	12 days 2 s/c	6 days 2 s/c	Increased time	Europe	POINT (8.21222 50.03667)
402	4	2	1	12 days 2 s/c	6 days 2 s/c	Increased time	Europe	POINT (18.68542 45.56361)
403	4	2	1	12 days 2 s/c	6 days 2 s/c	Increased time	Latin America/Caribbean	POINT (-76.8813427 0.0602379)
404	4	2	1	12 days 2 s/c	6 days 2 s/c	Increased time	Europe	POINT (-0.53694 44.87972)
405	4	2	1	12 days 2 s/c	6 days 2 s/c	Increased time	Europe	POINT (2.47972 45.62389)
406	4	2	1	12 days 2 s/c	6 days 2 s/c	Increased time	Europe	POINT (6.99056 50.89972)
407	4	2	1	12 days 2 s/c	6 days 2 s/c	Increased time	Europe	POINT (6.99528 50.96444)
408	3	3	2	12 days 1 s/c	12 days 1 s/c	No change	Asia	POINT (117.00288 -0.44443)
409	4	4	2	12 days 2 s/c	12 days 2 s/c	No change	Middle East	POINT (47.68272 38.37636)
410	3	4	3	12 days 1 s/c	12 days 2 s/c	Lost 1 s/c	Middle East	POINT (44.39996 33.29567)
411	3	3	2	12 days 1 s/c	12 days 1 s/c	No change	North America	POINT (-82.6852 38.5257)
412	4	4	2	12 days 2 s/c	12 days 2 s/c	No change	North America	POINT (-121.90128 45.66242)
414	3	3	2	12 days 1 s/c	12 days 1 s/c	No change	North America	POINT (-85.75156 38.26372)
415	3	3	2	12 days 1 s/c	12 days 1 s/c	No change	North America	POINT (-88.62915 37.11465)
416	3	3	2	12 days 1 s/c	12 days 1 s/c	No change	North America	POINT (-89.14897 36.97836)
417	3	3	2	12 days 1 s/c	12 days 1 s/c	No change	North America	POINT (-82.6407209 38.48490762)
418	4	4	2	12 days 2 s/c	12 days 2 s/c	No change	North America	POINT (-122.3475 47.64639)
419	3	3	2	12 days 1 s/c	12 days 1 s/c	No change	North America	POINT (-91.215 43.36528)
420	4	4	2	12 days 2 s/c	12 days 2 s/c	No change	Asia	POINT (95.995 21.8775)
421	4	2	1	12 days 2 s/c	6 days 2 s/c	Increased time	Europe	POINT (5.3171 60.3841)
422	4	2	1	12 days 2 s/c	6 days 2 s/c	Increased time	Europe	POINT (10.96028 59.21)
423	4	2	1	12 days 2 s/c	6 days 2 s/c	Increased time	Europe	POINT (11.2518 59.0945)
424	4	2	1	12 days 2 s/c	6 days 2 s/c	Increased time	Europe	POINT (5.29528 59.37556)
425	4	4	2	12 days 2 s/c	12 days 2 s/c	No change	Middle East	POINT (68.88822 27.69379)
426	4	2	1	12 days 2 s/c	6 days 2 s/c	Increased time	Europe	POINT (21.94111 51.43694)
427	4	2	1	12 days 2 s/c	6 days 2 s/c	Increased time	Europe	POINT (-8.60934 41.13986)
428	4	2	1	12 days 2 s/c	6 days 2 s/c	Increased time	Europe	POINT (-8.59722 41.13972)
429	4	2	1	12 days 2 s/c	6 days 2 s/c	Increased time	Europe	POINT (-8.6406 41.14757)
430	3	4	3	12 days 1 s/c	12 days 2 s/c	Lost 1 s/c	Latin America/Caribbean	POINT (-75.68617 4.81756)
431	4	4	2	12 days 2 s/c	12 days 2 s/c	No change	Latin America/Caribbean	POINT (-85.24583 10.24722)
432	4	2	1	12 days 2 s/c	6 days 2 s/c	Increased time	Europe	POINT (18.07942 42.66827)
433	4	2	1	12 days 2 s/c	6 days 2 s/c	Increased time	Europe	POINT (14.0534268 50.66029669)
434	4	2	1	12 days 2 s/c	6 days 2 s/c	Increased time	Europe	POINT (11.98722 54.95083)
435	4	2	1	12 days 2 s/c	6 days 2 s/c	Increased time	Europe	POINT (12.82694 55.57528)
436	4	4	2	12 days 2 s/c	12 days 2 s/c	No change	Latin America/Caribbean	POINT (-69.33745 18.50073)
437	4	2	1	12 days 2 s/c	6 days 2 s/c	Increased time	Africa	POINT (32.31757 30.82825)
438	4	2	1	12 days 2 s/c	6 days 2 s/c	Increased time	Europe	POINT (26.00806 61.21361)
439	4	2	1	12 days 2 s/c	6 days 2 s/c	Increased time	Europe	POINT (27.03361 69.91167)
440	4	2	1	12 days 2 s/c	6 days 2 s/c	Increased time	Europe	POINT (21.4914 38.9705)
441	4	4	2	12 days 2 s/c	12 days 2 s/c	No change	Asia	POINT (104.04928 0.97639)
442	4	2	1	12 days 2 s/c	6 days 2 s/c	Increased time	Europe	POINT (-7.29247 55.01848)
443	4	2	1	12 days 2 s/c	6 days 2 s/c	Increased time	Europe	POINT (17.28194 40.46667)
444	3	4	3	12 days 1 s/c	12 days 2 s/c	Lost 1 s/c	Asia	POINT (133.2 35.51917)
445	4	2	1	12 days 2 s/c	6 days 2 s/c	Increased time	Europe	POINT (25.3025 54.69444)
446	4	2	1	12 days 2 s/c	6 days 2 s/c	Increased time	Europe	POINT (6.13083 49.61778)
447	3	3	2	12 days 1 s/c	12 days 1 s/c	No change	Asia	POINT (114.07361 4.56306)
448	4	2	1	12 days 2 s/c	6 days 2 s/c	Increased time	Europe	POINT (5.2545 60.531)
449	4	2	1	12 days 2 s/c	6 days 2 s/c	Increased time	Europe	POINT (5.71667 62.32139)
450	0	3	5	No SNT availability	12 days 1 s/c	Availability lost completely	Asia	POINT (129.57222 33.35667)
451	3	4	3	12 days 1 s/c	12 days 2 s/c	Lost 1 s/c	Asia	POINT (135.41306 34.66639)
452	3	4	3	12 days 1 s/c	12 days 2 s/c	Lost 1 s/c	Asia	POINT (130.81722 33.9025)
454	4	4	2	12 days 2 s/c	12 days 2 s/c	No change	Latin America/Caribbean	POINT (-103.79136 25.79362)
455	3	4	3	12 days 1 s/c	12 days 2 s/c	Lost 1 s/c	Africa	POINT (33.59361 -16.155)
456	4	2	1	12 days 2 s/c	6 days 2 s/c	Increased time	Asia	POINT (95.18239 16.60775)
457	4	4	2	12 days 2 s/c	12 days 2 s/c	No change	Asia	POINT (80.10836 28.92264)
458	4	4	2	12 days 2 s/c	12 days 2 s/c	No change	Oceania	POINT (175.6445 -38.0706)
459	4	2	1	12 days 2 s/c	6 days 2 s/c	Increased time	Europe	POINT (8.82306 58.47111)
460	3	3	2	12 days 1 s/c	12 days 1 s/c	No change	North America	POINT (-87.55097 37.90503)
461	3	3	2	12 days 1 s/c	12 days 1 s/c	No change	North America	POINT (-91.21456 29.69653)
462	3	3	2	12 days 1 s/c	12 days 1 s/c	No change	North America	POINT (-89.14653 36.99319)
463	3	3	2	12 days 1 s/c	12 days 1 s/c	No change	North America	POINT (-76.99128 38.36242)
464	3	3	2	12 days 1 s/c	12 days 1 s/c	No change	North America	POINT (-87.10914 37.77931)
465	3	4	3	12 days 1 s/c	12 days 2 s/c	Lost 1 s/c	North America	POINT (-118.11725 48.62567)
467	3	3	2	12 days 1 s/c	12 days 1 s/c	No change	Europe	POINT (37.64694 55.73667)
468	3	3	2	12 days 1 s/c	12 days 1 s/c	No change	Africa	POINT (23.64517 -33.96727)
469	3	3	2	12 days 1 s/c	12 days 1 s/c	No change	Africa	POINT (25.19703 -33.90907)
470	3	4	3	12 days 1 s/c	12 days 2 s/c	Lost 1 s/c	Asia	POINT (126.82639 37.58806)
471	4	2	1	12 days 2 s/c	6 days 2 s/c	Increased time	Europe	POINT (-2.2579 38.3528)
472	4	2	1	12 days 2 s/c	6 days 2 s/c	Increased time	Europe	POINT (17.995 59.33361)
473	4	2	1	12 days 2 s/c	6 days 2 s/c	Increased time	Europe	POINT (18.02722 59.32444)
474	4	2	1	12 days 2 s/c	6 days 2 s/c	Increased time	Europe	POINT (17.8771 62.8833)
475	4	4	2	12 days 2 s/c	12 days 2 s/c	No change	Asia	POINT (120.44611 22.47067)
476	4	2	1	12 days 2 s/c	6 days 2 s/c	Increased time	Europe	POINT (-1.606 54.968)
477	4	2	1	12 days 2 s/c	6 days 2 s/c	Increased time	Europe	POINT (21.47222 63.20667)
478	4	2	1	12 days 2 s/c	6 days 2 s/c	Increased time	Europe	POINT (0.74716 49.52061)
479	4	2	1	12 days 2 s/c	6 days 2 s/c	Increased time	Europe	POINT (3.02222 44.07944)
480	4	2	1	12 days 2 s/c	6 days 2 s/c	Increased time	Europe	POINT (-4.39778 48.3875)
481	4	2	1	12 days 2 s/c	6 days 2 s/c	Increased time	Europe	POINT (-2.16583 47.27861)
482	4	2	1	12 days 2 s/c	6 days 2 s/c	Increased time	Europe	POINT (-4.26284 48.27121)
483	4	2	1	12 days 2 s/c	6 days 2 s/c	Increased time	Europe	POINT (6.778 51.183)
484	4	2	1	12 days 2 s/c	6 days 2 s/c	Increased time	Europe	POINT (9.93833 53.52167)
485	4	2	1	12 days 2 s/c	6 days 2 s/c	Increased time	Europe	POINT (13.11417 54.3125)
486	4	2	1	12 days 2 s/c	6 days 2 s/c	Increased time	Europe	POINT (6.75972 51.24694)
487	4	2	1	12 days 2 s/c	6 days 2 s/c	Increased time	Europe	POINT (7.98806 63.01278)
488	4	2	1	12 days 2 s/c	6 days 2 s/c	Increased time	Europe	POINT (15.43270091 68.62056996)
489	4	2	1	12 days 2 s/c	6 days 2 s/c	Increased time	Europe	POINT (14.6125 67.2225)
490	4	2	1	12 days 2 s/c	6 days 2 s/c	Increased time	Europe	POINT (15.19184 68.45711)
491	4	2	1	12 days 2 s/c	6 days 2 s/c	Increased time	Europe	POINT (14.61139 67.23083)
492	4	2	1	12 days 2 s/c	6 days 2 s/c	Increased time	Europe	POINT (14.9653 67.2036)
493	4	2	1	12 days 2 s/c	6 days 2 s/c	Increased time	Europe	POINT (12.4082 65.0961)
494	4	2	1	12 days 2 s/c	6 days 2 s/c	Increased time	Europe	POINT (5.33444 61.63306)
495	4	2	1	12 days 2 s/c	6 days 2 s/c	Increased time	Europe	POINT (10.0412 64.0474)
496	4	2	1	12 days 2 s/c	6 days 2 s/c	Increased time	Europe	POINT (17.46083 68.88917)
497	4	2	1	12 days 2 s/c	6 days 2 s/c	Increased time	Europe	POINT (28.19979785 70.19918722)
498	4	2	1	12 days 2 s/c	6 days 2 s/c	Increased time	Europe	POINT (5.16583 60.3725)
499	4	2	1	12 days 2 s/c	6 days 2 s/c	Increased time	Europe	POINT (5.2291 60.5711)
500	4	2	1	12 days 2 s/c	6 days 2 s/c	Increased time	Europe	POINT (6.26028 60.4)
501	4	2	1	12 days 2 s/c	6 days 2 s/c	Increased time	Europe	POINT (5.27167 60.54333)
502	4	2	1	12 days 2 s/c	6 days 2 s/c	Increased time	Europe	POINT (12.185 64.955)
503	4	2	1	12 days 2 s/c	6 days 2 s/c	Increased time	Europe	POINT (11.4435 64.507)
504	4	2	1	12 days 2 s/c	6 days 2 s/c	Increased time	Europe	POINT (11.21889 64.85056)
505	4	2	1	12 days 2 s/c	6 days 2 s/c	Increased time	Europe	POINT (16.50306 68.29667)
506	4	2	1	12 days 2 s/c	6 days 2 s/c	Increased time	Europe	POINT (12.70833 66.03611)
507	4	4	2	12 days 2 s/c	12 days 2 s/c	No change	North America	POINT (-122.31878 40.762)
508	3	3	2	12 days 1 s/c	12 days 1 s/c	No change	North America	POINT (-90.07864 35.12706)
509	3	3	2	12 days 1 s/c	12 days 1 s/c	No change	North America	POINT (-75.21167 39.89806)
511	3	4	3	12 days 1 s/c	12 days 2 s/c	Lost 1 s/c	North America	POINT (-71.04755 42.38483)
512	3	3	2	12 days 1 s/c	12 days 1 s/c	No change	North America	POINT (-88.22667 37.03028)
513	3	3	2	12 days 1 s/c	12 days 1 s/c	No change	North America	POINT (-81.618 30.327)
514	0	3	5	No SNT availability	12 days 1 s/c	Availability lost completely	Africa	POINT (25.85713 -17.92835)
515	3	3	2	12 days 1 s/c	12 days 1 s/c	No change	North America	POINT (-80.02699 40.44631)
516	4	3	4	12 days 2 s/c	12 days 1 s/c	Increased s/c availability	North America	POINT (-73.8125 41.2375)
517	3	3	2	12 days 1 s/c	12 days 1 s/c	No change	North America	POINT (-80.0489 40.47704)
518	3	4	3	12 days 1 s/c	12 days 2 s/c	Lost 1 s/c	North America	POINT (-70.58953 41.7477)
519	3	4	3	12 days 1 s/c	12 days 2 s/c	Lost 1 s/c	North America	POINT (-70.54337 41.77615)
520	3	3	2	12 days 1 s/c	12 days 1 s/c	No change	North America	POINT (-73.92178 40.87786)
521	3	3	2	12 days 1 s/c	12 days 1 s/c	No change	North America	POINT (-79.06774 43.09023)
523	3	3	2	12 days 1 s/c	12 days 1 s/c	No change	North America	POINT (-92.17876 38.58761)
524	3	3	2	12 days 1 s/c	12 days 1 s/c	No change	North America	POINT (-85.82204 38.27846)
525	4	2	1	12 days 2 s/c	6 days 2 s/c	Increased time	Europe	POINT (23.5909 38.445)
526	4	4	2	12 days 2 s/c	12 days 2 s/c	No change	Asia	POINT (75.82372 32.49456)
527	4	4	2	12 days 2 s/c	12 days 2 s/c	No change	Asia	POINT (88.32778 22.55694)
528	4	3	4	12 days 2 s/c	12 days 1 s/c	Increased s/c availability	Asia	POINT (75.79361 25.14222)
529	3	3	2	12 days 1 s/c	12 days 1 s/c	No change	Asia	POINT (72.8172 19.0364)
530	4	4	2	12 days 2 s/c	12 days 2 s/c	No change	Asia	POINT (104.04178 0.98147)
531	4	4	2	12 days 2 s/c	12 days 2 s/c	No change	Asia	POINT (112.78028 -7.18417)
532	3	3	2	12 days 1 s/c	12 days 1 s/c	No change	Asia	POINT (128.19833 -3.6625)
533	4	2	1	12 days 2 s/c	6 days 2 s/c	Increased time	Europe	POINT (-6.3967 53.71787)
535	4	2	1	12 days 2 s/c	6 days 2 s/c	Increased time	Europe	POINT (-7.15111 52.27889)
536	4	2	1	12 days 2 s/c	6 days 2 s/c	Increased time	Europe	POINT (-6.24611 53.29306)
537	4	2	1	12 days 2 s/c	6 days 2 s/c	Increased time	Asia	POINT (124.99797 10.49622)
538	4	2	1	12 days 2 s/c	6 days 2 s/c	Increased time	Europe	POINT (20.95161 52.30678)
539	4	2	1	12 days 2 s/c	6 days 2 s/c	Increased time	Europe	POINT (-2.6928 51.4887)
540	4	2	1	12 days 2 s/c	6 days 2 s/c	Increased time	Europe	POINT (-3.40933 56.37894)
541	3	4	3	12 days 1 s/c	12 days 2 s/c	Lost 1 s/c	North America	POINT (-119.10381 46.2184)
542	4	2	1	12 days 2 s/c	6 days 2 s/c	Increased time	North America	POINT (-120.4540505 38.03832129)
543	4	4	2	12 days 2 s/c	12 days 2 s/c	No change	North America	POINT (-95.14639 29.73444)
544	3	4	3	12 days 1 s/c	12 days 2 s/c	Lost 1 s/c	North America	POINT (-134.42833 58.29833)
545	3	4	3	12 days 1 s/c	12 days 2 s/c	Lost 1 s/c	North America	POINT (-117.04028 46.39556)
546	4	4	2	12 days 2 s/c	12 days 2 s/c	No change	North America	POINT (-122.54861 45.59306)
547	4	2	1	12 days 2 s/c	6 days 2 s/c	Increased time	Europe	POINT (14.30139 67.07833)
548	4	2	1	12 days 2 s/c	6 days 2 s/c	Increased time	Europe	POINT (17.70528 68.44139)
549	4	2	1	12 days 2 s/c	6 days 2 s/c	Increased time	Europe	POINT (6.2297 59.3548)
550	4	2	1	12 days 2 s/c	6 days 2 s/c	Increased time	Europe	POINT (6.0985 58.9237)
551	4	2	1	12 days 2 s/c	6 days 2 s/c	Increased time	Europe	POINT (6.0993 59.2176)
552	4	2	1	12 days 2 s/c	6 days 2 s/c	Increased time	Europe	POINT (9.69444 59.05)
553	4	2	1	12 days 2 s/c	6 days 2 s/c	Increased time	Europe	POINT (16.57871 68.62824)
554	3	4	3	12 days 1 s/c	12 days 2 s/c	Lost 1 s/c	Asia	POINT (121.67267 18.12226)
555	4	4	2	12 days 2 s/c	12 days 2 s/c	No change	Asia	POINT (61.8992 41.0631)
556	3	3	2	12 days 1 s/c	12 days 1 s/c	No change	Europe	POINT (37.59889 55.73389)
557	3	4	3	12 days 1 s/c	12 days 2 s/c	Lost 1 s/c	Asia	POINT (126.58197 37.54514)
558	3	3	2	12 days 1 s/c	12 days 1 s/c	No change	North America	POINT (-79.98583 32.83528)
559	3	4	3	12 days 1 s/c	12 days 2 s/c	Lost 1 s/c	North America	POINT (-119.3288264 45.93124336)
560	3	4	3	12 days 1 s/c	12 days 2 s/c	Lost 1 s/c	North America	POINT (-119.3276847 45.93131947)
561	3	3	2	12 days 1 s/c	12 days 1 s/c	No change	North America	POINT (-74.12333 40.69667)
562	3	3	2	12 days 1 s/c	12 days 1 s/c	No change	North America	POINT (-81.56083 39.28306)
563	3	3	2	12 days 1 s/c	12 days 1 s/c	No change	North America	POINT (-74.83059026 40.11707673)
564	3	3	2	12 days 1 s/c	12 days 1 s/c	No change	North America	POINT (-76.42317 37.62431)
565	4	3	4	12 days 2 s/c	12 days 1 s/c	Increased s/c availability	North America	POINT (-73.76361 42.50639)
566	3	3	2	12 days 1 s/c	12 days 1 s/c	No change	North America	POINT (-87.54256 41.71763)
567	3	3	2	12 days 1 s/c	12 days 1 s/c	No change	North America	POINT (-89.58333 40.68778)
568	3	3	2	12 days 1 s/c	12 days 1 s/c	No change	North America	POINT (-89.30417 30.31778)
570	4	2	1	12 days 2 s/c	6 days 2 s/c	Increased time	North America	POINT (-119.83444 34.52611)
571	3	4	3	12 days 1 s/c	12 days 2 s/c	Lost 1 s/c	North America	POINT (-113.4435094 34.54509435)
572	3	3	2	12 days 1 s/c	12 days 1 s/c	No change	North America	POINT (-90.07083 35.15306)
573	3	3	2	12 days 1 s/c	12 days 1 s/c	No change	North America	POINT (-88.685 37.13889)
574	3	3	2	12 days 1 s/c	12 days 1 s/c	No change	North America	POINT (-87.89889 43.025)
575	3	3	2	12 days 1 s/c	12 days 1 s/c	No change	North America	POINT (-84.82667 39.105)
576	3	3	2	12 days 1 s/c	12 days 1 s/c	No change	North America	POINT (-84.49278 39.09944)
577	3	3	2	12 days 1 s/c	12 days 1 s/c	No change	North America	POINT (-80.7307 40.0498)
578	3	3	2	12 days 1 s/c	12 days 1 s/c	No change	North America	POINT (-87.96345 30.91427)
579	3	3	2	12 days 1 s/c	12 days 1 s/c	No change	North America	POINT (-85.69611 35.01556)
580	3	3	2	12 days 1 s/c	12 days 1 s/c	No change	North America	POINT (-90.63556 42.51556)
581	3	3	2	12 days 1 s/c	12 days 1 s/c	No change	North America	POINT (-89.08306 41.31083)
582	3	3	2	12 days 1 s/c	12 days 1 s/c	No change	North America	POINT (-90.27722 38.48722)
583	3	3	2	12 days 1 s/c	12 days 1 s/c	No change	North America	POINT (-80.75417 39.91333)
584	3	4	3	12 days 1 s/c	12 days 2 s/c	Lost 1 s/c	North America	POINT (-111.6317046 36.817129)
585	3	4	3	12 days 1 s/c	12 days 2 s/c	Lost 1 s/c	North America	POINT (-111.6312678 36.81772702)
586	3	3	2	12 days 1 s/c	12 days 1 s/c	No change	North America	POINT (-90.52220444 38.73592527)
587	3	3	2	12 days 1 s/c	12 days 1 s/c	No change	North America	POINT (-90.52120059 38.73618758)
588	3	4	3	12 days 1 s/c	12 days 2 s/c	Lost 1 s/c	North America	POINT (-113.4435094 34.54549476)
589	3	3	2	12 days 1 s/c	12 days 1 s/c	No change	North America	POINT (-81.64666211 39.27590801)
590	4	2	1	12 days 2 s/c	6 days 2 s/c	Increased time	North America	POINT (-119.79083 39.34917)
591	4	2	1	12 days 2 s/c	6 days 2 s/c	Increased time	North America	POINT (-119.79111 39.34944)
593	3	3	2	12 days 1 s/c	12 days 1 s/c	No change	North America	POINT (-82.38972 38.43361)
594	3	3	2	12 days 1 s/c	12 days 1 s/c	No change	North America	POINT (-82.65556 27.62028)
596	3	3	2	12 days 1 s/c	12 days 1 s/c	No change	North America	POINT (-81.664 30.3214)
597	4	4	2	12 days 2 s/c	12 days 2 s/c	No change	North America	POINT (-71.40315 41.52837)
598	3	3	2	12 days 1 s/c	12 days 1 s/c	No change	North America	POINT (-75.6565 39.54972)
599	3	3	2	12 days 1 s/c	12 days 1 s/c	No change	North America	POINT (-77.42274631 37.44215968)
600	3	3	2	12 days 1 s/c	12 days 1 s/c	No change	North America	POINT (-77.42286738 37.4416855)
601	4	2	1	12 days 2 s/c	6 days 2 s/c	Increased time	North America	POINT (-122.12167 38.04278)
602	3	4	3	12 days 1 s/c	12 days 2 s/c	Lost 1 s/c	North America	POINT (-68.80167 44.56028)
603	3	3	2	12 days 1 s/c	12 days 1 s/c	No change	North America	POINT (-79.9355 40.3976)
604	3	3	2	12 days 1 s/c	12 days 1 s/c	No change	North America	POINT (-81.71829 38.36185)
605	4	2	1	12 days 2 s/c	6 days 2 s/c	Increased time	Middle East	POINT (35.2 31.789)
606	4	2	1	12 days 2 s/c	6 days 2 s/c	Increased time	Europe	POINT (11.19615 43.79005)
607	3	4	3	12 days 1 s/c	12 days 2 s/c	Lost 1 s/c	Asia	POINT (140.73667 40.83028)
608	3	4	3	12 days 1 s/c	12 days 2 s/c	Lost 1 s/c	Asia	POINT (136.8342827 35.05225365)
609	3	4	3	12 days 1 s/c	12 days 2 s/c	Lost 1 s/c	Asia	POINT (136.8347367 35.05154742)
610	3	4	3	12 days 1 s/c	12 days 2 s/c	Lost 1 s/c	Asia	POINT (139.6742 35.4551)
611	3	4	3	12 days 1 s/c	12 days 2 s/c	Lost 1 s/c	Asia	POINT (135.29222 34.70917)
612	4	2	1	12 days 2 s/c	6 days 2 s/c	Increased time	Europe	POINT (24.09503 56.95113)
613	4	2	1	12 days 2 s/c	6 days 2 s/c	Increased time	Africa	POINT (21.56561 32.69655)
614	4	2	1	12 days 2 s/c	6 days 2 s/c	Increased time	Europe	POINT (4.48667 51.90917)
615	4	2	1	12 days 2 s/c	6 days 2 s/c	Increased time	Europe	POINT (4.49556 51.91722)
616	4	4	2	12 days 2 s/c	12 days 2 s/c	No change	Asia	POINT (101.68417 2.92808)
617	4	4	2	12 days 2 s/c	12 days 2 s/c	No change	Asia	POINT (99.66241 6.38644)
618	4	4	2	12 days 2 s/c	12 days 2 s/c	No change	Asia	POINT (100.37611 5.38944)
619	4	2	1	12 days 2 s/c	6 days 2 s/c	Increased time	Latin America/Caribbean	POINT (-99.36926 17.93683)
620	4	4	2	12 days 2 s/c	12 days 2 s/c	No change	Latin America/Caribbean	POINT (-97.83694 22.22833)
621	4	4	2	12 days 2 s/c	12 days 2 s/c	No change	Latin America/Caribbean	POINT (-100.38028 25.66806)
622	4	4	2	12 days 2 s/c	12 days 2 s/c	No change	Asia	POINT (97.67121 16.47371)
623	4	2	1	12 days 2 s/c	6 days 2 s/c	Increased time	Asia	POINT (96.18306 16.77667)
624	4	4	2	12 days 2 s/c	12 days 2 s/c	No change	Asia	POINT (81.2831 28.6415)
625	4	2	1	12 days 2 s/c	6 days 2 s/c	Increased time	Europe	POINT (4.96947568 52.35652907)
626	3	4	3	12 days 1 s/c	12 days 2 s/c	Lost 1 s/c	Asia	POINT (127.87206 34.94417)
627	0	3	5	No SNT availability	12 days 1 s/c	Availability lost completely	Africa	POINT (32.5125 15.60833)
628	4	2	1	12 days 2 s/c	6 days 2 s/c	Increased time	Europe	POINT (11.902 57.691)
629	4	2	1	12 days 2 s/c	6 days 2 s/c	Increased time	Europe	POINT (-2.62778 51.455)
630	4	2	1	12 days 2 s/c	6 days 2 s/c	Increased time	Europe	POINT (-4.20339 50.40814)
631	4	2	1	12 days 2 s/c	6 days 2 s/c	Increased time	Europe	POINT (-4.16312 53.22014)
632	4	4	2	12 days 2 s/c	12 days 2 s/c	No change	Asia	POINT (108.2205295 16.09528989)
633	0	3	5	No SNT availability	12 days 1 s/c	Availability lost completely	Africa	POINT (28.85249745 -16.03772718)
634	3	3	2	12 days 1 s/c	12 days 1 s/c	No change	North America	POINT (-80.72667 40.07167)
635	3	3	2	12 days 1 s/c	12 days 1 s/c	No change	North America	POINT (-84.50957 39.09223)
636	3	3	2	12 days 1 s/c	12 days 1 s/c	No change	North America	POINT (-73.99639 40.70569)
637	3	3	2	12 days 1 s/c	12 days 1 s/c	No change	North America	POINT (-73.97639 40.715)
638	3	3	2	12 days 1 s/c	12 days 1 s/c	No change	North America	POINT (-80.60806 40.35778)
639	3	3	2	12 days 1 s/c	12 days 1 s/c	No change	North America	POINT (-80.59167 40.61861)
640	3	3	2	12 days 1 s/c	12 days 1 s/c	No change	North America	POINT (-73.9909 40.70722)
641	4	3	4	12 days 2 s/c	12 days 1 s/c	Increased s/c availability	North America	POINT (-73.98417 41.91611)
642	4	3	4	12 days 2 s/c	12 days 1 s/c	Increased s/c availability	North America	POINT (-73.98028 41.32)
643	3	4	3	12 days 1 s/c	12 days 2 s/c	Lost 1 s/c	North America	POINT (-71.25821 41.63989)
644	4	3	4	12 days 2 s/c	12 days 1 s/c	Increased s/c availability	North America	POINT (-73.94611 41.70306)
645	3	3	2	12 days 1 s/c	12 days 1 s/c	No change	North America	POINT (-83.53347 41.64106)
646	3	3	2	12 days 1 s/c	12 days 1 s/c	No change	North America	POINT (-83.75963 38.64993)
648	3	3	2	12 days 1 s/c	12 days 1 s/c	No change	North America	POINT (-79.98921 40.43252)
649	3	3	2	12 days 1 s/c	12 days 1 s/c	No change	North America	POINT (-90.51060598 41.51967715)
650	3	3	2	12 days 1 s/c	12 days 1 s/c	No change	North America	POINT (-90.51209915 41.51874897)
653	3	3	2	12 days 1 s/c	12 days 1 s/c	No change	North America	POINT (-73.91917 40.79889)
654	3	3	2	12 days 1 s/c	12 days 1 s/c	No change	North America	POINT (-75.9835 44.34742)
656	3	4	3	12 days 1 s/c	12 days 2 s/c	Lost 1 s/c	North America	POINT (-68.6888 44.294)
657	3	3	2	12 days 1 s/c	12 days 1 s/c	No change	North America	POINT (-76.37152386 38.9905703)
658	3	3	2	12 days 1 s/c	12 days 1 s/c	No change	North America	POINT (-90.18389 41.83778)
660	3	3	2	12 days 1 s/c	12 days 1 s/c	No change	North America	POINT (-74.74 45)
661	4	2	1	12 days 2 s/c	6 days 2 s/c	Increased time	North America	POINT (-118.27167 33.74944)
662	4	2	1	12 days 2 s/c	6 days 2 s/c	Increased time	North America	POINT (-121.43056 39.55)
663	4	4	2	12 days 2 s/c	12 days 2 s/c	No change	North America	POINT (-71.33938 41.50286)
664	3	4	3	12 days 1 s/c	12 days 2 s/c	Lost 1 s/c	North America	POINT (-116.17833 46.6025)
665	3	3	2	12 days 1 s/c	12 days 1 s/c	No change	North America	POINT (-76.36972802 38.99184151)
666	3	3	2	12 days 1 s/c	12 days 1 s/c	No change	North America	POINT (-93.26389 44.98528)
667	4	4	2	12 days 2 s/c	12 days 2 s/c	No change	North America	POINT (-95.01742 29.70347)
668	3	3	2	12 days 1 s/c	12 days 1 s/c	No change	North America	POINT (-96.82186 32.78022)
669	4	2	1	12 days 2 s/c	6 days 2 s/c	Increased time	North America	POINT (-122.3455815 37.81996636)
670	3	3	2	12 days 1 s/c	12 days 1 s/c	No change	North America	POINT (-75.73854 39.54079)
671	3	3	2	12 days 1 s/c	12 days 1 s/c	No change	North America	POINT (-97.39528 27.81278)
672	3	3	2	12 days 1 s/c	12 days 1 s/c	No change	North America	POINT (-80.86333 39.65917)
673	3	3	2	12 days 1 s/c	12 days 1 s/c	No change	North America	POINT (-80.2674 40.6923)
674	3	3	2	12 days 1 s/c	12 days 1 s/c	No change	North America	POINT (-92.10129 46.74913)
675	3	3	2	12 days 1 s/c	12 days 1 s/c	No change	North America	POINT (-80.43222 40.62694)
676	3	3	2	12 days 1 s/c	12 days 1 s/c	No change	North America	POINT (-85.74361 38.26444)
677	3	3	2	12 days 1 s/c	12 days 1 s/c	No change	North America	POINT (-90.18306 38.61806)
678	4	4	2	12 days 2 s/c	12 days 2 s/c	No change	North America	POINT (-105.73222 36.47611)
679	3	3	2	12 days 1 s/c	12 days 1 s/c	No change	North America	POINT (-81.44778 39.40833)
680	3	3	2	12 days 1 s/c	12 days 1 s/c	No change	North America	POINT (-79.41444 41.18806)
681	4	2	1	12 days 2 s/c	6 days 2 s/c	Increased time	North America	POINT (-122.2047 37.6019)
683	3	3	2	12 days 1 s/c	12 days 1 s/c	No change	North America	POINT (-89.93903 30.005)
684	3	3	2	12 days 1 s/c	12 days 1 s/c	No change	North America	POINT (-75.5825 39.55833)
685	4	2	1	12 days 2 s/c	6 days 2 s/c	Increased time	North America	POINT (-117.1583 32.6865)
686	3	3	2	12 days 1 s/c	12 days 1 s/c	No change	North America	POINT (-93.94583 29.85389)
687	3	3	2	12 days 1 s/c	12 days 1 s/c	No change	North America	POINT (-99.3825 34.47889)
688	3	3	2	12 days 1 s/c	12 days 1 s/c	No change	North America	POINT (-80.33139 40.67917)
689	3	4	3	12 days 1 s/c	12 days 2 s/c	Lost 1 s/c	North America	POINT (-115.267 48.82622)
690	3	4	3	12 days 1 s/c	12 days 2 s/c	Lost 1 s/c	North America	POINT (-70.76616 43.09279)
691	3	3	2	12 days 1 s/c	12 days 1 s/c	No change	North America	POINT (-91.80194 30.97694)
692	3	3	2	12 days 1 s/c	12 days 1 s/c	No change	North America	POINT (-79.8615 40.1625)
693	3	3	2	12 days 1 s/c	12 days 1 s/c	No change	North America	POINT (-91.74806 30.54694)
694	3	3	2	12 days 1 s/c	12 days 1 s/c	No change	North America	POINT (-75.197 39.8925)
695	3	3	2	12 days 1 s/c	12 days 1 s/c	No change	North America	POINT (-84.51931 39.09111)
696	3	3	2	12 days 1 s/c	12 days 1 s/c	No change	North America	POINT (-91.2139 29.6957)
697	3	3	2	12 days 1 s/c	12 days 1 s/c	No change	North America	POINT (-80.56167 40.61931)
698	3	3	2	12 days 1 s/c	12 days 1 s/c	No change	North America	POINT (-84.43207 39.05849)
699	3	3	2	12 days 1 s/c	12 days 1 s/c	No change	North America	POINT (-81.56611 39.27083)
700	3	3	2	12 days 1 s/c	12 days 1 s/c	No change	North America	POINT (-89.54583 40.72)
701	3	3	2	12 days 1 s/c	12 days 1 s/c	No change	North America	POINT (-81.5574 30.3858)
702	3	3	2	12 days 1 s/c	12 days 1 s/c	No change	North America	POINT (-81.0988 32.08908)
703	3	3	2	12 days 1 s/c	12 days 1 s/c	No change	North America	POINT (-90.467 38.798)
704	3	3	2	12 days 1 s/c	12 days 1 s/c	No change	North America	POINT (-90.17889 38.88222)
705	3	3	2	12 days 1 s/c	12 days 1 s/c	No change	North America	POINT (-82.64028 38.48389)
706	3	3	2	12 days 1 s/c	12 days 1 s/c	No change	North America	POINT (-91.42139 39.93333)
707	3	3	2	12 days 1 s/c	12 days 1 s/c	No change	North America	POINT (-80.6105631 40.37788517)
708	3	3	2	12 days 1 s/c	12 days 1 s/c	No change	North America	POINT (-93.87167 29.97972)
709	4	4	2	12 days 2 s/c	12 days 2 s/c	No change	North America	POINT (-122.43694 46.32917)
710	3	3	2	12 days 1 s/c	12 days 1 s/c	No change	North America	POINT (-91.09556 40.81194)
711	3	3	2	12 days 1 s/c	12 days 1 s/c	No change	North America	POINT (-82.45139 38.42444)
712	3	3	2	12 days 1 s/c	12 days 1 s/c	No change	North America	POINT (-89.51583 37.29528)
713	3	3	2	12 days 1 s/c	12 days 1 s/c	No change	North America	POINT (-82.14028 38.83639)
714	3	3	2	12 days 1 s/c	12 days 1 s/c	No change	North America	POINT (-91.35720472 39.72035454)
715	3	3	2	12 days 1 s/c	12 days 1 s/c	No change	North America	POINT (-83.78187 38.68464)
716	3	3	2	12 days 1 s/c	12 days 1 s/c	No change	North America	POINT (-87.03393 37.90117)
717	3	4	3	12 days 1 s/c	12 days 2 s/c	Lost 1 s/c	North America	POINT (-71.06333 42.36889)
718	3	3	2	12 days 1 s/c	12 days 1 s/c	No change	North America	POINT (-81.48503 31.11773)
719	3	3	2	12 days 1 s/c	12 days 1 s/c	No change	North America	POINT (-84.61986 36.99047)
720	3	3	2	12 days 1 s/c	12 days 1 s/c	No change	North America	POINT (-82.99722 38.7275)
721	3	3	2	12 days 1 s/c	12 days 1 s/c	No change	North America	POINT (-83.51126921 41.66122326)
722	3	3	2	12 days 1 s/c	12 days 1 s/c	No change	North America	POINT (-82.04139 39.01333)
723	3	3	2	12 days 1 s/c	12 days 1 s/c	No change	North America	POINT (-95.93246 41.21296)
724	3	3	2	12 days 1 s/c	12 days 1 s/c	No change	North America	POINT (-91.15417 33.28722)
725	3	3	2	12 days 1 s/c	12 days 1 s/c	No change	North America	POINT (-90.17833 38.64444)
726	3	3	2	12 days 1 s/c	12 days 1 s/c	No change	North America	POINT (-91.35149 30.72037)
727	3	3	2	12 days 1 s/c	12 days 1 s/c	No change	North America	POINT (-75.06361 38.60806)
728	3	3	2	12 days 1 s/c	12 days 1 s/c	No change	North America	POINT (-77.78194 39.27083)
729	3	3	2	12 days 1 s/c	12 days 1 s/c	No change	North America	POINT (-88.52417 37.03389)
730	3	3	2	12 days 1 s/c	12 days 1 s/c	No change	North America	POINT (-85.37011 38.72913)
731	3	4	3	12 days 1 s/c	12 days 2 s/c	Lost 1 s/c	Latin America/Caribbean	POINT (-68.93194 12.11111)
732	4	2	1	12 days 2 s/c	6 days 2 s/c	Increased time	Europe	POINT (5.26444 60.52389)
733	4	2	1	12 days 2 s/c	6 days 2 s/c	Increased time	Europe	POINT (11.09167 59.59278)
734	4	2	1	12 days 2 s/c	6 days 2 s/c	Increased time	Europe	POINT (5.7483 58.9696)
735	4	2	1	12 days 2 s/c	6 days 2 s/c	Increased time	Europe	POINT (9.67562597 59.05303976)
736	4	4	2	12 days 2 s/c	12 days 2 s/c	No change	Latin America/Caribbean	POINT (-79.63569 9.03005)
737	4	4	2	12 days 2 s/c	12 days 2 s/c	No change	Latin America/Caribbean	POINT (-79.9197 9.30984)
738	4	2	1	12 days 2 s/c	6 days 2 s/c	Increased time	Asia	POINT (123.9665 10.32656)
739	4	2	1	12 days 2 s/c	6 days 2 s/c	Increased time	Europe	POINT (18.6939 54.3564)
740	4	2	1	12 days 2 s/c	6 days 2 s/c	Increased time	Europe	POINT (19.7275 52.52167)
741	4	2	1	12 days 2 s/c	6 days 2 s/c	Increased time	Europe	POINT (21.09054 52.21381)
742	4	2	1	12 days 2 s/c	6 days 2 s/c	Increased time	Europe	POINT (21.035 52.24194)
743	4	2	1	12 days 2 s/c	6 days 2 s/c	Increased time	Europe	POINT (16.95972 51.15667)
744	4	2	1	12 days 2 s/c	6 days 2 s/c	Increased time	Europe	POINT (-9.0387 38.7589)
745	4	2	1	12 days 2 s/c	6 days 2 s/c	Increased time	Europe	POINT (-7.41889 37.2375)
746	3	3	2	12 days 1 s/c	12 days 1 s/c	No change	Europe	POINT (37.44667 55.77722)
747	4	2	1	12 days 2 s/c	6 days 2 s/c	Increased time	Europe	POINT (30.4924 59.85408)
748	3	3	2	12 days 1 s/c	12 days 1 s/c	No change	Europe	POINT (49.14444 55.80611)
749	0	3	5	No SNT availability	12 days 1 s/c	Availability lost completely	Europe	POINT (73.15972 61.22611)
750	3	3	2	12 days 1 s/c	12 days 1 s/c	No change	Middle East	POINT (46.58278 24.61583)
751	4	2	1	12 days 2 s/c	6 days 2 s/c	Increased time	Europe	POINT (19.60136 44.96594)
752	4	4	2	12 days 2 s/c	12 days 2 s/c	No change	Asia	POINT (103.81415 1.26405)
753	3	4	3	12 days 1 s/c	12 days 2 s/c	Lost 1 s/c	Africa	POINT (28.0342 -26.1967)
754	3	4	3	12 days 1 s/c	12 days 2 s/c	Lost 1 s/c	Asia	POINT (128.74417 35.01589)
756	3	4	3	12 days 1 s/c	12 days 2 s/c	Lost 1 s/c	Asia	POINT (127.60289 34.93675)
757	3	4	3	12 days 1 s/c	12 days 2 s/c	Lost 1 s/c	Asia	POINT (127.74889 34.73497)
758	3	4	3	12 days 1 s/c	12 days 2 s/c	Lost 1 s/c	Asia	POINT (126.82328 36.94442)
759	4	2	1	12 days 2 s/c	6 days 2 s/c	Increased time	Europe	POINT (-5.99028 37.41333)
760	4	2	1	12 days 2 s/c	6 days 2 s/c	Increased time	Europe	POINT (-8.66051 42.28808)
761	4	2	1	12 days 2 s/c	6 days 2 s/c	Increased time	Europe	POINT (11.785 58.05972)
762	4	2	1	12 days 2 s/c	6 days 2 s/c	Increased time	Europe	POINT (11.84516 58.32509)
763	4	2	1	12 days 2 s/c	6 days 2 s/c	Increased time	Europe	POINT (8.05086 46.29622)
764	4	2	1	12 days 2 s/c	6 days 2 s/c	Increased time	Europe	POINT (7.16516 46.81301)
765	4	2	1	12 days 2 s/c	6 days 2 s/c	Increased time	Asia	POINT (121.49597 25.04706)
766	4	4	2	12 days 2 s/c	12 days 2 s/c	No change	Asia	POINT (120.45361 22.76444)
767	3	4	3	12 days 1 s/c	12 days 2 s/c	Lost 1 s/c	Africa	POINT (39.29976 -6.85917)
768	4	4	2	12 days 2 s/c	12 days 2 s/c	No change	Asia	POINT (100.49681 13.76917)
769	4	4	2	12 days 2 s/c	12 days 2 s/c	No change	Asia	POINT (100.519 13.68206)
770	4	4	2	12 days 2 s/c	12 days 2 s/c	No change	Asia	POINT (100.5384741 13.66914937)
771	4	4	2	12 days 2 s/c	12 days 2 s/c	No change	Asia	POINT (100.5395031 13.66011335)
772	4	4	2	12 days 2 s/c	12 days 2 s/c	No change	Asia	POINT (100.47984 13.85433)
773	4	2	1	12 days 2 s/c	6 days 2 s/c	Increased time	Middle East	POINT (28.9662 41.0227)
774	4	2	1	12 days 2 s/c	6 days 2 s/c	Increased time	Middle East	POINT (38.663 38.9155)
775	4	2	1	12 days 2 s/c	6 days 2 s/c	Increased time	Middle East	POINT (38.97439 37.899)
776	4	2	1	12 days 2 s/c	6 days 2 s/c	Increased time	Europe	POINT (-2.70167 51.57444)
777	4	2	1	12 days 2 s/c	6 days 2 s/c	Increased time	Europe	POINT (-2.66089 51.61769)
778	4	2	1	12 days 2 s/c	6 days 2 s/c	Increased time	Europe	POINT (-3.06595 53.22874)
779	4	2	1	12 days 2 s/c	6 days 2 s/c	Increased time	Europe	POINT (-2.9844 51.5842)
780	4	2	1	12 days 2 s/c	6 days 2 s/c	Increased time	Europe	POINT (-4.47222 55.91333)
781	4	2	1	12 days 2 s/c	6 days 2 s/c	Increased time	Europe	POINT (-4.22858 57.49883)
782	4	4	2	12 days 2 s/c	12 days 2 s/c	No change	Latin America/Caribbean	POINT (-71.57604 10.57427)
783	3	4	3	12 days 1 s/c	12 days 2 s/c	Lost 1 s/c	Latin America/Caribbean	POINT (-62.89963383 8.27505521)
784	4	4	2	12 days 2 s/c	12 days 2 s/c	No change	Asia	POINT (107.06583 20.96028)
785	4	4	2	12 days 2 s/c	12 days 2 s/c	No change	Asia	POINT (106.66778 20.87528)
786	4	4	2	12 days 2 s/c	12 days 2 s/c	No change	Asia	POINT (108.22672 16.07228)
787	4	4	2	12 days 2 s/c	12 days 2 s/c	No change	Asia	POINT (105.91014 10.27717)
788	4	4	2	12 days 2 s/c	12 days 2 s/c	No change	Asia	POINT (105.8204978 21.09238263)
789	4	4	2	12 days 2 s/c	12 days 2 s/c	No change	Asia	POINT (106.74446 10.74499)
790	4	4	2	12 days 2 s/c	12 days 2 s/c	No change	Asia	POINT (106.344 10.337)
791	4	4	2	12 days 2 s/c	12 days 2 s/c	No change	Asia	POINT (108.22944 16.05031)
