# Supplementary material for: Global geo-hazard risk assessment of long-span bridges enhanced with InSAR availability
Source: Nat Commun. 2025 Oct 13;16:9048. doi: 10.1038/s41467-025-64260-x (PMC12518672; doi:10.1038/s41467-025-64260-x)
Supplement: Supplementary file 3 — Source Data [file 41467_2025_64260_MOESM3_ESM.zip › fig7b_map_snt_availability_change.csv]

ID	PS_avail_1_edge	PS_avail_2_intermediate	PS_availability_central	PS_avail_4_intermediate	PS_avail_5_edge	PS_availability_edge	PS_availability_intermediate	Bridge Type
15	0.8	0.2	0.2	0.2	0.2	0.5	0.2	Suspension
18	0.4	0.4	0.6	0.2	0.4	0.4	0.30000000000000004	Suspension
19	1.0	0.6	1.0	1.0	1.0	1.0	0.8	Suspension
20	0.6	0.2	0.2	0.2	0.6	0.6	0.2	Suspension
21	0.2	0.2	0.2	0.6	0.4	0.30000000000000004	0.4	Suspension
22	0.2	0.2	0.6	0.2	0.4	0.30000000000000004	0.2	Suspension
23	0.8	0.2	0.2	0.2	0.4	0.6000000000000001	0.2	Suspension
24	0.4	0.2	0.2	0.2	0.4	0.4	0.2	Suspension
25	1.0	1.0	0.6	0.8	1.0	1.0	0.9	Suspension
26	0.2	0.2	0.2	1.0	0.4	0.30000000000000004	0.6	Suspension
27	1.0	1.0	0.6	0.6	1.0	1.0	0.8	Suspension
35	0.2	0.2	0.2	0.2	0.2	0.2	0.2	Suspension
36	1.0	1.0	0.4	0.6	1.0	1.0	0.8	Suspension
37	0.4	0.6	0.4	0.4	1.0	0.7	0.5	Suspension
38	0.2	0.8	0.8	0.6	0.2	0.2	0.7	Suspension
39	0.2	0.2	0.2	0.2	0.2	0.2	0.2	Suspension
40	0.6	0.6	0.4	1.0	0.6	0.6	0.8	Suspension
41	0.8	0.4	0.2	0.2	0.2	0.5	0.30000000000000004	Suspension
42	0.2	0.2	0.2	0.2	0.2	0.2	0.2	Suspension
43	1.0	1.0	1.0	1.0	0.6	0.8	1.0	Suspension
44	0.2	0.2	0.2	0.2	0.2	0.2	0.2	Suspension
45	0.6	0.4	0.4	0.4	0.4	0.5	0.4	Suspension
46	0.4	0.2	0.2	0.4	0.6	0.5	0.30000000000000004	Suspension
47	1.0	0.6	1.0	0.8	1.0	1.0	0.7	Suspension
48	0.6	0.2	0.2	0.6	0.6	0.6	0.4	Suspension
49	0.8	0.6	0.6	0.6	0.4	0.6000000000000001	0.6	Suspension
50	0.4	0.8	0.8	0.4	0.4	0.4	0.6000000000000001	Suspension
51	1.0	0.2	0.2	0.4	1.0	1.0	0.30000000000000004	Suspension
52	1.0	0.2	0.2	0.4	1.0	1.0	0.30000000000000004	Suspension
53	1.0	0.8	0.2	0.8	1.0	1.0	0.8	Suspension
54	0.6	0.2	1.0	0.6	1.0	0.8	0.4	Suspension
55	0.4	0.2	0.2	1.0	1.0	0.7	0.6	Suspension
56	0.6	0.2	0.2	0.2	0.4	0.5	0.2	Suspension
57	1.0	0.2	0.2	0.4	1.0	1.0	0.30000000000000004	Suspension
58	0.8	1.0	1.0	1.0	1.0	0.9	1.0	Suspension
59	0.8	0.4	0.2	1.0	0.8	0.8	0.7	Suspension
60	1.0	0.6	0.2	0.8	1.0	1.0	0.7	Suspension
61	0.2	0.2	0.4	0.2	0.8	0.5	0.2	Suspension
62	0.2	0.4	0.2	0.2	0.2	0.2	0.30000000000000004	Suspension
63	0.4	1.0	0.8	1.0	1.0	0.7	1.0	Suspension
64	0.8	0.6	0.4	1.0	1.0	0.9	0.8	Suspension
65	0.6	0.4	0.2	0.2	1.0	0.8	0.30000000000000004	Suspension
66	0.2	0.2	0.2	0.2	0.2	0.2	0.2	Suspension
67	0.2	0.2	0.2	0.2	0.2	0.2	0.2	Suspension
68	0.2	0.2	0.2	0.2	0.2	0.2	0.2	Suspension
69	1.0	0.8	0.2	0.2	1.0	1.0	0.5	Suspension
70	0.8	0.2	0.4	0.2	0.8	0.8	0.2	Suspension
71	0.6	0.4	0.4	1.0	1.0	0.8	0.7	Suspension
72	1.0	0.8	1.0	1.0	0.6	0.8	0.9	Suspension
73	0.4	0.2	0.2	0.2	0.2	0.30000000000000004	0.2	Suspension
74	0.4	0.2	0.2	0.4	0.4	0.4	0.30000000000000004	Suspension
75	0.6	0.2	0.2	0.2	0.4	0.5	0.2	Suspension
76	1.0	0.4	0.2	0.4	1.0	1.0	0.4	Suspension
77	0.6	1.0	1.0	1.0	1.0	0.8	1.0	Suspension
78	1.0	0.4	0.2	0.2	1.0	1.0	0.30000000000000004	Suspension
79	0.4	0.2	0.2	0.2	0.2	0.30000000000000004	0.2	Suspension
80	1.0	0.4	0.8	0.4	1.0	1.0	0.4	Suspension
81	1.0	1.0	0.6	0.6	0.2	0.6	0.8	Suspension
82	0.6	0.6	0.2	1.0	1.0	0.8	0.8	Suspension
83	0.6	0.2	0.2	0.2	0.2	0.4	0.2	Suspension
84	0.6	0.8	0.6	0.4	0.6	0.6	0.6000000000000001	Suspension
85	1.0	0.4	0.2	1.0	0.8	0.9	0.7	Suspension
86	1.0	0.4	0.2	1.0	0.8	0.9	0.7	Suspension
87	0.8	0.6	0.8	0.8	0.8	0.8	0.7	Suspension
88	0.4	0.2	0.2	0.2	0.2	0.30000000000000004	0.2	Suspension
89	0.4	0.2	0.2	0.2	0.4	0.4	0.2	Suspension
90	0.2	0.2	0.2	0.2	0.2	0.2	0.2	Suspension
91	0.4	0.4	0.2	0.2	0.2	0.30000000000000004	0.30000000000000004	Suspension
92	1.0	1.0	0.6	1.0	0.8	0.9	1.0	Suspension
93	1.0	0.4	0.2	0.2	0.2	0.6	0.30000000000000004	Suspension
94	0.4	0.8	0.8	0.8	1.0	0.7	0.8	Suspension
95	1.0	1.0	1.0	1.0	1.0	1.0	1.0	Suspension
96	1.0	0.4	0.4	0.6	0.2	0.6	0.5	Suspension
97	1.0	0.2	0.2	0.2	1.0	1.0	0.2	Suspension
98	0.6	0.2	0.2	0.2	0.2	0.4	0.2	Suspension
99	1.0	0.6	0.2	0.2	0.2	0.6	0.4	Suspension
100	0.2	0.6	0.2	0.2	0.2	0.2	0.4	Suspension
101	0.2	0.2	1.0	0.4	0.6	0.4	0.30000000000000004	Suspension
102	1.0	1.0	0.2	0.8	1.0	1.0	0.9	Suspension
103	0.6	0.2	0.2	0.2	0.4	0.5	0.2	Suspension
104	1.0	0.8	0.2	0.2	0.2	0.6	0.5	Suspension
105	0.4	0.4	0.2	0.4	1.0	0.7	0.4	Suspension
106	1.0	1.0	1.0	1.0	0.8	0.9	1.0	Suspension
107	0.8	0.8	0.2	0.2	0.2	0.5	0.5	Suspension
108	0.2	0.8	1.0	0.6	1.0	0.6	0.7	Suspension
109	1.0	0.8	0.4	1.0	1.0	1.0	0.9	Suspension
110	0.6	0.2	0.2	0.2	0.2	0.4	0.2	Suspension
111	0.2	0.2	0.2	0.2	0.2	0.2	0.2	Suspension
112	0.4	0.4	0.8	1.0	0.6	0.5	0.7	Suspension
113	1.0	0.8	0.2	0.2	1.0	1.0	0.5	Suspension
114	0.6	0.2	0.2	0.2	1.0	0.8	0.2	Suspension
115	0.2	0.2	0.2	0.2	0.2	0.2	0.2	Suspension
116	0.6	0.2	0.2	1.0	1.0	0.8	0.6	Suspension
117	0.2	1.0	0.8	0.4	1.0	0.6	0.7	Arch
118	1.0	0.8	0.2	1.0	1.0	1.0	0.9	Arch
119	0.6	0.4	0.2	0.2	0.2	0.4	0.30000000000000004	Arch
120	0.6	0.8	1.0	1.0	1.0	0.8	0.9	Arch
121	1.0	0.4	0.2	1.0	1.0	1.0	0.7	Arch
122	1.0	1.0	0.4	1.0	1.0	1.0	1.0	Arch
123	0.4	0.2	0.2	0.2	0.2	0.30000000000000004	0.2	Arch
124	0.2	0.2	0.2	0.8	0.4	0.30000000000000004	0.5	Arch
125	1.0	1.0	1.0	1.0	0.6	0.8	1.0	Arch
126	1.0	0.8	0.4	0.2	0.2	0.6	0.5	Arch
127	0.6	0.4	0.2	0.2	0.2	0.4	0.30000000000000004	Arch
128	0.4	0.6	0.4	0.6	0.8	0.6000000000000001	0.6	Arch
129	0.2	0.2	0.4	0.8	1.0	0.6	0.5	Arch
130	0.2	0.2	0.2	0.4	1.0	0.6	0.30000000000000004	Arch
131	1.0	1.0	0.8	0.4	1.0	1.0	0.7	Arch
132	0.6	0.4	0.4	1.0	1.0	0.8	0.7	Arch
133	0.4	0.4	0.4	1.0	1.0	0.7	0.7	Arch
134	0.6	0.2	0.8	0.6	0.4	0.5	0.4	Arch
135	1.0	0.2	0.8	1.0	1.0	1.0	0.6	Arch
136	1.0	1.0	0.4	0.4	1.0	1.0	0.7	Arch
137	0.2	0.4	0.8	0.4	0.4	0.30000000000000004	0.4	Arch
138	0.6	0.8	1.0	0.8	1.0	0.8	0.8	Arch
139	0.8	0.4	0.2	0.4	0.4	0.6000000000000001	0.4	Arch
140	0.6	0.4	0.2	0.2	1.0	0.8	0.30000000000000004	Arch
141	1.0	1.0	1.0	0.8	0.2	0.6	0.9	Arch
142	1.0	1.0	1.0	1.0	0.6	0.8	1.0	Arch
143	1.0	1.0	1.0	0.6	1.0	1.0	0.8	Arch
144	1.0	1.0	1.0	1.0	1.0	1.0	1.0	Arch
145	0.4	0.4	0.6	0.4	0.4	0.4	0.4	Arch
146	0.2	0.2	0.2	0.2	0.8	0.5	0.2	Arch
147	1.0	1.0	0.4	0.2	0.6	0.8	0.6	Arch
148	0.2	0.4	0.2	0.2	0.2	0.2	0.30000000000000004	Arch
149	0.2	1.0	0.6	0.2	0.4	0.30000000000000004	0.6	Arch
150	1.0	1.0	1.0	0.8	1.0	1.0	0.9	Arch
151	1.0	0.6	0.4	0.8	0.6	0.8	0.7	Arch
152	0.4	1.0	0.4	0.4	0.6	0.5	0.7	Arch
153	0.8	0.2	0.4	1.0	1.0	0.9	0.6	Arch
154	0.2	0.4	0.2	0.2	0.2	0.2	0.30000000000000004	Arch
155	1.0	1.0	1.0	0.8	1.0	1.0	0.9	Arch
156	1.0	0.8	1.0	0.8	1.0	1.0	0.8	Arch
157	1.0	1.0	0.8	1.0	1.0	1.0	1.0	Arch
158	1.0	1.0	1.0	1.0	1.0	1.0	1.0	Arch
159	1.0	1.0	1.0	1.0	1.0	1.0	1.0	Arch
160	0.2	0.2	0.2	0.2	0.2	0.2	0.2	Arch
161	1.0	1.0	1.0	1.0	1.0	1.0	1.0	Arch
162	0.8	0.6	0.8	1.0	1.0	0.9	0.8	Arch
163	1.0	0.4	0.4	0.4	1.0	1.0	0.4	Arch
164	1.0	0.6	0.2	0.4	1.0	1.0	0.5	Arch
165	1.0	1.0	1.0	1.0	1.0	1.0	1.0	Arch
166	1.0	1.0	0.8	1.0	1.0	1.0	1.0	Arch
167	1.0	1.0	1.0	1.0	1.0	1.0	1.0	Arch
168	0.6	0.8	0.8	1.0	1.0	0.8	0.9	Arch
169	1.0	0.4	1.0	0.6	0.8	0.9	0.5	Arch
170	0.2	0.8	1.0	0.6	0.8	0.5	0.7	Arch
171	1.0	1.0	1.0	1.0	1.0	1.0	1.0	Arch
172	1.0	0.4	0.8	0.6	1.0	1.0	0.5	Cantilever
173	0.8	1.0	1.0	1.0	1.0	0.9	1.0	Cantilever
174	1.0	1.0	0.8	1.0	1.0	1.0	1.0	Cantilever
175	1.0	1.0	1.0	0.4	0.2	0.6	0.7	Cantilever
176	0.8	0.6	0.6	0.2	0.4	0.6000000000000001	0.4	Cantilever
177	0.8	0.6	0.6	0.2	0.4	0.6000000000000001	0.4	Cantilever
178	1.0	1.0	1.0	1.0	1.0	1.0	1.0	Cantilever
179	0.2	0.2	0.4	0.2	0.2	0.2	0.2	Cantilever
180	0.4	0.2	0.6	0.4	0.4	0.4	0.30000000000000004	Cantilever
181	0.2	0.2	0.2	0.2	0.2	0.2	0.2	Cantilever
182	0.2	0.2	0.2	0.2	0.2	0.2	0.2	Cantilever
183	1.0	0.6	1.0	0.4	0.8	0.9	0.5	Cantilever
184	0.8	1.0	0.8	0.6	1.0	0.9	0.8	Cantilever
185	0.4	0.2	0.2	0.4	1.0	0.7	0.30000000000000004	Cantilever
186	1.0	1.0	1.0	1.0	1.0	1.0	1.0	Cantilever
187	0.4	0.2	0.6	0.8	0.8	0.6000000000000001	0.5	Cantilever
188	0.4	0.2	0.4	0.6	1.0	0.7	0.4	Cantilever
189	1.0	1.0	1.0	1.0	1.0	1.0	1.0	Cantilever
190	1.0	1.0	1.0	1.0	1.0	1.0	1.0	Cantilever
191	0.6	0.4	0.4	0.2	1.0	0.8	0.30000000000000004	Cantilever
192	1.0	1.0	1.0	1.0	1.0	1.0	1.0	Cantilever
193	1.0	1.0	0.8	1.0	0.4	0.7	1.0	Cantilever
194	1.0	1.0	0.8	1.0	0.4	0.7	1.0	Cantilever
195	1.0	1.0	0.2	0.4	0.4	0.7	0.7	Cantilever
196	0.6	1.0	0.8	0.8	0.6	0.6	0.9	Cantilever
197	1.0	1.0	1.0	1.0	0.2	0.6	1.0	Cantilever
198	1.0	1.0	1.0	1.0	1.0	1.0	1.0	Cantilever
199	0.2	0.2	0.4	0.4	0.2	0.2	0.30000000000000004	Cantilever
200	1.0	0.4	0.8	0.4	1.0	1.0	0.4	Cantilever
201	0.2	0.6	1.0	1.0	1.0	0.6	0.8	Cantilever
202	1.0	1.0	1.0	1.0	1.0	1.0	1.0	Cantilever
203	0.4	0.2	0.6	0.8	0.2	0.30000000000000004	0.5	Cantilever
204	1.0	1.0	1.0	1.0	1.0	1.0	1.0	Cantilever
205	1.0	1.0	1.0	1.0	1.0	1.0	1.0	Arch
206	0.2	0.4	0.4	0.2	0.2	0.2	0.30000000000000004	Cantilever
207	0.8	0.2	0.4	0.2	0.2	0.5	0.2	Cantilever
208	0.2	0.2	0.6	0.6	1.0	0.6	0.4	Cantilever
209	1.0	1.0	1.0	1.0	1.0	1.0	1.0	Cantilever
210	1.0	1.0	1.0	1.0	1.0	1.0	1.0	Cantilever
211	0.2	0.2	0.2	0.4	0.8	0.5	0.30000000000000004	Cantilever
212	1.0	1.0	1.0	1.0	1.0	1.0	1.0	Cantilever
213	0.4	0.2	0.2	0.6	1.0	0.7	0.4	Cantilever
214	0.4	0.2	0.2	0.6	1.0	0.7	0.4	Cantilever
215	0.2	1.0	0.4	0.2	0.2	0.2	0.6	Cantilever
216	0.2	1.0	1.0	1.0	1.0	0.6	1.0	Truss
218	1.0	1.0	1.0	1.0	0.8	0.9	1.0	Cantilever
219	0.4	0.6	0.6	1.0	1.0	0.7	0.8	Cantilever
220	0.4	1.0	1.0	0.4	0.2	0.30000000000000004	0.7	Cantilever
222	0.2	0.2	0.2	0.8	0.6	0.4	0.5	Cantilever
223	0.2	0.2	0.2	0.2	0.2	0.2	0.2	Cantilever
224	0.2	0.2	1.0	1.0	0.2	0.2	0.6	Cantilever
225	0.2	0.2	0.2	0.2	0.2	0.2	0.2	Truss
226	0.4	0.8	0.4	0.6	1.0	0.7	0.7	Truss
227	0.6	0.6	0.4	1.0	0.8	0.7	0.8	Truss
228	0.4	0.2	0.2	0.6	1.0	0.7	0.4	Truss
230	0.8	1.0	1.0	1.0	0.6	0.7	1.0	Truss
231	1.0	0.8	1.0	1.0	1.0	1.0	0.9	Truss
232	1.0	1.0	0.8	0.2	1.0	1.0	0.6	Truss
233	0.4	0.4	0.4	0.8	1.0	0.7	0.6000000000000001	Truss
234	1.0	0.4	0.8	1.0	1.0	1.0	0.7	Truss
235	0.4	1.0	1.0	0.8	0.2	0.30000000000000004	0.9	Truss
236	1.0	1.0	1.0	1.0	0.8	0.9	1.0	Truss
237	0.8	0.4	0.4	0.8	0.2	0.5	0.6000000000000001	Truss
238	1.0	1.0	0.6	0.8	1.0	1.0	0.9	Truss
239	0.2	0.2	0.2	0.2	0.2	0.2	0.2	Truss
240	0.2	0.4	0.4	0.2	0.2	0.2	0.30000000000000004	Truss
241	0.2	0.2	0.2	0.2	0.2	0.2	0.2	Truss
242	1.0	0.6	0.6	0.2	1.0	1.0	0.4	Truss
243	1.0	1.0	0.8	0.8	1.0	1.0	0.9	Truss
244	0.2	0.2	0.2	0.2	1.0	0.6	0.2	Truss
245	1.0	1.0	1.0	1.0	1.0	1.0	1.0	Truss
246	1.0	1.0	0.8	1.0	1.0	1.0	1.0	Truss
247	0.2	0.4	0.8	0.4	0.2	0.2	0.4	Truss
248	1.0	0.4	0.4	0.8	0.6	0.8	0.6000000000000001	Cable-Stayed
249	0.4	0.2	0.2	0.6	1.0	0.7	0.4	Cable-Stayed
250	0.8	0.4	0.4	0.4	0.6	0.7	0.4	Cable-Stayed
251	0.8	1.0	1.0	1.0	1.0	0.9	1.0	Cable-Stayed
252	1.0	1.0	1.0	1.0	0.8	0.9	1.0	Cable-Stayed
253	0.2	0.2	0.2	0.2	0.6	0.4	0.2	Cable-Stayed
254	1.0	1.0	0.4	1.0	1.0	1.0	1.0	Cable-Stayed
255	0.8	0.6	0.6	0.2	0.6	0.7	0.4	Cable-Stayed
256	1.0	1.0	1.0	1.0	1.0	1.0	1.0	Cable-Stayed
257	0.4	0.4	0.2	0.2	0.4	0.4	0.30000000000000004	Cable-Stayed
258	1.0	0.8	1.0	0.6	1.0	1.0	0.7	Cable-Stayed
259	0.8	0.2	0.2	0.2	1.0	0.9	0.2	Cable-Stayed
261	0.6	0.6	0.6	1.0	0.6	0.6	0.8	Cable-Stayed
262	0.6	0.2	0.2	0.4	0.8	0.7	0.30000000000000004	Cable-Stayed
263	1.0	0.4	1.0	0.6	0.4	0.7	0.5	Cable-Stayed
264	1.0	1.0	1.0	1.0	1.0	1.0	1.0	Cable-Stayed
265	1.0	0.4	1.0	1.0	1.0	1.0	0.7	Cable-Stayed
266	1.0	0.8	1.0	0.6	0.4	0.7	0.7	Cable-Stayed
267	1.0	1.0	1.0	1.0	1.0	1.0	1.0	Cable-Stayed
268	1.0	1.0	1.0	1.0	1.0	1.0	1.0	Cable-Stayed
269	0.2	0.2	0.6	1.0	0.6	0.4	0.6	Cable-Stayed
270	1.0	1.0	1.0	0.4	0.6	0.8	0.7	Cable-Stayed
271	0.2	1.0	0.8	1.0	1.0	0.6	1.0	Cable-Stayed
272	0.2	0.2	0.2	0.4	1.0	0.6	0.30000000000000004	Cable-Stayed
273	1.0	1.0	1.0	1.0	1.0	1.0	1.0	Cable-Stayed
274	0.6	0.8	0.2	0.2	0.8	0.7	0.5	Cable-Stayed
275	1.0	0.4	0.4	0.2	0.4	0.7	0.30000000000000004	Cable-Stayed
276	0.4	0.4	0.8	0.2	0.4	0.4	0.30000000000000004	Cable-Stayed
277	0.2	0.4	1.0	1.0	1.0	0.6	0.7	Cable-Stayed
278	1.0	0.8	1.0	1.0	1.0	1.0	0.9	Cable-Stayed
279	1.0	0.4	0.8	0.6	0.8	0.9	0.5	Cable-Stayed
280	1.0	1.0	1.0	1.0	1.0	1.0	1.0	Cable-Stayed
281	1.0	1.0	1.0	0.6	0.4	0.7	0.8	Cable-Stayed
282	0.8	1.0	1.0	1.0	0.8	0.8	1.0	Cable-Stayed
283	1.0	1.0	1.0	1.0	1.0	1.0	1.0	Cable-Stayed
284	1.0	0.4	0.4	0.4	1.0	1.0	0.4	Cable-Stayed
285	0.2	0.6	0.6	0.2	0.4	0.30000000000000004	0.4	Cable-Stayed
286	1.0	0.2	0.2	0.2	0.2	0.6	0.2	Cable-Stayed
287	1.0	1.0	1.0	1.0	1.0	1.0	1.0	Cable-Stayed
288	0.2	0.4	0.6	0.4	0.8	0.5	0.4	Cable-Stayed
289	0.4	0.4	0.2	0.2	0.2	0.30000000000000004	0.30000000000000004	Cable-Stayed
290	0.2	0.8	1.0	0.8	0.4	0.30000000000000004	0.8	Cable-Stayed
291	0.4	0.2	0.2	0.2	0.2	0.30000000000000004	0.2	Cable-Stayed
292	1.0	1.0	1.0	0.6	1.0	1.0	0.8	Cable-Stayed
293	0.2	0.8	0.8	1.0	1.0	0.6	0.9	Cable-Stayed
294	1.0	1.0	1.0	0.4	0.8	0.9	0.7	Cable-Stayed
295	0.4	0.8	0.6	0.8	0.4	0.4	0.8	Cable-Stayed
296	1.0	0.8	0.2	0.4	1.0	1.0	0.6000000000000001	Cable-Stayed
297	1.0	1.0	1.0	1.0	1.0	1.0	1.0	Cable-Stayed
298	0.8	0.8	0.4	0.2	0.4	0.6000000000000001	0.5	Cable-Stayed
299	0.2	0.2	0.4	0.4	1.0	0.6	0.30000000000000004	Cable-Stayed
300	1.0	1.0	1.0	1.0	0.8	0.9	1.0	Arch
301	1.0	1.0	1.0	0.4	1.0	1.0	0.7	Arch
302	1.0	0.8	1.0	1.0	1.0	1.0	0.9	Arch
303	0.4	0.6	0.6	1.0	0.8	0.6000000000000001	0.8	Arch
304	0.8	0.8	1.0	1.0	1.0	0.9	0.9	Arch
305	1.0	1.0	0.2	1.0	1.0	1.0	1.0	Arch
306	1.0	0.8	0.6	0.4	0.8	0.9	0.6000000000000001	Arch
307	0.6	0.4	0.2	0.2	0.2	0.4	0.30000000000000004	Arch
308	1.0	1.0	1.0	1.0	1.0	1.0	1.0	Arch
309	1.0	1.0	1.0	1.0	1.0	1.0	1.0	Arch
310	0.6	0.4	0.8	1.0	1.0	0.8	0.7	Cantilever
311	1.0	1.0	1.0	1.0	1.0	1.0	1.0	Arch
312	1.0	1.0	1.0	1.0	1.0	1.0	1.0	Arch
313	1.0	1.0	1.0	1.0	1.0	1.0	1.0	Arch
314	1.0	1.0	1.0	1.0	1.0	1.0	1.0	Arch
315	1.0	1.0	1.0	1.0	0.8	0.9	1.0	Cable-Stayed
316	0.8	1.0	1.0	1.0	1.0	0.9	1.0	Cable-Stayed
317	0.2	0.4	1.0	0.4	0.2	0.2	0.4	Cable-Stayed
318	0.6	1.0	1.0	1.0	1.0	0.8	1.0	Cable-Stayed
319	1.0	1.0	1.0	1.0	1.0	1.0	1.0	Cable-Stayed
320	0.8	0.6	0.2	0.2	0.2	0.5	0.4	Cable-Stayed
321	0.6	1.0	0.8	0.8	1.0	0.8	0.9	Cable-Stayed
322	1.0	1.0	1.0	1.0	0.8	0.9	1.0	Cable-Stayed
323	1.0	1.0	1.0	1.0	0.2	0.6	1.0	Cable-Stayed
324	0.6	0.8	0.4	0.6	1.0	0.8	0.7	Cable-Stayed
325	1.0	1.0	1.0	1.0	1.0	1.0	1.0	Cable-Stayed
326	0.2	0.2	0.2	0.8	1.0	0.6	0.5	Cable-Stayed
327	1.0	1.0	1.0	1.0	1.0	1.0	1.0	Cable-Stayed
328	0.2	0.2	0.4	0.2	0.2	0.2	0.2	Cable-Stayed
329	0.4	0.4	0.6	0.8	0.8	0.6000000000000001	0.6000000000000001	Cable-Stayed
330	1.0	1.0	0.4	0.4	0.4	0.7	0.7	Cantilever
331	0.8	0.6	0.6	0.4	0.2	0.5	0.5	Cantilever
333	0.2	0.2	0.2	0.4	0.8	0.5	0.30000000000000004	Cantilever
334	0.2	0.2	0.2	0.2	0.2	0.2	0.2	Cantilever
335	1.0	1.0	1.0	1.0	1.0	1.0	1.0	Cantilever
336	1.0	0.8	1.0	1.0	1.0	1.0	0.9	Cantilever
337	1.0	1.0	1.0	0.8	1.0	1.0	0.9	Cantilever
338	1.0	1.0	1.0	1.0	1.0	1.0	1.0	Cable-Stayed
339	0.6	0.2	0.8	0.4	1.0	0.8	0.30000000000000004	Cantilever
340	0.2	1.0	1.0	1.0	1.0	0.6	1.0	Cantilever
341	0.8	0.2	0.2	0.2	0.4	0.6000000000000001	0.2	Cantilever
342	1.0	0.8	1.0	1.0	1.0	1.0	0.9	Cantilever
343	0.4	0.2	0.2	0.2	1.0	0.7	0.2	Cantilever
344	0.4	0.6	0.2	0.2	0.6	0.5	0.4	Cantilever
345	1.0	1.0	1.0	1.0	1.0	1.0	1.0	Suspension
346	0.6	1.0	1.0	1.0	1.0	0.8	1.0	Suspension
347	1.0	0.8	0.8	1.0	1.0	1.0	0.9	Suspension
348	1.0	0.8	0.8	0.8	1.0	1.0	0.8	Suspension
349	1.0	0.6	0.4	0.2	0.8	0.9	0.4	Suspension
350	0.8	0.6	0.2	0.4	1.0	0.9	0.5	Suspension
351	0.2	0.8	1.0	0.8	0.4	0.30000000000000004	0.8	Suspension
352	1.0	0.4	0.2	0.4	0.8	0.9	0.4	Suspension
353	1.0	0.4	0.2	1.0	1.0	1.0	0.7	Suspension
354	0.8	0.8	0.4	0.2	0.2	0.5	0.5	Suspension
355	1.0	0.2	0.4	1.0	1.0	1.0	0.6	Suspension
356	0.4	0.2	0.2	0.4	1.0	0.7	0.30000000000000004	Suspension
358	1.0	1.0	1.0	1.0	1.0	1.0	1.0	Suspension
359	0.2	0.2	0.2	0.2	0.2	0.2	0.2	Suspension
360	1.0	0.6	0.4	1.0	0.8	0.9	0.8	Truss
361	1.0	1.0	1.0	1.0	1.0	1.0	1.0	Cantilever
362	1.0	1.0	1.0	1.0	1.0	1.0	1.0	Truss
363	1.0	1.0	1.0	0.8	1.0	1.0	0.9	Truss
364	1.0	1.0	0.4	0.4	1.0	1.0	0.7	Truss
365	1.0	1.0	1.0	1.0	1.0	1.0	1.0	Truss
366	1.0	1.0	1.0	1.0	0.6	0.8	1.0	Truss
367	1.0	0.2	0.4	0.4	0.4	0.7	0.30000000000000004	Truss
368	0.8	0.8	0.2	1.0	0.4	0.6000000000000001	0.9	Cantilever
369	1.0	1.0	0.4	0.8	1.0	1.0	0.9	Cantilever
370	0.8	0.4	1.0	1.0	1.0	0.9	0.7	Truss
371	1.0	1.0	1.0	1.0	1.0	1.0	1.0	Truss
372	1.0	0.2	0.2	0.2	0.4	0.7	0.2	Cantilever
373	0.4	0.6	0.8	0.8	0.8	0.6000000000000001	0.7	Cantilever
375	0.2	0.2	0.2	0.2	0.2	0.2	0.2	Arch
376	0.4	1.0	1.0	1.0	1.0	0.7	1.0	Arch
377	0.2	0.2	0.2	0.2	0.6	0.4	0.2	Arch
378	1.0	0.6	1.0	1.0	1.0	1.0	0.8	Arch
380	0.2	0.2	0.4	0.2	0.8	0.5	0.2	Arch
381	0.2	0.4	0.6	0.6	1.0	0.6	0.5	Arch
382	1.0	0.4	0.4	1.0	0.4	0.7	0.7	Arch
383	1.0	1.0	1.0	1.0	0.4	0.7	1.0	Truss
384	1.0	1.0	1.0	1.0	1.0	1.0	1.0	Cable-Stayed
385	0.8	1.0	1.0	1.0	1.0	0.9	1.0	Cable-Stayed
386	1.0	1.0	0.6	0.4	1.0	1.0	0.7	Cable-Stayed
387	0.6	0.8	0.6	0.2	0.2	0.4	0.5	Cable-Stayed
388	1.0	1.0	1.0	1.0	1.0	1.0	1.0	Cable-Stayed
389	0.2	0.2	1.0	1.0	0.2	0.2	0.6	Cable-Stayed
390	0.6	0.4	0.2	0.6	1.0	0.8	0.5	Cable-Stayed
391	0.2	0.2	0.2	0.8	0.4	0.30000000000000004	0.5	Cable-Stayed
392	0.2	0.2	0.2	0.2	0.2	0.2	0.2	Cable-Stayed
393	1.0	0.4	0.4	0.8	1.0	1.0	0.6000000000000001	Cantilever
394	1.0	1.0	1.0	1.0	1.0	1.0	1.0	Cantilever
395	1.0	0.8	0.4	0.2	0.2	0.6	0.5	Cantilever
396	1.0	0.2	0.2	0.8	0.4	0.7	0.5	Cantilever
397	1.0	0.4	0.6	0.6	0.2	0.6	0.5	Cantilever
398	0.6	0.6	1.0	0.6	1.0	0.8	0.6	Cantilever
399	0.4	0.2	0.2	0.8	1.0	0.7	0.5	Cantilever
400	0.2	0.2	0.2	0.8	0.4	0.30000000000000004	0.5	Cantilever
401	0.6	0.8	0.8	0.8	1.0	0.8	0.8	Cantilever
402	0.2	0.2	0.2	0.2	0.2	0.2	0.2	Suspension
403	0.4	0.2	0.2	0.2	0.6	0.5	0.2	Suspension
404	0.6	0.8	1.0	1.0	1.0	0.8	0.9	Suspension
405	0.8	0.8	1.0	1.0	1.0	0.9	0.9	Suspension
406	1.0	0.8	0.4	1.0	1.0	1.0	0.9	Suspension
407	1.0	1.0	0.6	1.0	1.0	1.0	1.0	Suspension
408	1.0	1.0	1.0	1.0	0.4	0.7	1.0	Suspension
409	1.0	0.6	0.2	0.2	0.2	0.6	0.4	Suspension
410	1.0	1.0	1.0	1.0	1.0	1.0	1.0	Suspension
411	1.0	1.0	1.0	1.0	1.0	1.0	1.0	Truss
412	0.4	1.0	0.6	0.2	0.4	0.4	0.6	Truss
414	1.0	0.4	1.0	0.4	1.0	1.0	0.4	Truss
415	0.2	0.2	0.4	0.2	0.6	0.4	0.2	Truss
416	0.8	0.4	0.2	0.8	0.4	0.6000000000000001	0.6000000000000001	Cantilever
417	1.0	1.0	1.0	0.8	1.0	1.0	0.9	Truss
418	1.0	0.6	0.2	1.0	1.0	1.0	0.8	Truss
419	1.0	1.0	1.0	0.8	0.2	0.6	0.9	Cantilever
420	1.0	1.0	1.0	1.0	1.0	1.0	1.0	Arch
421	1.0	1.0	1.0	1.0	1.0	1.0	1.0	Arch
422	1.0	1.0	1.0	1.0	1.0	1.0	1.0	Arch
423	1.0	0.8	0.8	0.8	0.6	0.8	0.8	Arch
424	0.6	0.2	0.4	1.0	1.0	0.8	0.6	Arch
425	1.0	1.0	0.8	1.0	1.0	1.0	1.0	Arch
426	0.2	0.2	0.6	1.0	1.0	0.6	0.6	Arch
427	1.0	0.6	1.0	1.0	1.0	1.0	0.8	Arch
428	0.4	0.2	0.2	1.0	1.0	0.7	0.6	Arch
429	0.8	0.4	0.4	1.0	1.0	0.9	0.7	Arch
430	1.0	1.0	1.0	1.0	1.0	1.0	1.0	Cable-Stayed
431	0.2	0.6	0.2	0.4	0.2	0.2	0.5	Cable-Stayed
432	0.8	0.4	0.4	0.6	1.0	0.9	0.5	Cable-Stayed
433	1.0	1.0	1.0	1.0	1.0	1.0	1.0	Cable-Stayed
434	0.2	1.0	0.8	0.4	0.4	0.30000000000000004	0.7	Cable-Stayed
435	1.0	1.0	1.0	1.0	1.0	1.0	1.0	Cable-Stayed
436	0.8	1.0	1.0	1.0	1.0	0.9	1.0	Cable-Stayed
437	1.0	1.0	1.0	1.0	1.0	1.0	1.0	Cable-Stayed
438	0.2	0.4	0.2	0.2	0.2	0.2	0.30000000000000004	Cable-Stayed
439	0.2	0.2	1.0	1.0	0.6	0.4	0.6	Cable-Stayed
440	1.0	0.8	1.0	1.0	1.0	1.0	0.9	Cantilever
441	1.0	0.8	0.8	1.0	1.0	1.0	0.9	Cantilever
442	0.4	0.4	1.0	1.0	0.8	0.6000000000000001	0.7	Cantilever
443	1.0	1.0	1.0	1.0	1.0	1.0	1.0	Cantilever
444	1.0	1.0	1.0	0.6	1.0	1.0	0.8	Cantilever
445	1.0	1.0	1.0	1.0	1.0	1.0	1.0	Cantilever
446	1.0	1.0	1.0	1.0	0.4	0.7	1.0	Cantilever
447	0.2	0.2	0.2	0.2	0.2	0.2	0.2	Cantilever
448	1.0	0.6	1.0	1.0	1.0	1.0	0.8	Cantilever
449	0.6	1.0	1.0	0.6	0.2	0.4	0.8	Cantilever
450	0.2	0.2	0.2	0.2	0.2	0.2	0.2	Suspension
451	1.0	0.2	0.4	1.0	0.8	0.9	0.6	Suspension
452	1.0	1.0	1.0	1.0	1.0	1.0	1.0	Suspension
454	1.0	1.0	1.0	1.0	1.0	1.0	1.0	Suspension
455	0.2	0.4	0.6	0.2	0.2	0.2	0.30000000000000004	Suspension
456	1.0	1.0	0.8	0.4	0.4	0.7	0.7	Suspension
457	0.2	0.2	0.2	0.2	0.2	0.2	0.2	Suspension
458	0.8	0.2	0.2	0.2	0.2	0.5	0.2	Suspension
459	1.0	0.2	0.2	1.0	1.0	1.0	0.6	Suspension
460	0.2	0.2	0.2	0.4	0.2	0.2	0.30000000000000004	Cantilever
461	1.0	1.0	1.0	1.0	1.0	1.0	1.0	Truss
462	0.2	0.2	0.4	0.4	0.4	0.30000000000000004	0.30000000000000004	Cantilever
463	0.2	0.2	0.2	0.4	0.4	0.30000000000000004	0.30000000000000004	Truss
464	0.8	0.6	1.0	1.0	0.2	0.5	0.8	Truss
465	1.0	1.0	1.0	1.0	0.6	0.8	1.0	Truss
467	0.2	0.2	0.2	0.2	0.2	0.2	0.2	Arch
468	0.2	0.2	0.2	0.2	0.2	0.2	0.2	Arch
469	0.2	0.2	0.2	0.4	0.2	0.2	0.30000000000000004	Arch
470	0.8	1.0	0.6	0.8	0.8	0.8	0.9	Arch
471	1.0	1.0	1.0	1.0	1.0	1.0	1.0	Arch
472	1.0	0.8	1.0	0.8	1.0	1.0	0.8	Arch
473	0.4	0.6	0.8	1.0	1.0	0.7	0.8	Arch
474	0.4	0.2	0.2	0.2	0.2	0.30000000000000004	0.2	Arch
475	1.0	1.0	1.0	1.0	1.0	1.0	1.0	Arch
476	1.0	1.0	0.4	0.6	1.0	1.0	0.8	Arch
477	0.2	0.4	1.0	1.0	0.8	0.5	0.7	Cable-Stayed
478	0.2	0.2	0.8	0.6	1.0	0.6	0.4	Cable-Stayed
479	0.2	0.2	0.4	0.6	0.6	0.4	0.4	Cable-Stayed
480	0.2	0.2	0.2	0.2	0.2	0.2	0.2	Cable-Stayed
481	0.8	1.0	0.6	0.8	0.8	0.8	0.9	Cable-Stayed
482	0.6	1.0	0.8	0.8	0.4	0.5	0.9	Cable-Stayed
483	0.2	0.8	1.0	0.6	0.4	0.30000000000000004	0.7	Cable-Stayed
484	0.8	1.0	1.0	0.4	0.4	0.6000000000000001	0.7	Cable-Stayed
485	1.0	1.0	0.8	1.0	1.0	1.0	1.0	Cable-Stayed
486	0.2	0.6	0.4	0.8	1.0	0.6	0.7	Cable-Stayed
487	0.2	0.2	1.0	0.8	0.6	0.4	0.5	Cantilever
488	0.4	0.2	0.2	0.2	0.2	0.30000000000000004	0.2	Cantilever
489	0.4	0.2	0.2	0.2	0.2	0.30000000000000004	0.2	Cantilever
490	0.4	0.6	0.2	0.2	0.2	0.30000000000000004	0.4	Cantilever
491	0.2	0.4	0.8	1.0	0.4	0.30000000000000004	0.7	Cantilever
492	0.8	1.0	1.0	1.0	1.0	0.9	1.0	Cantilever
493	0.2	0.2	0.2	0.2	0.2	0.2	0.2	Cantilever
494	0.6	1.0	1.0	1.0	1.0	0.8	1.0	Cantilever
495	1.0	1.0	0.8	0.8	1.0	1.0	0.9	Cantilever
496	0.6	0.6	0.6	0.4	0.2	0.4	0.5	Cantilever
497	0.2	0.2	0.6	0.2	0.2	0.2	0.2	Suspension
498	1.0	0.6	0.4	0.8	1.0	1.0	0.7	Suspension
499	0.4	0.2	0.2	0.4	0.6	0.5	0.30000000000000004	Suspension
500	1.0	1.0	0.6	0.6	0.8	0.9	0.8	Suspension
501	0.2	0.2	0.2	0.6	1.0	0.6	0.4	Suspension
502	1.0	1.0	1.0	0.6	1.0	1.0	0.8	Suspension
503	0.2	0.2	0.4	0.6	0.2	0.2	0.4	Suspension
504	0.2	0.2	0.2	0.2	0.2	0.2	0.2	Suspension
505	0.2	0.2	0.2	0.2	0.2	0.2	0.2	Suspension
506	1.0	1.0	1.0	1.0	1.0	1.0	1.0	Cable-Stayed
507	0.8	0.6	0.4	1.0	1.0	0.9	0.8	Truss
508	1.0	1.0	1.0	0.8	0.8	0.9	0.9	Cantilever
509	0.8	0.8	1.0	1.0	1.0	0.9	0.9	Truss
511	1.0	1.0	1.0	1.0	1.0	1.0	1.0	Truss
512	0.8	1.0	0.6	0.2	0.2	0.5	0.6	Truss
513	1.0	1.0	1.0	0.6	0.2	0.6	0.8	Cantilever
514	0.4	0.8	1.0	0.6	1.0	0.7	0.7	Arch
515	1.0	0.4	0.2	0.2	1.0	1.0	0.30000000000000004	Arch
516	1.0	1.0	1.0	1.0	1.0	1.0	1.0	Arch
517	1.0	1.0	0.8	0.2	1.0	1.0	0.6	Arch
518	0.8	0.6	0.4	1.0	1.0	0.9	0.8	Arch
519	1.0	0.4	0.8	0.8	1.0	1.0	0.6000000000000001	Arch
520	1.0	1.0	1.0	0.4	1.0	1.0	0.7	Arch
521	0.8	0.4	0.2	0.2	0.4	0.6000000000000001	0.30000000000000004	Arch
523	1.0	1.0	1.0	0.4	0.4	0.7	0.7	Arch
524	1.0	0.8	1.0	1.0	1.0	1.0	0.9	Arch
525	1.0	1.0	1.0	1.0	1.0	1.0	1.0	Cable-Stayed
526	0.2	0.6	0.4	0.4	0.4	0.30000000000000004	0.5	Cable-Stayed
527	0.2	0.2	0.4	0.6	0.6	0.4	0.4	Cable-Stayed
528	0.4	0.2	0.2	0.2	0.2	0.30000000000000004	0.2	Cable-Stayed
529	1.0	1.0	1.0	0.8	1.0	1.0	0.9	Cable-Stayed
530	1.0	1.0	0.2	0.2	0.2	0.6	0.6	Cable-Stayed
531	1.0	0.8	0.4	1.0	1.0	1.0	0.9	Cable-Stayed
532	1.0	0.8	0.4	0.2	1.0	1.0	0.5	Cable-Stayed
533	1.0	1.0	0.2	0.2	0.4	0.7	0.6	Cable-Stayed
535	0.6	0.8	0.2	0.2	0.2	0.4	0.5	Cable-Stayed
536	1.0	1.0	1.0	1.0	1.0	1.0	1.0	Cable-Stayed
537	1.0	1.0	0.2	0.2	0.2	0.6	0.6	Cantilever
538	1.0	1.0	1.0	1.0	1.0	1.0	1.0	Cantilever
539	1.0	0.6	0.2	1.0	1.0	1.0	0.8	Cantilever
540	1.0	1.0	0.4	0.4	1.0	1.0	0.7	Cantilever
541	1.0	1.0	1.0	0.8	1.0	1.0	0.9	Cable-Stayed
542	1.0	0.6	0.2	0.4	1.0	1.0	0.5	Cantilever
543	1.0	0.8	1.0	1.0	0.6	0.8	0.9	Cantilever
544	0.2	0.2	0.2	0.8	1.0	0.6	0.5	Cantilever
545	0.4	1.0	1.0	1.0	1.0	0.7	1.0	Cantilever
546	0.4	0.4	0.4	0.2	0.6	0.5	0.30000000000000004	Cantilever
547	0.2	0.2	0.8	1.0	1.0	0.6	0.6	Suspension
548	0.2	0.2	0.2	1.0	0.2	0.2	0.6	Suspension
549	1.0	1.0	1.0	1.0	1.0	1.0	1.0	Suspension
550	0.8	1.0	1.0	0.8	1.0	0.9	0.9	Suspension
551	0.2	0.2	0.8	0.4	0.4	0.30000000000000004	0.30000000000000004	Suspension
552	1.0	1.0	1.0	0.6	1.0	1.0	0.8	Suspension
553	0.2	0.2	1.0	1.0	1.0	0.6	0.6	Suspension
554	1.0	1.0	1.0	1.0	1.0	1.0	1.0	Suspension
555	1.0	1.0	0.4	0.2	1.0	1.0	0.6	Suspension
556	0.2	0.2	0.2	0.2	0.2	0.2	0.2	Suspension
557	1.0	1.0	1.0	1.0	1.0	1.0	1.0	Suspension
558	0.2	0.2	0.6	0.2	0.2	0.2	0.2	Truss
559	0.8	0.6	0.4	0.8	1.0	0.9	0.7	Truss
560	0.8	0.6	0.4	0.8	1.0	0.9	0.7	Cantilever
561	0.8	0.6	0.8	0.4	0.8	0.8	0.5	Truss
562	1.0	1.0	1.0	0.8	1.0	1.0	0.9	Truss
563	0.4	1.0	1.0	0.2	0.2	0.30000000000000004	0.6	Arch
564	1.0	0.4	0.4	0.4	0.8	0.9	0.4	Truss
565	1.0	1.0	0.8	1.0	1.0	1.0	1.0	Truss
566	1.0	0.8	1.0	1.0	1.0	1.0	0.9	Truss
567	0.2	0.4	0.6	0.8	1.0	0.6	0.6000000000000001	Truss
568	0.2	0.6	0.2	0.4	0.6	0.4	0.5	Arch
570	1.0	1.0	1.0	1.0	1.0	1.0	1.0	Arch
571	1.0	0.8	0.4	0.6	1.0	1.0	0.7	Arch
572	0.8	0.2	0.2	1.0	0.4	0.6000000000000001	0.6	Arch
573	0.2	0.2	0.4	0.4	0.2	0.2	0.30000000000000004	Arch
574	1.0	1.0	1.0	1.0	1.0	1.0	1.0	Arch
575	0.4	0.4	1.0	0.4	0.4	0.4	0.4	Arch
576	0.6	0.8	1.0	1.0	1.0	0.8	0.9	Arch
577	0.6	1.0	1.0	1.0	1.0	0.8	1.0	Arch
578	0.6	0.4	0.2	0.2	0.2	0.4	0.30000000000000004	Arch
579	0.4	1.0	1.0	1.0	0.8	0.6000000000000001	1.0	Arch
580	0.2	0.6	0.8	0.4	0.2	0.2	0.5	Arch
581	0.4	0.4	0.6	0.6	0.4	0.4	0.5	Arch
582	1.0	1.0	1.0	1.0	1.0	1.0	1.0	Arch
583	0.2	0.4	0.8	0.2	1.0	0.6	0.30000000000000004	Arch
584	1.0	1.0	1.0	1.0	1.0	1.0	1.0	Arch
585	1.0	1.0	1.0	1.0	1.0	1.0	1.0	Arch
586	0.4	0.8	0.8	0.2	0.4	0.4	0.5	Arch
587	0.4	0.6	0.8	0.4	1.0	0.7	0.5	Arch
588	1.0	0.8	0.4	0.6	1.0	1.0	0.7	Arch
589	0.8	0.4	0.4	0.4	0.2	0.5	0.4	Arch
590	1.0	1.0	1.0	1.0	1.0	1.0	1.0	Arch
591	1.0	1.0	1.0	1.0	1.0	1.0	1.0	Arch
593	0.2	0.8	0.2	0.6	1.0	0.6	0.7	Cable-Stayed
594	0.4	0.4	0.4	0.2	0.4	0.4	0.30000000000000004	Cable-Stayed
596	1.0	1.0	1.0	1.0	1.0	1.0	1.0	Cantilever
597	1.0	1.0	1.0	1.0	0.6	0.8	1.0	Cantilever
598	0.2	0.2	0.2	0.2	0.2	0.2	0.2	Cable-Stayed
599	1.0	0.2	0.2	0.2	0.2	0.6	0.2	Cantilever
600	1.0	0.2	0.2	0.2	0.2	0.6	0.2	Cantilever
601	1.0	0.2	0.2	0.2	0.2	0.6	0.2	Cantilever
602	0.8	0.4	0.4	1.0	1.0	0.9	0.7	Cable-Stayed
603	1.0	1.0	1.0	1.0	1.0	1.0	1.0	Cantilever
604	0.4	0.2	0.2	0.6	0.8	0.6000000000000001	0.4	Cantilever
605	1.0	1.0	1.0	1.0	1.0	1.0	1.0	Cable-Stayed
606	0.4	1.0	1.0	1.0	1.0	0.7	1.0	Cable-Stayed
607	0.2	1.0	1.0	1.0	1.0	0.6	1.0	Cable-Stayed
608	1.0	1.0	1.0	1.0	1.0	1.0	1.0	Cable-Stayed
609	1.0	1.0	1.0	1.0	1.0	1.0	1.0	Cable-Stayed
610	1.0	0.4	1.0	1.0	1.0	1.0	0.7	Cable-Stayed
611	1.0	1.0	1.0	1.0	1.0	1.0	1.0	Cable-Stayed
612	0.8	0.8	0.4	0.2	1.0	0.9	0.5	Cable-Stayed
613	1.0	1.0	1.0	1.0	1.0	1.0	1.0	Cable-Stayed
614	1.0	0.2	1.0	1.0	1.0	1.0	0.6	Cable-Stayed
615	1.0	1.0	1.0	1.0	1.0	1.0	1.0	Cable-Stayed
616	1.0	1.0	1.0	1.0	1.0	1.0	1.0	Cable-Stayed
617	0.2	0.2	0.2	0.2	0.2	0.2	0.2	Cable-Stayed
618	1.0	0.6	0.8	1.0	1.0	1.0	0.8	Cable-Stayed
619	0.6	0.2	0.2	0.8	0.8	0.7	0.5	Cable-Stayed
620	1.0	0.4	0.2	0.2	0.2	0.6	0.30000000000000004	Cable-Stayed
621	0.8	1.0	1.0	1.0	1.0	0.9	1.0	Cable-Stayed
622	0.2	1.0	1.0	0.6	0.2	0.2	0.8	Cable-Stayed
623	1.0	1.0	0.8	0.8	1.0	1.0	0.9	Cable-Stayed
624	0.2	0.2	0.6	1.0	1.0	0.6	0.6	Cable-Stayed
625	0.4	0.2	0.2	0.2	0.2	0.30000000000000004	0.2	Cable-Stayed
626	1.0	0.6	0.2	1.0	1.0	1.0	0.8	Suspension
627	1.0	1.0	0.8	0.2	0.2	0.6	0.6	Suspension
628	1.0	0.6	0.2	0.2	1.0	1.0	0.4	Suspension
629	0.8	0.4	0.2	0.6	1.0	0.9	0.5	Suspension
630	1.0	1.0	1.0	1.0	1.0	1.0	1.0	Suspension
631	0.2	0.2	0.2	0.8	0.8	0.5	0.5	Suspension
632	1.0	1.0	1.0	1.0	1.0	1.0	1.0	Suspension
633	0.6	0.4	0.6	0.8	1.0	0.8	0.6000000000000001	Suspension
634	0.4	0.4	0.6	0.4	1.0	0.7	0.4	Suspension
635	1.0	0.2	0.2	0.8	1.0	1.0	0.5	Suspension
636	1.0	1.0	0.2	0.4	1.0	1.0	0.7	Suspension
637	1.0	1.0	1.0	1.0	1.0	1.0	1.0	Suspension
638	1.0	1.0	1.0	0.6	0.4	0.7	0.8	Suspension
639	0.6	0.8	0.6	0.8	1.0	0.8	0.8	Suspension
640	1.0	1.0	0.6	1.0	1.0	1.0	1.0	Suspension
641	0.2	0.2	0.2	0.4	0.6	0.4	0.30000000000000004	Suspension
642	1.0	0.6	0.8	0.2	0.2	0.6	0.4	Suspension
643	0.2	0.2	0.2	0.4	0.6	0.4	0.30000000000000004	Suspension
644	0.6	0.4	0.2	0.2	1.0	0.8	0.30000000000000004	Suspension
645	1.0	1.0	0.4	1.0	1.0	1.0	1.0	Suspension
646	1.0	0.2	0.2	0.2	0.4	0.7	0.2	Suspension
648	1.0	0.6	0.2	0.2	0.2	0.6	0.4	Suspension
649	0.2	0.2	0.2	0.2	0.6	0.4	0.2	Suspension
650	0.2	0.2	0.2	0.2	0.6	0.4	0.2	Suspension
653	1.0	1.0	1.0	1.0	1.0	1.0	1.0	Suspension
654	0.8	1.0	0.8	1.0	0.8	0.8	1.0	Suspension
656	0.2	0.2	0.2	0.2	0.4	0.30000000000000004	0.2	Suspension
657	0.6	0.4	0.8	1.0	0.2	0.4	0.7	Suspension
658	1.0	0.8	0.4	0.2	0.2	0.6	0.5	Suspension
660	0.2	0.4	0.2	0.4	1.0	0.6	0.4	Suspension
661	1.0	0.6	0.8	1.0	1.0	1.0	0.8	Suspension
662	1.0	0.4	0.2	0.4	1.0	1.0	0.4	Suspension
663	1.0	0.8	0.6	0.4	0.8	0.9	0.6000000000000001	Suspension
664	0.2	0.2	0.2	0.2	0.2	0.2	0.2	Suspension
665	1.0	0.4	0.8	0.6	0.2	0.6	0.5	Suspension
666	1.0	1.0	0.8	0.4	0.2	0.6	0.7	Suspension
667	0.8	0.4	0.4	0.6	0.4	0.6000000000000001	0.5	Cable-Stayed
668	1.0	1.0	1.0	1.0	1.0	1.0	1.0	Cable-Stayed
669	1.0	1.0	1.0	1.0	1.0	1.0	1.0	Suspension
670	0.4	0.8	0.2	0.6	0.2	0.30000000000000004	0.7	Cantilever
671	1.0	1.0	0.4	1.0	1.0	1.0	1.0	Cantilever
672	1.0	1.0	1.0	1.0	1.0	1.0	1.0	Truss
673	0.4	0.4	0.2	0.2	0.6	0.5	0.30000000000000004	Truss
674	1.0	0.4	0.2	0.4	0.4	0.7	0.4	Truss
675	0.2	0.8	1.0	1.0	1.0	0.6	0.9	Cantilever
676	0.2	0.2	1.0	1.0	0.6	0.4	0.6	Cantilever
677	0.2	0.2	0.2	0.2	0.2	0.2	0.2	Truss
678	1.0	1.0	1.0	1.0	1.0	1.0	1.0	Truss
679	0.2	0.2	0.2	0.6	1.0	0.6	0.4	Truss
680	0.2	0.6	1.0	1.0	0.8	0.5	0.8	Truss
681	0.4	1.0	1.0	1.0	1.0	0.7	1.0	Cantilever
683	0.2	0.2	0.4	1.0	1.0	0.6	0.6	Arch
684	0.2	0.8	0.8	0.4	0.2	0.2	0.6000000000000001	Cantilever
685	0.4	0.4	0.2	0.4	1.0	0.7	0.4	Truss
686	0.2	0.4	0.8	1.0	0.6	0.4	0.7	Truss
687	0.2	0.2	0.2	0.2	0.2	0.2	0.2	Cantilever
688	0.4	0.2	0.2	0.2	0.6	0.5	0.2	Truss
689	0.2	0.2	0.2	0.2	0.2	0.2	0.2	Truss
690	0.2	0.2	1.0	1.0	1.0	0.6	0.6	Truss
691	0.2	0.8	0.4	0.2	0.2	0.2	0.5	Truss
692	1.0	0.2	0.2	1.0	1.0	1.0	0.6	Truss
693	0.2	0.2	0.8	1.0	0.8	0.5	0.6	Truss
694	1.0	1.0	0.8	1.0	0.4	0.7	1.0	Truss
695	1.0	1.0	0.6	1.0	1.0	1.0	1.0	Cantilever
696	1.0	1.0	1.0	1.0	1.0	1.0	1.0	Truss
697	1.0	1.0	0.6	0.6	0.8	0.9	0.8	Truss
698	0.8	1.0	1.0	0.8	0.4	0.6000000000000001	0.9	Truss
699	1.0	1.0	0.8	0.6	1.0	1.0	0.8	Truss
700	1.0	1.0	0.4	0.2	0.2	0.6	0.6	Truss
701	0.4	0.6	0.2	0.2	0.6	0.5	0.4	Cable-Stayed
702	1.0	0.4	1.0	0.2	0.2	0.6	0.30000000000000004	Cable-Stayed
703	1.0	0.8	0.8	0.8	1.0	1.0	0.8	Truss
704	0.4	0.4	0.8	1.0	0.6	0.5	0.7	Cable-Stayed
705	1.0	1.0	1.0	1.0	0.8	0.9	1.0	Truss
706	0.2	0.2	0.2	0.6	1.0	0.6	0.4	Cable-Stayed
707	0.4	0.2	0.2	0.2	0.2	0.30000000000000004	0.2	Cable-Stayed
708	0.2	0.2	0.2	0.2	0.2	0.2	0.2	Cable-Stayed
709	0.4	0.2	0.2	0.2	0.2	0.30000000000000004	0.2	Truss
710	1.0	1.0	1.0	0.8	0.4	0.7	0.9	Cable-Stayed
711	1.0	1.0	1.0	0.8	1.0	1.0	0.9	Truss
712	1.0	0.8	0.4	0.2	0.2	0.6	0.5	Cable-Stayed
713	1.0	1.0	0.4	1.0	1.0	1.0	1.0	Truss
714	1.0	1.0	0.2	0.2	0.2	0.6	0.6	Truss
715	0.2	0.6	1.0	1.0	0.6	0.4	0.8	Cable-Stayed
716	0.2	0.2	0.2	0.6	0.4	0.30000000000000004	0.4	Cable-Stayed
717	1.0	0.8	1.0	1.0	1.0	1.0	0.9	Cable-Stayed
718	0.2	0.2	0.4	0.2	0.2	0.2	0.2	Cable-Stayed
719	1.0	1.0	1.0	1.0	0.8	0.9	1.0	Truss
720	0.2	0.2	0.2	0.2	0.2	0.2	0.2	Cable-Stayed
721	0.8	0.6	1.0	1.0	1.0	0.9	0.8	Cable-Stayed
722	0.4	0.6	0.8	0.8	0.8	0.6000000000000001	0.7	Cable-Stayed
723	0.8	0.4	0.2	0.6	0.4	0.6000000000000001	0.5	Truss
724	0.2	0.2	0.2	0.2	0.2	0.2	0.2	Cable-Stayed
725	0.8	0.4	0.6	1.0	0.6	0.7	0.7	Cable-Stayed
726	0.2	0.2	0.2	1.0	0.4	0.30000000000000004	0.6	Cable-Stayed
727	1.0	1.0	0.4	0.8	0.4	0.7	0.9	Cable-Stayed
728	0.2	0.2	0.2	0.2	0.2	0.2	0.2	Cantilever
729	0.4	0.2	0.2	0.2	0.2	0.30000000000000004	0.2	Truss
730	0.6	0.8	1.0	0.8	0.6	0.6	0.8	Truss
731	0.6	0.4	0.2	0.2	0.2	0.4	0.30000000000000004	Cantilever
732	1.0	0.2	0.2	0.2	0.2	0.6	0.2	Cable-Stayed
733	0.8	1.0	1.0	1.0	1.0	0.9	1.0	Cable-Stayed
734	1.0	1.0	1.0	0.8	1.0	1.0	0.9	Cable-Stayed
735	0.4	0.2	0.2	0.2	0.4	0.4	0.2	Cable-Stayed
736	0.2	0.2	0.6	0.2	0.4	0.30000000000000004	0.2	Cable-Stayed
737	0.6	0.8	1.0	0.6	0.4	0.5	0.7	Cable-Stayed
738	1.0	1.0	1.0	1.0	1.0	1.0	1.0	Cable-Stayed
739	1.0	0.8	0.2	0.4	1.0	1.0	0.6000000000000001	Cable-Stayed
740	0.2	0.2	0.6	1.0	1.0	0.6	0.6	Cable-Stayed
741	1.0	0.8	0.8	1.0	1.0	1.0	0.9	Cable-Stayed
742	0.8	0.8	0.8	1.0	1.0	0.9	0.9	Cable-Stayed
743	0.8	0.4	1.0	1.0	1.0	0.9	0.7	Cable-Stayed
744	1.0	1.0	1.0	1.0	1.0	1.0	1.0	Cable-Stayed
745	1.0	1.0	1.0	1.0	1.0	1.0	1.0	Cable-Stayed
746	0.2	0.2	0.2	0.2	0.2	0.2	0.2	Cable-Stayed
747	1.0	1.0	1.0	1.0	0.6	0.8	1.0	Cable-Stayed
748	1.0	1.0	1.0	1.0	1.0	1.0	1.0	Cable-Stayed
749	0.4	0.2	0.2	0.2	0.2	0.30000000000000004	0.2	Cable-Stayed
750	1.0	1.0	1.0	1.0	1.0	1.0	1.0	Cable-Stayed
751	0.2	0.2	0.4	0.6	1.0	0.6	0.4	Cable-Stayed
752	0.8	0.2	0.2	0.8	1.0	0.9	0.5	Cable-Stayed
753	1.0	1.0	1.0	1.0	1.0	1.0	1.0	Cable-Stayed
754	1.0	1.0	1.0	1.0	0.8	0.9	1.0	Cable-Stayed
756	1.0	0.8	1.0	1.0	1.0	1.0	0.9	Cable-Stayed
757	1.0	1.0	0.8	0.8	1.0	1.0	0.9	Cable-Stayed
758	1.0	1.0	1.0	0.4	0.6	0.8	0.7	Cable-Stayed
759	1.0	1.0	1.0	1.0	1.0	1.0	1.0	Cable-Stayed
760	1.0	1.0	1.0	0.4	0.2	0.6	0.7	Cable-Stayed
761	1.0	0.8	1.0	1.0	1.0	1.0	0.9	Cable-Stayed
762	0.2	0.4	1.0	0.4	0.8	0.5	0.4	Cable-Stayed
763	0.4	0.2	0.2	0.2	0.2	0.30000000000000004	0.2	Cable-Stayed
764	0.6	0.6	1.0	0.2	0.8	0.7	0.4	Cable-Stayed
765	0.8	1.0	0.6	0.4	1.0	0.9	0.7	Cable-Stayed
766	1.0	0.4	0.6	0.6	0.4	0.7	0.5	Cable-Stayed
767	1.0	1.0	1.0	1.0	1.0	1.0	1.0	Cable-Stayed
768	1.0	1.0	1.0	1.0	0.8	0.9	1.0	Cable-Stayed
769	0.4	0.6	1.0	1.0	1.0	0.7	0.8	Cable-Stayed
770	0.8	1.0	0.4	0.2	0.2	0.5	0.6	Cable-Stayed
771	0.4	0.2	0.2	0.8	1.0	0.7	0.5	Cable-Stayed
772	0.4	1.0	1.0	1.0	1.0	0.7	1.0	Cable-Stayed
773	1.0	1.0	1.0	1.0	1.0	1.0	1.0	Cable-Stayed
774	1.0	1.0	1.0	1.0	1.0	1.0	1.0	Cable-Stayed
775	1.0	1.0	1.0	1.0	1.0	1.0	1.0	Cable-Stayed
776	1.0	1.0	1.0	1.0	1.0	1.0	1.0	Cable-Stayed
777	1.0	1.0	1.0	1.0	1.0	1.0	1.0	Cable-Stayed
778	1.0	1.0	1.0	1.0	0.8	0.9	1.0	Cable-Stayed
779	1.0	1.0	1.0	1.0	1.0	1.0	1.0	Cable-Stayed
780	0.2	1.0	0.4	0.2	0.2	0.2	0.6	Cable-Stayed
781	1.0	0.8	0.8	1.0	1.0	1.0	0.9	Cable-Stayed
782	1.0	1.0	1.0	1.0	1.0	1.0	1.0	Cable-Stayed
783	0.2	0.2	0.2	0.2	0.2	0.2	0.2	Cable-Stayed
784	1.0	1.0	0.8	1.0	1.0	1.0	1.0	Cable-Stayed
785	1.0	0.8	0.8	0.8	1.0	1.0	0.8	Cable-Stayed
786	1.0	1.0	0.8	0.8	1.0	1.0	0.9	Cable-Stayed
787	1.0	0.4	0.4	0.8	1.0	1.0	0.6000000000000001	Cable-Stayed
788	1.0	0.4	0.2	0.2	0.4	0.7	0.30000000000000004	Cable-Stayed
789	1.0	1.0	1.0	0.6	1.0	1.0	0.8	Cable-Stayed
790	0.6	0.8	0.8	0.4	1.0	0.8	0.6000000000000001	Cable-Stayed
791	0.8	0.8	1.0	1.0	0.6	0.7	0.9	Cable-Stayed
