# Supplementary material for: Global geo-hazard risk assessment of long-span bridges enhanced with InSAR availability
Source: Nat Commun. 2025 Oct 13;16:9048. doi: 10.1038/s41467-025-64260-x (PMC12518672; doi:10.1038/s41467-025-64260-x)
Supplement: Supplementary file 3 — Source Data [file 41467_2025_64260_MOESM3_ESM.zip › fig7a_sentinel_availability.csv]

ID	Multi-hazard_risk_shm	Multi-hazard_risk_com	Region	individual_percentage_change
15	0.7726412003225249	0.7726412003225249	Asia	0.0
18	0.728818317397697	0.728818317397697	Asia	0.0
19	0.6355611197488537	0.6355611197488537	Europe	0.0
20	0.48468455714978753	0.48468455714978753	Middle East	0.0
21	0.46669577772390225	0.46669577772390225	Asia	0.0
22	0.6494856824172226	0.6494856824172226	Asia	0.0
23	0.7079797671122381	0.7079797671122381	Asia	0.0
24	0.5733206906260613	0.5733206906260613	Europe	0.0
25	0.6666666666666667	0.6666666666666667	Middle East	0.0
26	0.6842665664145335	0.6842665664145335	Asia	0.0
27	0.7129946809982282	0.7129946809982282	Asia	0.0
35	0.607529233874329	0.607529233874329	Europe	0.0
36	0.7416234371221927	0.7416234371221927	North America	0.0
37	0.6843316680499523	0.6843316680499523	North America	0.0
38	0.7030323456915759	0.6738611917835834	Asia	-4.149333112020149
39	0.5876920317644205	0.5876920317644205	Europe	0.0
40	0.7089625694952877	0.7089625694952877	Asia	0.0
41	0.8091278038983339	0.808427402009622	Asia	-0.08656257828953605
42	0.48468455714978753	0.48468455714978753	North America	0.0
43	0.6552870906564328	0.6552870906564328	Asia	0.0
44	0.5768171326641789	0.5768171326641789	Asia	0.0
45	0.6842665664145335	0.6842665664145335	Asia	0.0
46	0.7737123364582598	0.7737123364582598	Asia	0.0
47	0.7541914106270359	0.7541914106270359	Middle East	0.0
48	0.6325108856183811	0.6325108856183811	Asia	0.0
49	0.6842665664145335	0.6842665664145335	Asia	0.0
50	0.48468455714978753	0.48468455714978753	Asia	0.0
51	0.5850203828462006	0.5850203828462006	Middle East	0.0
52	0.7447746427464368	0.7447746427464368	North America	0.0
53	0.7737123364582598	0.709127366940207	Asia	-8.347413693013674
54	0.6355611197488537	0.6355611197488537	Asia	0.0
55	0.8544556804694816	0.8544556804694816	Europe	0.0
56	0.7507505818981203	0.7507505818981203	Europe	0.0
57	0.831347820319508	0.831347820319508	Asia	0.0
58	0.6806605353688695	0.6806605353688695	Europe	0.0
59	0.7257030200274602	0.7028890151711726	Asia	-3.1437108881570213
60	0.8233357406508066	0.8233357406508066	Asia	0.0
61	0.6086987535136366	0.6063735915772794	Asia	-0.3819889432885183
62	0.7395532872010707	0.7395532872010707	Asia	0.0
63	0.7314900384123862	0.68597850335649	Asia	-6.221757326275243
64	0.8717294788853462	0.8717294788853462	Asia	0.0
65	0.7373040107546611	0.7351780067558513	Asia	-0.28834835668854525
66	0.5840532172311363	0.5797812378511338	North America	-0.7314366660379084
67	0.6031974509893223	0.6031974509893223	North America	0.0
68	0.7898236215016444	0.7898236215016444	Europe	0.0
69	0.4026972619323551	0.4026972619323551	Asia	0.0
70	0.44205294772318704	0.44205294772318704	Asia	0.0
71	0.5055039680841797	0.5055039680841797	Asia	0.0
72	0.5840532172311363	0.5512525979642935	Asia	-5.616032631811043
73	0.6340374532602693	0.6340374532602693	Asia	0.0
74	0.847493916753031	0.847493916753031	Asia	0.0
75	0.7715482206413765	0.7715482206413765	Asia	0.0
76	0.7657388134867772	0.7657388134867772	Asia	0.0
77	0.7991959976005326	0.7410839082047787	North America	-7.271318871744464
78	0.80570999778544	0.7996027582996027	Asia	-0.7579947502976871
79	0.44240653577524924	0.4359128514484607	Latin America/Caribbean	-1.4678093114988366
80	0.614471531072657	0.5934591078626126	Asia	-3.419592633260629
81	0.67408684811174	0.6503970932337946	North America	-3.514347586561801
82	0.6553403486729752	0.6553403486729752	North America	0.0
83	0.6086987535136366	0.5821004736716229	Europe	-4.369695138765847
84	0.7214828879540602	0.7214828879540602	North America	0.0
85	0.8335424396389775	0.8325467682821026	North America	-0.11945058937923812
86	0.8335424396389775	0.8325467682821026	North America	-0.11945058937923812
87	0.5791455936165755	0.5284750222974723	Asia	-8.749193963936069
88	0.7098965201368783	0.6990024466799274	Asia	-1.5346002055131063
89	0.6216700608387935	0.6216700608387935	Asia	0.0
90	0.8398775447135358	0.8398775447135358	Europe	0.0
91	0.6513661181599344	0.6513661181599344	Asia	0.0
92	0.7020824165679675	0.7020824165679675	North America	0.0
93	0.8782912121409441	0.8782912121409441	Europe	0.0
94	0.5453886155540766	0.5453886155540766	Europe	0.0
95	0.6630067363548422	0.6630067363548422	Asia	0.0
96	0.6086987535136366	0.5667482222174812	Asia	-6.891837884339536
97	0.4698806310741921	0.4698806310741921	Asia	0.0
98	0.732958998139732	0.7129391965334188	Europe	-2.7313671920426623
99	0.6563456973460045	0.6480406594273295	Asia	-1.2653450692610901
100	0.5560597166419826	0.5197733923272181	Europe	-6.52561644527963
101	0.7737123364582598	0.7369667835792753	Asia	-4.7492525513022965
102	0.6494856824172226	0.6494856824172226	North America	0.0
103	0.7395532872010707	0.7395532872010707	Asia	0.0
104	0.6086987535136366	0.5939522148452758	Asia	-2.4226332949161145
105	0.7737123364582598	0.7737123364582598	North America	0.0
106	0.6843316680499523	0.6843316680499523	Asia	0.0
107	0.37719444521251577	0.359055781593011	Asia	-4.808836357408509
108	0.5742919117150109	0.5463791505806092	Asia	-4.860378592316537
109	0.800598105353509	0.800598105353509	North America	0.0
110	0.6430191952096249	0.6340138532494193	Europe	-1.4004779370964013
111	0.4240461397710982	0.41299649783848214	Europe	-2.6057640658114893
112	0.3719540005152153	0.3719540005152153	Europe	0.0
113	0.7898236215016444	0.7898236215016444	Africa	0.0
114	0.5458816982120702	0.5314726034655017	Europe	-2.639600263896497
115	0.7339510704120501	0.7339510704120501	Asia	0.0
116	0.5560597166419826	0.5064344534091161	Asia	-8.924448534511917
117	0.7507505818981203	0.7507505818981203	Asia	0.0
118	0.702801289599095	0.702801289599095	Asia	0.0
119	0.8123084624418655	0.8123084624418655	North America	0.0
120	0.7098965201368783	0.6453038018911428	Asia	-9.098892079831737
121	0.6985639748237553	0.6985639748237553	North America	0.0
122	0.9391324307768882	0.8910747325796832	Oceania	-5.11724402462066
123	0.6945223590018146	0.6945223590018146	Asia	0.0
124	0.6624882254489575	0.6563409989581146	Asia	-0.9278997353767302
125	0.7520307480762917	0.733625108505269	Asia	-2.4474583809378356
126	0.614471531072657	0.5991239381972414	Asia	-2.4976898195143225
127	0.7435776955899196	0.7435776955899196	Asia	0.0
128	0.6888897950370243	0.666536919853171	Asia	-3.2447679360168147
129	0.6086987535136366	0.5874211736999295	Asia	-3.495584587759528
130	0.8090178511620633	0.7936593950987538	Asia	-1.8984075618663714
131	0.6458358033483895	0.6458358033483895	Europe	0.0
132	0.725010020905523	0.7089650008405768	Asia	-2.213075626859106
133	0.6798532992894356	0.6507783470075487	Asia	-4.276650905757949
134	0.7580572709167153	0.7393662003274211	Asia	-2.4656541538993713
135	0.5288320040386212	0.5086077260974784	Asia	-3.824329425354859
136	0.8335424396389775	0.778775702652744	North America	-6.570359753962131
137	0.8210249263355459	0.7962298602016574	Asia	-3.020013806956569
138	0.5772828222860548	0.5538951139409934	Europe	-4.051343196467443
139	0.5791455936165755	0.5694307084021479	Asia	-1.6774512871212999
140	0.8184123395872897	0.8184123395872897	North America	0.0
141	0.8210249263355459	0.77633634802799	Asia	-5.443023332679191
142	0.7898236215016444	0.7898236215016444	Europe	0.0
143	0.6751311230671986	0.6751311230671986	Asia	0.0
144	0.6853228215502561	0.6249875284553148	Asia	-8.803922939332152
145	0.614471531072657	0.600272058797713	Asia	-2.3108429857045754
146	0.614471531072657	0.6080615867066121	Asia	-1.043163766245645
147	0.6167703972531464	0.6167703972531464	Latin America/Caribbean	0.0
148	0.7098965201368783	0.7098965201368783	Asia	0.0
149	0.7098965201368783	0.688655764797055	Asia	-2.9920917679280574
150	0.6602768822667129	0.5924032712404824	Asia	-10.279567988693193
151	0.6675198834106539	0.6675198834106539	North America	0.0
152	0.5664124295286677	0.5664124295286677	Asia	0.0
153	0.7295532682186794	0.6476573759671813	Europe	-11.225484939771423
154	0.8555313615766131	0.8555313615766131	Asia	0.0
155	0.7397496155602291	0.6123932545539017	Africa	-17.216144263877386
156	0.7289900042213858	0.6681312257024425	North America	-8.348369410626539
157	0.7991959976005326	0.7473731300458821	North America	-6.484375260917341
158	0.5742919117150109	0.5374062825083914	North America	-6.42280144543004
159	0.6098471432032717	0.5300129957238613	Asia	-13.090845528942724
160	0.7133183113483617	0.7133183113483617	Asia	0.0
161	0.7731627177001318	0.7079797671122381	Europe	-8.430689827076563
162	0.7849258517440307	0.7303670657070078	North America	-6.950820375682425
163	0.4526227680977025	0.4307581003260894	Oceania	-4.830660168401744
164	0.5882066882569699	0.5424816918804957	Asia	-7.773627415215367
165	0.5250971966826883	0.48066658282567143	North America	-8.46140755229853
166	0.8908047089255602	0.8062910770038517	Europe	-9.487335560186269
167	0.6563456973460045	0.5761650219307838	Asia	-12.216226256900711
168	0.6888897950370243	0.6406307380015825	Asia	-7.005337774360278
169	0.6798532992894356	0.6321817083973447	Asia	-7.012040824383144
170	0.670034380770649	0.6477521476358927	Middle East	-3.325535789540843
171	0.67408684811174	0.6409523852647079	Europe	-4.915459030219739
172	0.8717294788853462	0.8523678694094263	North America	-2.221057099121738
173	0.8138712134122996	0.8138712134122996	Europe	0.0
174	0.7416234371221927	0.7416234371221927	Asia	0.0
175	0.8335424396389775	0.7959081030042052	North America	-4.514987461354979
176	0.6681779821064873	0.6610545619355406	North America	-1.0660962141388604
177	0.8544556804694816	0.8544556804694816	North America	0.0
178	0.5772828222860548	0.5406027029018072	Asia	-6.353925314977037
179	0.6544856289348107	0.6544856289348107	North America	0.0
180	0.4381057275024792	0.3927324058431717	Asia	-10.356705884209367
181	0.6666666666666667	0.6666666666666667	North America	0.0
182	0.7129946809982282	0.7129946809982282	North America	0.0
183	0.8544556804694816	0.8544556804694816	North America	0.0
184	0.8330077911530992	0.8330077911530992	North America	0.0
185	0.7849258517440307	0.7849258517440307	North America	0.0
186	0.9290162117748173	0.8800156522723388	North America	-5.274456880452767
187	0.8812440018302492	0.8386098603286364	North America	-4.837949695324596
188	0.7877455353307063	0.7687100666837419	North America	-2.4164489410876993
189	0.7030323456915759	0.6243227600834497	Africa	-11.19572749255218
190	0.9034437603629051	0.8274707494564434	North America	-8.409268428169124
191	0.8544556804694816	0.8544556804694816	North America	0.0
192	0.7737123364582598	0.6502783893588536	North America	-15.953467623953951
193	0.8184123395872897	0.758953533080307	North America	-7.265140520360023
194	0.8184123395872897	0.758953533080307	North America	-7.265140520360023
195	0.5502340302754378	0.48612689498061235	Europe	-11.650885217465474
196	0.49146949375058424	0.3917115654401684	Europe	-20.29788818612656
197	0.7657388134867772	0.7657388134867772	North America	0.0
198	0.5150713854921138	0.48276188647134155	Oceania	-6.272819638369715
199	0.8544556804694816	0.8544556804694816	North America	0.0
200	0.8233357406508066	0.8107698661567911	North America	-1.5262151117213452
201	0.7657388134867772	0.7079707422815866	North America	-7.544096000847175
202	0.7515742764391514	0.6548252399483488	North America	-12.872850964136944
203	0.7849258517440307	0.7849258517440307	North America	0.0
204	0.8184123395872897	0.7396489935373394	North America	-9.623919660066365
205	0.7030323456915759	0.6452065376055821	North America	-8.225198803493218
206	0.8335424396389775	0.8335424396389775	North America	0.0
207	0.8370307422270329	0.8370307422270329	North America	0.0
208	0.4569039271448383	0.43119884912034767	Europe	-5.6259262609362795
209	0.8544556804694816	0.7853913642990242	Oceania	-8.082843586751032
210	0.7532837422800419	0.7025786860229026	Oceania	-6.7312027873673514
211	0.5560597166419826	0.5186387300167994	Europe	-6.7296704841643145
212	0.9290162117748173	0.9290162117748173	North America	0.0
213	0.5772828222860548	0.5729559666051075	North America	-0.7495209477761355
214	0.801786925618432	0.801786925618432	North America	0.0
215	0.7835916981809385	0.7835916981809385	North America	0.0
216	0.7835916981809385	0.7835916981809385	North America	0.0
218	0.6586982064903881	0.6348404825710173	North America	-3.6219506420834526
219	0.9290162117748173	0.9104361949291748	North America	-1.9999669123261818
220	0.7835916981809385	0.7835916981809385	North America	0.0
222	0.6086987535136366	0.5667482222174812	Europe	-6.891837884339536
223	0.5560597166419826	0.5434451681465811	North America	-2.2685600337280674
224	0.8082684469038638	0.8082684469038638	North America	0.0
225	0.7295532682186794	0.7295532682186794	Asia	0.0
226	0.5530503448349868	0.5392579389814804	North America	-2.4938788995098835
227	0.4892048597022133	0.46195834180423	Asia	-5.569551764994456
228	0.4486270089370158	0.44315885928815724	Asia	-1.2188632293483352
230	0.5927745041183756	0.5809669740420781	Asia	-1.9919092326446615
231	0.6544856289348107	0.5938847353432877	North America	-9.25931615796549
232	0.7715482206413765	0.7715482206413765	North America	0.0
233	0.8184123395872897	0.8184123395872897	North America	0.0
234	0.4602124469187714	0.42540811857217653	Asia	-7.562665586213035
235	0.7657388134867772	0.7101113509532757	North America	-7.264547852838082
236	0.7515742764391514	0.6586067884412352	North America	-12.369700628709982
237	0.8544556804694816	0.8544556804694816	North America	0.0
238	0.8717294788853462	0.8036132300013843	Asia	-7.813920549189195
239	0.7715482206413765	0.7715482206413765	North America	0.0
240	0.7030323456915759	0.70208587238919	North America	-0.13462727685095385
241	0.894510418960396	0.894510418960396	North America	0.0
242	0.7657388134867772	0.7657388134867772	North America	0.0
243	0.6586982064903881	0.6378617133576694	North America	-3.1632837204366653
244	0.5763011510577016	0.5685480149019635	North America	-1.345327202888384
245	0.5250971966826883	0.4933311663652947	North America	-6.04955244820884
246	0.8908047089255602	0.8385930059972077	North America	-5.861183984010078
247	0.7715482206413765	0.7715482206413765	North America	0.0
248	0.44205294772318704	0.44205294772318704	Europe	0.0
249	0.5733206906260613	0.5733206906260613	Asia	0.0
250	0.5733206906260613	0.5733206906260613	Asia	0.0
251	0.567676171304252	0.567676171304252	Asia	0.0
252	0.6031974509893223	0.6031974509893223	Asia	0.0
253	0.549982028481367	0.549982028481367	Europe	0.0
254	0.6345955187302045	0.6345955187302045	Asia	0.0
255	0.6842665664145335	0.6842665664145335	Asia	0.0
256	0.549982028481367	0.549982028481367	Asia	0.0
257	0.5768171326641789	0.5768171326641789	Asia	0.0
258	0.5679633692076687	0.5445749994964244	Asia	-4.117936292946489
259	0.5250971966826883	0.523188046956093	Europe	-0.36358025498067276
261	0.7447187628193005	0.7447187628193005	Asia	0.0
262	0.6216700608387935	0.6216700608387935	Asia	0.0
263	0.6842665664145335	0.6842665664145335	Asia	0.0
264	0.5030269311718705	0.5030269311718705	Asia	0.0
265	0.7248058638869825	0.7248058638869825	Asia	0.0
266	0.49062638271262027	0.46671606690165723	Asia	-4.873426430671233
267	0.4026972619323551	0.4026972619323551	Asia	0.0
268	0.6494856824172226	0.6494856824172226	Asia	0.0
269	0.6345955187302045	0.6345955187302045	Asia	0.0
270	0.4435822482767704	0.4435822482767704	Asia	0.0
271	0.6345955187302045	0.6345955187302045	Asia	0.0
272	0.6494856824172226	0.6494856824172226	Asia	0.0
273	0.8210249263355459	0.7748241524124342	Asia	-5.627207218825639
274	0.5791455936165755	0.5612072036078339	Asia	-3.0973886715984724
275	0.4026972619323551	0.4026972619323551	Asia	0.0
276	0.5768171326641789	0.5768171326641789	Asia	0.0
277	0.6458358033483895	0.6458358033483895	Asia	0.0
278	0.8511587788616337	0.7745631507889077	Asia	-8.998982325620538
279	0.8039613265395608	0.773518519398054	Asia	-3.7866009391943933
280	0.7731627177001318	0.7135783042443251	Asia	-7.706581304521238
281	0.7210669106466334	0.6700101769730082	Asia	-7.080720654320259
282	0.6586982064903881	0.6355085539308549	Asia	-3.5205276606247433
283	0.5530503448349868	0.5227995695820374	Asia	-5.469804970825087
284	0.6513661181599344	0.6513661181599344	Europe	0.0
285	0.5664124295286677	0.5664124295286677	Asia	0.0
286	0.4490022832443804	0.4490022832443804	Asia	0.0
287	0.7295532682186794	0.7295532682186794	Europe	0.0
288	0.7129946809982282	0.6564372485658514	Europe	-7.932377889999619
289	0.7098965201368783	0.6946287672864364	Latin America/Caribbean	-2.15070118212413
290	0.5978665109815353	0.5978665109815353	Asia	0.0
291	0.6563456973460045	0.6563456973460045	Asia	0.0
292	0.8890628374117515	0.8181760450798099	Asia	-7.973203844433307
293	0.6842665664145335	0.6842665664145335	Asia	0.0
294	0.7835916981809385	0.7835916981809385	Asia	0.0
295	0.7532837422800419	0.7255432989070105	Asia	-3.682602161181192
296	0.7241266349419984	0.6865171060240087	Asia	-5.1937778702204636
297	0.5733206906260613	0.5733206906260613	Asia	0.0
298	0.4490022832443804	0.4490022832443804	Asia	0.0
299	0.5621057250164102	0.5621057250164102	Asia	0.0
300	0.4602124469187714	0.41642084199817164	Middle East	-9.51551945493753
301	0.5840532172311363	0.5613576890529375	Oceania	-3.8858664773380083
302	0.5030269311718705	0.5030269311718705	Europe	0.0
303	0.49062638271262027	0.47097490393936803	Latin America/Caribbean	-4.005385659165196
304	0.5791455936165755	0.5104798922781453	Latin America/Caribbean	-11.856379828366693
305	0.6888897950370243	0.6245835395915156	Europe	-9.334766737552352
306	0.796386814209848	0.796386814209848	North America	0.0
307	0.7810021392537525	0.7810021392537525	North America	0.0
308	0.8170738159465399	0.7947803904845163	Europe	-2.728446931835379
309	0.450658495727406	0.450658495727406	Europe	0.0
310	0.6561634465924349	0.6298354184024246	Europe	-4.012419211514453
311	0.37719444521251577	0.3215500873177467	Middle East	-14.75216790730266
312	0.6320861403109528	0.5957672526847954	Europe	-5.745876283300637
313	0.9141784408603038	0.8335424396389775	Europe	-8.820597557019871
314	0.8184123395872897	0.6985639748237553	Europe	-14.644007545630563
315	0.8335424396389775	0.8335424396389775	Oceania	0.0
316	0.49062638271262027	0.4488809873383518	Oceania	-8.508591638195787
317	0.5019310877404792	0.46968040662017485	Oceania	-6.425320508734742
318	0.5597034850918118	0.4855261195485985	Oceania	-13.252975462721214
319	0.549982028481367	0.549982028481367	Oceania	0.0
320	0.6086987535136366	0.5800018640671996	Asia	-4.7144649600131165
321	0.7835916981809385	0.6712707357509486	Europe	-14.334118481696056
322	0.9141784408603038	0.8352179452798546	Europe	-8.637317623257664
323	0.7454789178272331	0.6084448186829801	Europe	-18.382022062226994
324	0.5150713854921138	0.48584464927408044	Europe	-5.674307880665773
325	0.42855654311482083	0.37680637524284244	Europe	-12.075458583796083
326	0.5530503448349868	0.5471841856265267	Latin America/Caribbean	-1.0606917188001033
327	0.5882066882569699	0.5049259589717386	Latin America/Caribbean	-14.158412501567538
328	0.6544856289348107	0.6544856289348107	Latin America/Caribbean	0.0
329	0.46669577772390225	0.46669577772390225	Latin America/Caribbean	0.0
330	0.4526227680977025	0.43126251051016584	Latin America/Caribbean	-4.719218539825174
331	0.7397496155602291	0.7397496155602291	Latin America/Caribbean	0.0
333	0.470219512577724	0.46450998507690233	Latin America/Caribbean	-1.2142259834183102
334	0.8233357406508066	0.8233357406508066	Oceania	0.0
335	0.7241266349419984	0.6558965634914204	Oceania	-9.422394945608243
336	0.5840532172311363	0.5574274034914677	Oceania	-4.558799259063343
337	0.5840532172311363	0.5574274034914677	Oceania	-4.558799259063343
338	0.9141784408603038	0.8335424396389775	Europe	-8.820597557019871
339	0.8873867267991772	0.8458918949027971	Europe	-4.676070831716491
340	0.6320861403109528	0.5984871377133435	Europe	-5.315573377559009
341	0.49062638271262027	0.4767430352156097	Europe	-2.8297189034660266
342	0.5530503448349868	0.5248583336900621	Latin America/Caribbean	-5.097548787052358
343	0.728818317397697	0.728818317397697	Latin America/Caribbean	0.0
344	0.6340374532602693	0.6203973922380794	Europe	-2.1513020961224925
345	0.8707813866638912	0.7723760386362316	Africa	-11.300809770942264
346	0.42855654311482083	0.3935703543410374	Oceania	-8.163727595779537
347	0.68515214363101	0.68515214363101	Latin America/Caribbean	0.0
348	0.8370307422270329	0.7720748323819066	Latin America/Caribbean	-7.760277677771117
349	0.41476384279309786	0.41476384279309786	Europe	0.0
350	0.827754082341596	0.785684980712894	Europe	-5.082318834320279
351	0.6013490329987383	0.523709915399627	Europe	-12.910824386288528
352	0.5530503448349868	0.5379580806397659	North America	-2.7289132600982255
353	0.604358415288246	0.604358415288246	North America	0.0
354	0.5118233329727866	0.5036116303977543	North America	-1.6044017624864622
355	0.7507505818981203	0.6904755313097852	North America	-8.028638544101002
356	0.44240653577524924	0.43968556100852285	North America	-0.6150394595681782
358	0.41842181335684236	0.37082612262688974	Latin America/Caribbean	-11.375050059677847
359	0.8257900562606436	0.8257900562606436	Latin America/Caribbean	0.0
360	0.5150713854921138	0.48276188647134155	Europe	-6.272819638369715
361	0.9137991121939555	0.8330077911530992	Europe	-8.84125624141646
362	0.9711198843880301	0.9137991121939555	Europe	-5.902543353871947
363	0.5150713854921138	0.4719916104650307	Europe	-8.36384552520298
364	0.8335424396389775	0.7632481157825013	Europe	-8.433202739733554
365	0.8335424396389775	0.7198892418058103	Europe	-13.63496235205402
366	0.8091278038983339	0.7528660833703891	Europe	-6.953378719267704
367	0.7968537297762615	0.786659747323393	Europe	-1.2792790034038795
368	0.7520307480762917	0.734423285686775	Europe	-2.3413221380318454
369	0.7373040107546611	0.7151264937796351	Europe	-3.0079202949576263
370	0.8544556804694816	0.7688447071493153	Europe	-10.019357969874724
371	0.725010020905523	0.6957364694994446	Europe	-4.037675419922662
372	0.7877455353307063	0.7877455353307063	Oceania	0.0
373	0.7030323456915759	0.6444798761618965	Europe	-8.328559829218255
375	0.4240461397710982	0.41299649783848214	Europe	-2.6057640658114893
376	0.6555279873920165	0.6328504847532502	Africa	-3.4594255432155494
377	0.5560597166419826	0.5385529285449391	Asia	-3.148364748082485
378	0.9030437547208597	0.8269244057747578	Middle East	-8.429198313832671
380	0.4381057275024792	0.4053097303521729	Asia	-7.485863592166973
381	0.4698806310741921	0.4698806310741921	Asia	0.0
382	0.5884685606765859	0.5636180892340166	Europe	-4.222905538742422
383	0.3956402364764754	0.36002633463780365	Asia	-9.001587441116934
384	0.602512688629061	0.5749431164565273	Asia	-4.575766235772514
385	0.7849258517440307	0.6541413064582724	Europe	-16.662025463318287
386	0.6888897950370243	0.6268114014780959	Europe	-9.011367856827087
387	0.5651910207504799	0.5433280638333723	Europe	-3.8682420835485356
388	0.7712468673686002	0.7454789178272331	Europe	-3.34107672025744
389	0.5150713854921138	0.48540239261943574	Asia	-5.7601710575188525
390	0.8335424396389775	0.8151378875163419	North America	-2.207992208603912
391	0.5443922136792663	0.5411690361607218	North America	-0.5920689968654606
392	0.8064080687712403	0.8064080687712403	North America	0.0
393	0.5458816982120702	0.5185857317478597	Europe	-5.000344681569864
394	0.5651910207504799	0.5238002548754768	Europe	-7.32332332881776
395	0.49062638271262027	0.46671606690165723	Europe	-4.873426430671233
396	0.6295952506553181	0.5837300903279755	Asia	-7.284864407665643
397	0.5880936311534319	0.5283137729726535	Asia	-10.16502390334203
398	0.7657388134867772	0.7657388134867772	Europe	0.0
399	0.7373040107546611	0.7240355093759476	Europe	-1.7995970705669475
400	0.6544856289348107	0.6181733142838557	Europe	-5.548221847140332
401	0.8184123395872897	0.8184123395872897	Europe	0.0
402	0.692343735753427	0.692343735753427	Europe	0.0
403	0.6098471432032717	0.5812158477086284	Latin America/Caribbean	-4.694831453051508
404	0.8687140839387987	0.8687140839387987	Europe	0.0
405	0.7390343047859377	0.7390343047859377	Europe	0.0
406	0.6320861403109528	0.6036661760800661	Europe	-4.496216958167372
407	0.5458816982120702	0.50785380769567	Europe	-6.966324506015351
408	0.7715482206413765	0.7715482206413765	Asia	0.0
409	0.42855654311482083	0.41328438278684165	Middle East	-3.563627851059876
410	0.5884685606765859	0.552557029672075	Middle East	-6.1025402891909835
411	0.48267748078522665	0.44861200680604163	North America	-7.057605820716314
412	0.5250971966826883	0.5038500404534174	North America	-4.046328253797618
414	0.5458816982120702	0.5279802200592191	North America	-3.279369543159987
415	0.5481841658076154	0.5481841658076154	North America	0.0
416	0.7835916981809385	0.7835916981809385	North America	0.0
417	0.7715482206413765	0.6892173633747307	North America	-10.670863474768353
418	0.6774370662511646	0.62705839051025	North America	-7.436657698655706
419	0.3759957939644283	0.3432385237197215	North America	-8.712137414974865
420	0.7160565440173756	0.6464036173508716	Asia	-9.72729419882431
421	0.7715482206413765	0.632510885618381	Europe	-18.020563239380667
422	0.5250971966826883	0.48066658282567143	Europe	-8.46140755229853
423	0.7314900384123862	0.6710294295427415	Europe	-8.265404270011313
424	0.470219512577724	0.44118130493430663	Europe	-6.175457816335843
425	0.6112977411009157	0.5791089914362806	Middle East	-5.265641846911598
426	0.6544856289348107	0.5980550296356915	Europe	-8.622129624291555
427	0.8170738159465399	0.7968700850543536	Europe	-2.4726934700240353
428	0.8709695166810614	0.8709695166810614	Europe	0.0
429	0.6966773796324965	0.6757410926137155	Europe	-3.00516245120878
430	0.7688215564832394	0.708471743487536	Latin America/Caribbean	-7.849651520146854
431	0.7129946809982282	0.7129946809982282	Latin America/Caribbean	0.0
432	0.5560597166419826	0.49261844571716995	Europe	-11.409075145369528
433	0.6960815925601561	0.6160313567026203	Europe	-11.500122501891582
434	0.7737123364582598	0.6919061935094295	Europe	-10.573198732141908
435	0.6407118856630674	0.549982028481367	Europe	-14.160788836905184
436	0.7098965201368783	0.6405095088600186	Latin America/Caribbean	-9.774243049322306
437	0.6544856289348107	0.5664124295286677	Africa	-13.456857647047807
438	0.6853228215502561	0.66189007344576	Europe	-3.419227751892072
439	0.6221246888001901	0.5545837191235422	Europe	-10.856500456026794
440	0.8370307422270329	0.7306896016613765	Europe	-12.704568088230719
441	0.6086987535136366	0.5295520987681053	Asia	-13.002598459199602
442	0.5733206906260613	0.5733206906260613	Europe	0.0
443	0.7295532682186794	0.5733206906260613	Europe	-21.414828004826138
444	0.603425553858245	0.52256866757524	Asia	-13.39964570045366
445	0.5458816982120702	0.5030269311718705	Europe	-7.850559412517811
446	0.5742919117150109	0.5358741583133813	Europe	-6.689586361560018
447	0.637694689156977	0.637694689156977	Asia	0.0
448	0.8398775447135358	0.7406494733586577	Europe	-11.814587969335776
449	0.7129946809982282	0.5897712871059293	Europe	-17.28251236317499
450	0.5250971966826883	0.5250971966826883	Asia	0.0
451	0.6283909460257099	0.6283909460257099	Asia	0.0
452	0.614471531072657	0.5803467020441169	Asia	-5.553524826279553
454	0.7215468070702535	0.5790286258875532	Latin America/Caribbean	-19.751758276275485
455	0.7295532682186794	0.7295532682186794	Africa	0.0
456	0.6013490329987383	0.5263996884210612	Asia	-12.463534563933413
457	0.5019310877404792	0.48808636809143024	Asia	-2.7582909262251802
458	0.42855654311482083	0.4197470623897702	Oceania	-2.055616899702856
459	0.4892048597022133	0.46195834180423	Europe	-5.569551764994456
460	0.7835916981809385	0.7835916981809385	North America	0.0
461	0.8184123395872897	0.8184123395872897	North America	0.0
462	0.7835916981809385	0.7835916981809385	North America	0.0
463	0.7295532682186794	0.7295532682186794	North America	0.0
464	0.7657388134867772	0.7657388134867772	North America	0.0
465	0.44240653577524924	0.3983776542912184	North America	-9.952131789119482
467	0.7657388134867772	0.7657388134867772	Europe	0.0
468	0.7898236215016444	0.7898236215016444	Africa	0.0
469	0.7373040107546611	0.7373040107546611	Africa	0.0
470	0.7580572709167153	0.7086592822857876	Asia	-6.5163926956588565
471	0.6460447574302981	0.5563434961042739	Europe	-13.884682182519231
472	0.4892048597022133	0.44647277520047934	Europe	-8.735008177912547
473	0.68515214363101	0.68515214363101	Europe	0.0
474	0.41842181335684236	0.40618695246136427	Europe	-2.924049489036521
475	0.5019310877404792	0.3945252379443772	Asia	-21.398525100249547
476	0.5150713854921138	0.4818866310472171	Europe	-6.442748593613118
477	0.49146949375058424	0.3981817364740431	Europe	-18.9813932426666
478	0.7117307851972952	0.7117307851972952	Europe	0.0
479	0.7650735627039355	0.7650735627039355	Europe	0.0
480	0.6086987535136366	0.5863483845257448	Europe	-3.671827625549929
481	0.7129946809982282	0.7129946809982282	Europe	0.0
482	0.5767767630078409	0.5767767630078409	Europe	0.0
483	0.8335424396389775	0.8335424396389775	Europe	0.0
484	0.6985639748237553	0.6985639748237553	Europe	0.0
485	0.47654092758657274	0.47654092758657274	Europe	0.0
486	0.7657388134867772	0.6935853305109533	Europe	-9.422727659222915
487	0.7129946809982282	0.7129946809982282	Europe	0.0
488	0.7129946809982282	0.7129946809982282	Europe	0.0
489	0.4892048597022133	0.47822022849644075	Europe	-2.2454051687996417
490	0.5560597166419826	0.5175083971933915	Europe	-6.932945921959726
491	0.4240461397710982	0.3893371179228914	Europe	-8.185199343388165
492	0.5560597166419826	0.4508208761831668	Europe	-18.925816294398743
493	0.7425880170964518	0.7425880170964518	Europe	0.0
494	0.7898236215016444	0.6637699744358246	Europe	-15.959721086356158
495	0.5560597166419826	0.45913126015012506	Europe	-17.431303435753943
496	0.732958998139732	0.6925882250537705	Europe	-5.50791697604143
497	0.7810021392537525	0.7717563758477137	Europe	-1.1838333010039002
498	0.541412665799653	0.5117902964050642	Europe	-5.471310751631056
499	0.4240461397710982	0.40706541024287257	Europe	-4.004453274210176
500	0.6555279873920165	0.6288307632357584	Europe	-4.072629188949137
501	0.8398775447135358	0.8199029548499608	Europe	-2.378274069750006
502	0.6430191952096249	0.610855917770998	Europe	-5.001915600379806
503	0.541412665799653	0.5251243601461801	Europe	-3.0084825646654227
504	0.7507505818981203	0.7507505818981203	Europe	0.0
505	0.4240461397710982	0.41299649783848214	Europe	-2.6057640658114893
506	0.549982028481367	0.549982028481367	Europe	0.0
507	0.7373040107546611	0.7198088731950179	North America	-2.372852623131166
508	0.8544556804694816	0.7950446504970533	North America	-6.9530850259881065
509	0.7486872230297699	0.7019058252915948	North America	-6.248456805348054
511	0.8184123395872897	0.7113314389008376	North America	-13.083979249439345
512	0.6295952506553181	0.6000963785371971	North America	-4.685370813616666
513	0.6681779821064873	0.6501050865365159	North America	-2.704802620552545
514	0.9179256059195137	0.9179256059195137	Africa	0.0
515	0.7849258517440307	0.7849258517440307	North America	0.0
516	0.8233357406508066	0.7458972499792702	North America	-9.405457196638285
517	0.7849258517440307	0.7471869410723033	North America	-4.807958686527541
518	0.7295532682186794	0.7295532682186794	North America	0.0
519	0.7515742764391514	0.6663655388924232	North America	-11.337367472239029
520	0.8709695166810614	0.8709695166810614	North America	0.0
521	0.7849258517440307	0.7849258517440307	North America	0.0
523	0.8335424396389775	0.7923327166975248	North America	-4.943926185606258
524	0.8184123395872897	0.8184123395872897	North America	0.0
525	0.5621057250164102	0.5621057250164102	Europe	0.0
526	0.6381062146821814	0.6256809039445803	Asia	-1.9472166939777775
527	0.7835916981809385	0.7797077068220848	Asia	-0.49566520011253445
528	0.5458816982120702	0.5458816982120702	Asia	0.0
529	0.7580572709167153	0.7112018521176424	Asia	-6.180986661127965
530	0.6631741367876558	0.6266608450963258	Asia	-5.505837707754475
531	0.7123461538714355	0.6579837672269817	Asia	-7.631456469443528
532	0.4892048597022133	0.47577625063468876	Asia	-2.7449868498237584
533	0.7241266349419984	0.6835486445111758	Europe	-5.603714664365688
535	0.6098471432032717	0.5679925003877373	Europe	-6.863136653504598
536	0.7030323456915759	0.6243227600834497	Europe	-11.19572749255218
537	0.7688215564832394	0.7342383726065993	Asia	-4.498206844619605
538	0.7712468673686002	0.7454789178272331	Europe	-3.34107672025744
539	0.8184123395872897	0.7458584403039634	Europe	-8.865201045222978
540	0.838823917953099	0.7698671295795891	Europe	-8.22065118765073
541	0.49062638271262027	0.4502190012396311	North America	-8.235876197602975
542	0.6381062146821814	0.6191633586583717	North America	-2.968605474755409
543	0.8544556804694816	0.7712866433704605	North America	-9.73356945246403
544	0.8083146359742395	0.7974454368910244	North America	-1.3446742888819145
545	0.7835916981809385	0.7835916981809385	North America	0.0
546	0.8184123395872897	0.8184123395872897	North America	0.0
547	0.5058240231432698	0.4747983889816775	Europe	-6.133681427148154
548	0.7425880170964518	0.7101490057274037	Europe	-4.368372586442472
549	0.4240461397710982	0.3719540005152153	Europe	-12.28454509313595
550	0.607529233874329	0.607529233874329	Europe	0.0
551	0.3440937604384273	0.31686803153923593	Europe	-7.912299503629973
552	0.4892048597022133	0.44647277520047934	Europe	-8.735008177912547
553	0.4526227680977025	0.4159611614488612	Europe	-8.09981495250977
554	0.7849258517440307	0.6655942563914747	Asia	-15.202913127069584
555	0.37719444521251577	0.3472486172956599	Asia	-7.939095683125455
556	0.7657388134867772	0.7657388134867772	Europe	0.0
557	0.7773667621538656	0.7185235728843603	Asia	-7.569553026227578
558	0.7295532682186794	0.7295532682186794	North America	0.0
559	0.7877455353307063	0.7877455353307063	North America	0.0
560	0.7877455353307063	0.7277699531010302	North America	-7.6135731070183175
561	0.8335424396389775	0.8192973132968389	North America	-1.7089863292753775
562	0.7657388134867772	0.7657388134867772	North America	0.0
563	0.8544556804694816	0.8544556804694816	North America	0.0
564	0.7295532682186794	0.7295532682186794	North America	0.0
565	0.8233357406508066	0.8233357406508066	North America	0.0
566	0.8335424396389775	0.7662427808304082	North America	-8.073933084645093
567	0.7877455353307063	0.7877455353307063	North America	0.0
568	0.7295532682186794	0.7295532682186794	North America	0.0
570	0.8555313615766131	0.8555313615766131	North America	0.0
571	0.8555313615766131	0.8051032320347369	North America	-5.894363644243847
572	0.8335424396389775	0.8335424396389775	North America	0.0
573	0.8233357406508066	0.8233357406508066	North America	0.0
574	0.7737123364582598	0.7737123364582598	North America	0.0
575	0.8233357406508066	0.8233357406508066	North America	0.0
576	0.848962670952213	0.7912106589339521	North America	-6.8026562290995765
577	0.6340374532602693	0.6095837467946206	North America	-3.8568236529097564
578	0.8184123395872897	0.8184123395872897	North America	0.0
579	0.7097356926241505	0.6190578893840308	North America	-12.77627773021403
580	0.8233357406508066	0.8233357406508066	North America	0.0
581	0.8184123395872897	0.8184123395872897	North America	0.0
582	0.848962670952213	0.7784202214530372	North America	-8.30925221011826
583	0.7657388134867772	0.7657388134867772	North America	0.0
584	0.6631741367876558	0.584197398325183	North America	-11.908899047997801
585	0.7898236215016444	0.6722838259378945	North America	-14.881777698706777
586	0.7241266349419984	0.701219316899436	North America	-3.163440886882617
587	0.7241266349419984	0.696463387865843	North America	-3.8202222845139646
588	0.7547834500372631	0.7127260822232493	North America	-5.572110492345516
589	0.7257030200274602	0.7152381362729257	North America	-1.442033926514264
590	0.8210249263355459	0.7650735627039355	North America	-6.8148191165567145
591	0.8210249263355459	0.7650735627039355	North America	-6.8148191165567145
593	0.7515742764391514	0.7515742764391514	North America	0.0
594	0.7737123364582598	0.7737123364582598	North America	0.0
596	0.7532837422800419	0.7025786860229026	North America	-6.7312027873673514
597	0.7877455353307063	0.6753481907936826	North America	-14.268229967160377
598	0.8544556804694816	0.8544556804694816	North America	0.0
599	0.7241266349419984	0.7241266349419984	North America	0.0
600	0.7241266349419984	0.7241266349419984	North America	0.0
601	0.8210249263355459	0.8032535173941501	North America	-2.1645395129127682
602	0.6508752823505539	0.5982712420893269	North America	-8.08204608281546
603	0.7849258517440307	0.7849258517440307	North America	0.0
604	0.6513661181599344	0.6513661181599344	North America	0.0
605	0.7731627177001318	0.7079797671122381	Middle East	-8.430689827076563
606	0.6624882254489575	0.6303822884573504	Europe	-4.846265300768078
607	0.6993877002035287	0.564003304131649	Asia	-19.35756033920549
608	0.8687140839387987	0.7800355703317913	Asia	-10.20802071090341
609	0.7731627177001318	0.7135783042443251	Asia	-7.706581304521238
610	0.831347820319508	0.7489148419944266	Asia	-9.915582420532523
611	0.848962670952213	0.7530583016252694	Asia	-11.296653269733918
612	0.7657388134867772	0.7016815786186876	Europe	-8.365415692644095
613	0.8000538571474713	0.6726884328196019	Africa	-15.91960631025276
614	0.9548055459850248	0.9049064859706185	Europe	-5.226096583145409
615	0.795916300632622	0.6668567134634131	Europe	-16.21522100585549
616	0.5826041650736857	0.4894219603319587	Asia	-15.99408489122999
617	0.5182101689532627	0.5047354209166905	Asia	-2.6002477071783208
618	0.8039613265395608	0.7582597974084441	Asia	-5.684543226454294
619	0.894510418960396	0.8679972934193894	Latin America/Caribbean	-2.963981746777223
620	0.7849258517440307	0.7849258517440307	Latin America/Caribbean	0.0
621	0.7487424977115498	0.6860736027362168	Latin America/Caribbean	-8.369886198108654
622	0.6563456973460045	0.5968169655075841	Asia	-9.06972226360748
623	0.7486872230297699	0.6853972494929932	Asia	-8.453459814721601
624	0.8555313615766131	0.8159675268212475	Asia	-4.624475096091807
625	0.5991635299975449	0.5742159860101844	Europe	-4.163728721516588
626	0.43844981294714735	0.43844981294714735	Asia	0.0
627	0.5272683001410801	0.4820060875569113	Africa	-8.58428480757482
628	0.6243227600834497	0.6243227600834497	Europe	0.0
629	0.8370307422270329	0.7963389162889678	Europe	-4.861449393101023
630	0.7657388134867772	0.6243227600834497	Europe	-18.467922862547898
631	0.4526227680977025	0.43126251051016584	Europe	-4.719218539825174
632	0.5791455936165755	0.4853536006477558	Asia	-16.194890197319687
633	0.49062638271262027	0.4738459171862973	Africa	-3.420212633806109
634	0.6586982064903881	0.6507073093113799	North America	-1.213134801381132
635	0.7454789178272331	0.7454789178272331	North America	0.0
636	0.7835916981809385	0.7835916981809385	North America	0.0
637	0.9290162117748173	0.8800156522723388	North America	-5.274456880452767
638	0.7156082121087867	0.6446291148086778	North America	-9.91870916223061
639	0.7657914875639409	0.7657914875639409	North America	0.0
640	0.8544556804694816	0.8544556804694816	North America	0.0
641	0.7849258517440307	0.7849258517440307	North America	0.0
642	0.8555313615766131	0.8555313615766131	North America	0.0
643	0.7507505818981203	0.7507505818981203	North America	0.0
644	0.8656003405567706	0.8656003405567706	North America	0.0
645	0.8082684469038638	0.8082684469038638	North America	0.0
646	0.8000538571474713	0.8000538571474713	North America	0.0
648	0.7469683241774907	0.7469683241774907	North America	0.0
649	0.8184123395872897	0.8184123395872897	North America	0.0
650	0.8184123395872897	0.8184123395872897	North America	0.0
653	0.7877455353307063	0.7007299506282589	North America	-11.046153967209356
654	0.7827286236688561	0.7122460551414111	North America	-9.004726082083788
656	0.68515214363101	0.68515214363101	North America	0.0
657	0.7737123364582598	0.7513406714527037	North America	-2.8914706346759926
658	0.7657388134867772	0.7657388134867772	North America	0.0
660	0.723633522472529	0.723633522472529	North America	0.0
661	0.8709695166810614	0.7897366792929811	North America	-9.326714176820817
662	0.8257900562606436	0.7889739173558449	North America	-4.458292834320407
663	0.7877455353307063	0.7258468047367582	North America	-7.857706304607895
664	0.43880530520646166	0.4333560432312019	North America	-1.2418404952273356
665	0.7737123364582598	0.7669652257598266	North America	-0.8720438308271874
666	0.7454789178272331	0.7107166580119119	North America	-4.663077517555966
667	0.8064080687712403	0.7817631482021244	North America	-3.0561351657441107
668	0.8039613265395608	0.7604374139977529	North America	-5.413682363198372
669	0.790631849522351	0.728818317397697	North America	-7.818244630797226
670	0.7835916981809385	0.7835916981809385	North America	0.0
671	0.7877455353307063	0.7336583785567472	North America	-6.866069605999432
672	0.7715482206413765	0.6801740433308565	North America	-11.842963908926134
673	0.7715482206413765	0.7715482206413765	North America	0.0
674	0.8064080687712403	0.8064080687712403	North America	0.0
675	0.5250971966826883	0.4989839927889107	North America	-4.973022910567463
676	0.8184123395872897	0.8184123395872897	North America	0.0
677	0.8335424396389775	0.8335424396389775	North America	0.0
678	0.8555313615766131	0.7620300816262651	North America	-10.92903009166602
679	0.7657388134867772	0.7657388134867772	North America	0.0
680	0.8346731183634359	0.7918804202522042	North America	-5.126881071135543
681	0.80570999778544	0.80570999778544	North America	0.0
683	0.8335424396389775	0.8335424396389775	North America	0.0
684	0.68515214363101	0.68515214363101	North America	0.0
685	0.7877455353307063	0.7592814858329506	North America	-3.613355864442459
686	0.7835916981809385	0.7618750971161332	North America	-2.7714179610655814
687	0.692343735753427	0.692343735753427	North America	0.0
688	0.8184123395872897	0.8184123395872897	North America	0.0
689	0.791026155735077	0.791026155735077	North America	0.0
690	0.8064080687712403	0.7375702644430255	North America	-8.536348654485309
691	0.5458816982120702	0.5408462243743644	North America	-0.9224478223392689
692	0.7715482206413765	0.7715482206413765	North America	0.0
693	0.5150713854921138	0.4989520136360429	North America	-3.129541323805053
694	0.8908047089255602	0.8460516828995043	North America	-5.023887455650583
695	0.5772828222860548	0.5530955545292211	North America	-4.189847129185564
696	0.7255485285755825	0.7255485285755825	North America	0.0
697	0.8346731183634359	0.8346731183634359	North America	0.0
698	0.49062638271262027	0.4629771344154212	North America	-5.635499694152066
699	0.7657388134867772	0.7037564260512412	North America	-8.094455491070166
700	0.7657388134867772	0.7657388134867772	North America	0.0
701	0.8335424396389775	0.8335424396389775	North America	0.0
702	0.8335424396389775	0.8335424396389775	North America	0.0
703	0.8335424396389775	0.7837284590345857	North America	-5.976178084701619
704	0.6098471432032717	0.5679925003877373	North America	-6.863136653504598
705	0.7715482206413765	0.6837455092082472	North America	-11.380067905560104
706	0.7835916981809385	0.7835916981809385	North America	0.0
707	0.8233357406508066	0.8233357406508066	North America	0.0
708	0.7295532682186794	0.7295532682186794	North America	0.0
709	0.7524360376258462	0.7524360376258462	North America	0.0
710	0.796386814209848	0.7306361609155769	North America	-8.25612028239154
711	0.7849258517440307	0.7058385522034806	North America	-10.075766948537328
712	0.5664124295286677	0.5664124295286677	North America	0.0
713	0.6295952506553181	0.5772772772228598	North America	-8.30977892193481
714	0.7456254233517634	0.7309304249676791	North America	-1.9708285050188834
715	0.6295952506553181	0.5809453537580398	North America	-7.727170248924327
716	0.6295952506553181	0.6273667976056398	North America	-0.35395010482666855
717	0.6602768822667129	0.5846038481216461	North America	-11.460803214143022
718	0.5791455936165755	0.5791455936165755	North America	0.0
719	0.6945223590018146	0.6369812760799745	North America	-8.284986390436682
720	0.637694689156977	0.637694689156977	North America	0.0
721	0.7532837422800419	0.7103849834605107	North America	-5.694900395657696
722	0.603425553858245	0.5590313600989567	North America	-7.357029127360636
723	0.5150713854921138	0.508806003411271	North America	-1.2164104350034306
724	0.6888897950370243	0.6888897950370243	North America	0.0
725	0.6320861403109528	0.6180206031146906	North America	-2.225256385046291
726	0.6544856289348107	0.6420869982343043	North America	-1.8944083952898145
727	0.4526227680977025	0.43126251051016584	North America	-4.719218539825174
728	0.5742919117150109	0.5742919117150109	North America	0.0
729	0.5458816982120702	0.5458816982120702	North America	0.0
730	0.5250971966826883	0.501186209708615	North America	-4.553630665928395
731	0.4892048597022133	0.4796957223442414	Latin America/Caribbean	-1.943794541158123
732	0.5560597166419826	0.5220558728455795	Europe	-6.115142452999587
733	0.5981377537049966	0.5599702321764515	Europe	-6.381058759813617
734	0.3759957939644283	0.3228640963267353	Europe	-14.1309287206334
735	0.732958998139732	0.7129391965334188	Europe	-2.7313671920426623
736	0.7314900384123862	0.7113924684126135	Latin America/Caribbean	-2.7474837584107332
737	0.4353879728699056	0.4012519156600465	Latin America/Caribbean	-7.840376706974177
738	0.6086987535136366	0.5117942541328759	Asia	-15.919943785229007
739	0.6098471432032717	0.5516167390572531	Europe	-9.548360567888983
740	0.6098471432032717	0.5479000394602255	Europe	-10.157808302202424
741	0.6544856289348107	0.5747452596226483	Europe	-12.183670013036267
742	0.557448133484577	0.46263322665338014	Europe	-17.00874056901298
743	0.6681779821064873	0.639972081834705	Europe	-4.221315431984275
744	0.6842665664145335	0.6842665664145335	Europe	0.0
745	0.6985639748237553	0.6985639748237553	Europe	0.0
746	0.5664124295286677	0.5664124295286677	Europe	0.0
747	0.6243227600834497	0.6243227600834497	Europe	0.0
748	0.6295952506553181	0.5613632177818284	Europe	-10.837444024946176
749	0.6098471432032717	0.6098471432032717	Europe	0.0
750	0.7435776955899196	0.6914972676135493	Middle East	-7.004033107132414
751	0.557448133484577	0.5057857217056256	Europe	-9.267662527814476
752	0.5530705520351658	0.5064751656279005	Asia	-8.424853978539536
753	0.5272683001410801	0.42432970916002155	Africa	-19.52300014120239
754	0.5560597166419826	0.46006780051114704	Asia	-17.26287901424078
756	0.6774370662511646	0.60464438835571	Asia	-10.74530484407628
757	0.5742919117150109	0.5416623824456421	Asia	-5.6816975137133765
758	0.549982028481367	0.549982028481367	Asia	0.0
759	0.7730272505442373	0.6345955187302045	Europe	-17.90774280163761
760	0.795780597132413	0.795780597132413	Europe	0.0
761	0.7088161463934743	0.7088161463934743	Europe	0.0
762	0.6407118856630674	0.5825791023690642	Europe	-9.073155125543215
763	0.847125703033942	0.847125703033942	Europe	0.0
764	0.670034380770649	0.648078961012033	Europe	-3.2767601765992533
765	0.6700848325738716	0.6068049466202581	Asia	-9.443563393391305
766	0.8360199773103653	0.8087546274605636	Asia	-3.2613275507505772
767	0.5150713854921138	0.4741166276586941	Africa	-7.9512780144620905
768	0.6397567432395268	0.5582395911352477	Asia	-12.741898067615812
769	0.8544556804694816	0.780122748060029	Asia	-8.69944856222505
770	0.6888897950370243	0.6511404187423409	Asia	-5.479740963887353
771	0.6544856289348107	0.6200018753353731	Asia	-5.268832816934514
772	0.5276496902774188	0.4900738775019322	Asia	-7.121355980656527
773	0.48585565605369785	0.43844981294714735	Middle East	-9.757186628555187
774	0.603425553858245	0.5055039680841797	Middle East	-16.227616670849297
775	0.670034380770649	0.6365926664963606	Middle East	-4.9910445245846935
776	0.6602768822667129	0.5733206906260613	Europe	-13.16965563630417
777	0.8064080687712403	0.6816444383234936	Europe	-15.471525556267624
778	0.6295952506553181	0.5382988926570407	Europe	-14.500801571049182
779	0.7097356926241505	0.5453886155540766	Europe	-23.156095822435404
780	0.5852579404868838	0.5661920374514446	Europe	-3.257692329569766
781	0.7295532682186794	0.5916879324150177	Europe	-18.897226811180197
782	0.4892048597022133	0.44647277520047934	Latin America/Caribbean	-8.735008177912547
783	0.8170906712216156	0.8104085240644632	Latin America/Caribbean	-0.8177975091995712
784	0.6508752823505539	0.5744097974648581	Asia	-11.748100897233396
785	0.6544856289348107	0.5865432639261545	Asia	-10.381032371823624
786	0.7160565440173756	0.6538223116092945	Asia	-8.691245534734051
787	0.6544856289348107	0.6048720610193747	Asia	-7.580543517232466
788	0.5458816982120702	0.5345633387120323	Asia	-2.073408860767634
789	0.6888897950370243	0.6216444293725071	Asia	-9.761411208145873
790	0.6544856289348107	0.5980550296356915	Asia	-8.622129624291555
791	0.5458816982120702	0.5115253084017855	Asia	-6.293742751004928
